# Supplementary material for: Quantitative analyses of the global proteome and phosphoproteome reveal the different impacts of propofol and dexmedetomidine on HT22 cells
Source: Sci Rep. 2017 Apr 18;7:46455. doi: 10.1038/srep46455 (PMC5394455; doi:10.1038/srep46455)
Supplement: Supplementary Table S1 [file srep46455-s2.xls]

## Sheet: quantification_detail
Protein accession	Gene name	Protein name	PEP	Ratio H/L	Ratio M/L	Ratio H/M
A2A432	Cul4b	Cullin-4B	5.638e-105	0.95058	0.95665	1.0223
A2A4P0	Dhx8	ATP-dependent RNA helicase DHX8	8.0503e-15	1.091	1.0379	0.88497
A2A5R2	Arfgef2	Brefeldin A-inhibited guanine nucleotide-exchange protein 2	9.2136e-30	1.1087	1.0413	1.1212
A2A5Z6	Smurf2	E3 ubiquitin-protein ligase SMURF2	0.00033183	0.77836	0.66159	1.1494
A2A6A1	Gpatch8	G patch domain-containing protein 8	4.7483e-20	0.89825	1.0208	0.95054
A2A6Q5	Cdc27	Cell division cycle protein 27 homolog	5.9828e-06	0.8509	1.1245	0.80192
A2A6T1	Cdr2l	Cerebellar degeneration-related protein 2-like	1.048e-09	1.3095	1.2849	1.0151
A2A791	Zmym4	Zinc finger MYM-type protein 4	2.5981e-13	0.79438	0.75531	0.94577
A2A8U2	Tmem201	Transmembrane protein 201	0.0016371	0.71935	0.82876	0.79747
A2A8Z1	Osbpl9	Oxysterol-binding protein-related protein 9	3.3892e-17	0.92434	0.77696	1.1294
A2AAY5	Sh3pxd2b	SH3 and PX domain-containing protein 2B	3.2983e-37	0.85351	1.0468	0.86475
A2ABV5	Med14	Mediator of RNA polymerase II transcription subunit 14	1.229e-07	0.99706	0.91692	0.96342
A2ADY9	Ddi2	Protein DDI1 homolog 2	1.5752e-66	1.3012	1.2188	1.0762
A2ADZ8	Iqcc	IQ domain-containing protein C	0.00011507
A2AF47	Dock11	Dedicator of cytokinesis protein 11	4.4714e-30	1.095	0.96331	1.1554
A2AG58	CX023	Uncharacterized protein CXorf23 homolog	0.00026074
A2AGH6	Med12	Mediator of RNA polymerase II transcription subunit 12	1.1681e-24	0.9199	0.95544	0.95658
A2AGT5	Ckap5	Cytoskeleton-associated protein 5	2.4912e-181	0.83973	0.86345	0.97076
A2AH22	Ambra1	Activating molecule in BECN1-regulated autophagy protein 1	9.7938e-13	0.93392	0.90611	0.98314
A2AHJ4	Brwd3;Brwd1	Bromodomain and WD repeat-containing protein 3;Bromodomain and WD repeat-containing protein 1	0.001314	0.78296	0.7926	1.0034
A2AIV2	Kiaa1429	Protein virilizer homolog	6.2337e-22	0.98273	0.95926	0.89852
A2AJ15	Man1b1	Endoplasmic reticulum mannosyl-oligosaccharide 1,2-alpha-mannosidase	1.4038e-18	0.99126	0.81754	1.2486
A2AJ76	Hmcn2	Hemicentin-2	0.0029242
A2AJI0	Map7d1	MAP7 domain-containing protein 1	3.3618e-23	0.89551	0.68054	1.125
A2AKG8	Focad	Focadhesin	8.369e-16	1.1012	1.1119	0.9953
A2AKX3	Setx	Probable helicase senataxin	8.0047e-08	1.9644	1.0732	1.6537
A2AMM0	Murc	Muscle-related coiled-coil protein	0.0016225
A2AN08	Ubr4	E3 ubiquitin-protein ligase UBR4	9.6015e-275	1.0818	0.98634	1.1066
A2APB8	Tpx2	Targeting protein for Xklp2	6.9236e-55	0.99771	1.4668	0.6611
A2APV2	Fmnl2	Formin-like protein 2	2.5327e-12	0.61059	0.84386	0.83437
A2AQ19	Rtf1	RNA polymerase-associated protein RTF1 homolog	4.0235e-33	1.0509	1.2164	0.86953
A2AR02	Ppig	Peptidyl-prolyl cis-trans isomerase G	7.1878e-12	0.81293	0.78552	0.83964
A2ASQ1	Agrn	Agrin;Agrin N-terminal 110 kDa subunit;Agrin C-terminal 110 kDa subunit;Agrin C-terminal 90 kDa fragment;Agrin C-terminal 22 kDa fragment	0.00037358
A2AWA9	Rabgap1	Rab GTPase-activating protein 1	4.2844e-75	0.95871	0.93915	1.0526
A2BDX3	Mocs3	Adenylyltransferase and sulfurtransferase MOCS3;Molybdopterin-synthase adenylyltransferase;Molybdopterin-synthase sulfurtransferase	4.9481e-08	0.58964	0.765	0.79123
A2BE28	Las1l	Ribosomal biogenesis protein LAS1L	5.5661e-27	0.96269	1.3726	0.75379
A2BH40	Arid1a	AT-rich interactive domain-containing protein 1A	4.5757e-33	0.933	0.76816	1.0867
A2CG49	Kalrn	Kalirin	1.0411e-88	1.0773	1.0405	1.2624
A2RSJ4	Uhrf1bp1l	UHRF1-binding protein 1-like	2.5292e-06	0.8946	1.1107	0.8524
A2RSY6	Trmt1l	TRMT1-like protein	2.3193e-37	1.034	1.0874	0.9265
A2RTL5	Rsrc2	Arginine/serine-rich coiled-coil protein 2	0.00045302
A3KFM7	Chd6	Chromodomain-helicase-DNA-binding protein 6	6.0697e-05	0.83859	0.9088	0.98687
A3KGB4	Tbc1d8b	TBC1 domain family member 8B	5.0141e-56	0.86737	0.81003	1.092
A3KGW5	Cercam	Probable inactive glycosyltransferase 25 family member 3	0.00027528	0.76616	0.76161	0.91726
A6H5Z3	Exoc6b	Exocyst complex component 6B	8.5852e-14	0.99361	0.78535	1.0145
A6H611	Mipep	Mitochondrial intermediate peptidase	3.4421e-06	1.1731	0.78753	1.4772
A6H630	ARMT1	UPF0364 protein C6orf211 homolog	0.005402
A6H6A4	Lrriq4	Leucine-rich repeat and IQ domain-containing protein 4	0.0018546
A6H6A9	Rabgap1l	Rab GTPase-activating protein 1-like	0.00041069	0.83785	1.0641	0.84683
A6H6E9	Ttc23l	Tetratricopeptide repeat protein 23-like	0.0059044	1.0452	1.1106	0.92633
A6H8H2	Dennd4c	DENN domain-containing protein 4C	4.5051e-37	1.0887	0.83171	1.0952
A6PWY4	Wdr76	WD repeat-containing protein 76	1.0057e-06	0.88871	0.98218	0.82481
A6X919	Dpy19l1	Probable C-mannosyltransferase DPY19L1	4.3995e-07	0.99291	1.1161	0.96672
A8C756	Thada	Thyroid adenoma-associated protein homolog	1.6436e-34	1.1822	0.86618	1.3491
B1AQJ2	Usp36	Ubiquitin carboxyl-terminal hydrolase 36	1.7157e-37	1.3702	2.0014	0.73804
B1AR13	Cisd3	CDGSH iron-sulfur domain-containing protein 3, mitochondrial	8.7568e-13	0.49666	0.5573	0.9913
B1AVZ0	Uprt	Uracil phosphoribosyltransferase homolog	1.0116e-09	1.2871	0.85272	1.0976
B1AX39	Zcchc7	Zinc finger CCHC domain-containing protein 7	0.00011725	1.3124	1.6717	0.74995
B1AY10	Nfx1	Transcriptional repressor NF-X1	2.0317e-06	1.0007	1.2373	0.8302
B1AY13	Usp24	Ubiquitin carboxyl-terminal hydrolase 24	5.5968e-24	0.97027	0.92232	1.0528
B1AZA5	Tmem245	Transmembrane protein 245	3.2918e-05	0.7522	0.6638	1.1253
B1AZI6	Thoc2	THO complex subunit 2	1.2497e-81	1.0263	1.2921	0.78992
B2RQC6	Cad	CAD protein	0	1.0349	1.0168	0.98043
B2RR83	Ythdc2	Probable ATP-dependent RNA helicase YTHDC2	4.4959e-05
B2RRE7	Otud4	OTU domain-containing protein 4	5.382e-54	1.064	1.1644	0.89265
B2RS91	Rrn3	RNA polymerase I-specific transcription initiation factor RRN3	2.1136e-05	1.1147	1.0219	1.2147
B2RSH2	Gnai1	Guanine nucleotide-binding protein G(i) subunit alpha-1	1.1384e-31	0.9165	0.93316	0.94987
B2RUR8	Otud7b	OTU domain-containing protein 7B	1.2063e-27	0.51412	0.73874	0.88754
B2RVL6	Zcchc24	Zinc finger CCHC domain-containing protein 24	2.1781e-06	0.71193	0.56138	1.2444
B2RWS6	Ep300	Histone acetyltransferase p300	1.7393e-19	0.90365	0.87085	0.97319
B2RXC1	Trappc11	Trafficking protein particle complex subunit 11	8.883e-08
B2RXR6	Ankrd44	Serine/threonine-protein phosphatase 6 regulatory ankyrin repeat subunit B	9.1993e-10	0.7701	0.80708	0.9718
B2RXS4	Plxnb2	Plexin-B2	8.6207e-215	0.74633	0.74812	1.0041
B2RY04	Dock5	Dedicator of cytokinesis protein 5	9.5337e-70	0.98682	1.0361	1.0429
B2RY56	Rbm25	RNA-binding protein 25	1.9346e-114	0.9009	1.0151	0.87499
B7ZMP1	Xpnpep3	Probable Xaa-Pro aminopeptidase 3	0.0009783	0.97965	1.0061	0.91802
B8ZXI1	Qtrtd1	Queuine tRNA-ribosyltransferase subunit QTRTD1	1.8881e-10	1.218	1.1268	0.98398
B9EJR8	Heatr2	Dynein assembly factor 5, axonemal	2.3275e-22	1.3023	0.78336	1.6599
B9EKI3	Tmf1	TATA element modulatory factor	3.7703e-07	0.88695	0.9135	1.1048
D3YXK2	Safb	Scaffold attachment factor B1	1.5483e-148	1.0258	1.0766	0.9404
D3YYU8	Obsl1	Obscurin-like protein 1	0.00069571	1.3988	0.90292	1.5223
D3YZP9	Ccdc6	Coiled-coil domain-containing protein 6	8.1328e-09	0.89649	1.0782	0.88206
D3Z7P3	Gls	Glutaminase kidney isoform, mitochondrial	2.3665e-46	0.89197	1.0013	0.8772
E2JF22	Piezo1	Piezo-type mechanosensitive ion channel component 1	8.5933e-09	0.83521	0.70082	1.1066
E9PZJ8	Ascc3	Activating signal cointegrator 1 complex subunit 3	2.4797e-20	1.0384	0.92689	1.1076
E9PZM4	Chd2	Chromodomain-helicase-DNA-binding protein 2	1.0772e-20	0.95547	1.4599	0.68975
E9PZQ0	Ryr1	Ryanodine receptor 1	0.0076108	1.0512	1.0885	0.99762
E9Q1P8	Irf2bp2	Interferon regulatory factor 2-binding protein 2	2.8719e-87	0.93576	1.1926	0.753
E9Q414	Apob	Apolipoprotein B-100;Apolipoprotein B-48	1.2597e-07
E9Q555	Rnf213	E3 ubiquitin-protein ligase RNF213	0	1.1143	0.96164	1.1649
E9Q5F9	Setd2	Histone-lysine N-methyltransferase SETD2	1.3757e-05	0.92338	0.94126	1.1707
E9Q5G3	Kif23	Kinesin-like protein KIF23	1.2943e-69	0.88544	0.83805	1.0192
E9Q5K9	Ythdc1	YTH domain-containing protein 1	1.503e-05	1.0484	1.2387	0.8324
E9Q634	Myo1e	Unconventional myosin-Ie	2.051e-54	0.94925	1.0784	0.86351
E9Q735	Ube4a	Ubiquitin conjugation factor E4 A	6.9666e-05	1.5299	1.1549	1.2661
E9Q7X6	Heg1	Protein HEG homolog 1	2.0042e-06
F6ZDS4	Tpr	Nucleoprotein TPR	0	0.97974	1.3292	0.75278
F7BWT7	Tspan15	Tetraspanin-15	2.6341e-05	0.97592	1.3604	0.70763
F8VPU2	Farp1	FERM, RhoGEF and pleckstrin domain-containing protein 1	2.3618e-120	0.83751	0.74631	1.169
F8VQB6	Myo10	Unconventional myosin-X	1.0132e-06	1.0672	0.91049	0.8743
G3X9K3	Arfgef1	Brefeldin A-inhibited guanine nucleotide-exchange protein 1	1.6217e-24	0.97805	1.0489	0.94077
G5E829	Atp2b1	Plasma membrane calcium-transporting ATPase 1	1.6865e-203	0.92467	0.97949	0.96343
G5E870	Trip12	E3 ubiquitin-protein ligase TRIP12	2.2922e-150	0.80765	0.86987	0.92953
G5E8K5	Ank3	Ankyrin-3	1.6807e-09
L0N7N1	kif14	Kinesin-like protein KIF14	9.443e-14	0.72464	0.74274	0.94662
O08528	Hk2	Hexokinase-2	1.448e-127	1.3292	2.1166	0.62167
O08529	Capn2	Calpain-2 catalytic subunit	0	0.8677	0.76736	1.1249
O08532	Cacna2d1	Voltage-dependent calcium channel subunit alpha-2/delta-1;Voltage-dependent calcium channel subunit alpha-2-1;Voltage-dependent calcium channel subunit delta-1	0.0034965
O08539	Bin1	Myc box-dependent-interacting protein 1	0	1.0941	1.0635	0.99914
O08547	Sec22b	Vesicle-trafficking protein SEC22b	4.8064e-108	1.0157	1.2638	0.87895
O08553	Dpysl2	Dihydropyrimidinase-related protein 2	2.0673e-293	1.2611	1.1224	1.1069
O08573	Lgals9	Galectin-9	1.1859e-37	0.69172	0.5555	1.2007
O08579	Emd	Emerin	1.9008e-82	0.93179	1.0104	0.92793
O08582	Gtpbp1	GTP-binding protein 1	2.1732e-63	0.97263	0.92628	1.0596
O08583	Alyref	THO complex subunit 4	2.9371e-146	1.0059	1.1523	0.88745
O08585	Clta	Clathrin light chain A	2.1256e-19	1.1008	1.1555	1.011
O08599	Stxbp1	Syntaxin-binding protein 1	2.2228e-83	0.952	0.83524	1.0077
O08602	Raet1a	Retinoic acid early-inducible protein 1-alpha	1.1418e-09	0.78423	0.85256	0.9513
O08604	Raet1c	Retinoic acid early-inducible protein 1-gamma	3.9356e-11	0.67358	0.74646	0.86224
O08648	Map3k4	Mitogen-activated protein kinase kinase kinase 4	1.7063e-17	0.97544	0.68352	1.0584
O08663	Metap2	Methionine aminopeptidase 2	3.0137e-112	0.94897	0.75058	1.2423
O08664	Bcl7c;Bcl7b;Bcl7a	B-cell CLL/lymphoma 7 protein family member C;B-cell CLL/lymphoma 7 protein family member B;B-cell CLL/lymphoma 7 protein family member A	6.6965e-06
O08709	Prdx6	Peroxiredoxin-6	7.4533e-187	1.176	1.2804	0.87316
O08715	Akap1	A-kinase anchor protein 1, mitochondrial	3.9202e-12	0.7176	0.91654	0.81725
O08734	Bak1	Bcl-2 homologous antagonist/killer	2.2086e-60	1.12	1.0034	0.89237
O08736	Casp12;Casp4	Caspase-12;Caspase-4;Caspase-4 subunit p10;Caspase-4 subunit p20	2.7471e-05
O08738	Casp6	Caspase-6;Caspase-6 subunit p18;Caspase-6 subunit p11	6.617e-14	0.9166	0.90642	1.2379
O08739	Ampd3	AMP deaminase 3	4.9765e-19	1.012	1.1197	0.85242
O08740	Polr2j	DNA-directed RNA polymerase II subunit RPB11	1.9928e-08	0.94226	0.85425	0.9774
O08749	Dld	Dihydrolipoyl dehydrogenase, mitochondrial	5.0975e-96	0.93898	1.113	0.84088
O08750	Nfil3	Nuclear factor interleukin-3-regulated protein	0.00027348	1.3007	2.0863	0.6382
O08756	Hsd17b10	3-hydroxyacyl-CoA dehydrogenase type-2	2.5349e-86	0.87138	0.84047	1.0172
O08759	Ube3a	Ubiquitin-protein ligase E3A	1.1612e-133	0.93161	0.97446	1.0633
O08784	Tcof1	Treacle protein	3.5461e-20	1.1362	2.046	0.66039
O08788	Dctn1	Dynactin subunit 1	0	1.0245	0.8492	1.1443
O08789	Mnt	Max-binding protein MNT	3.4176e-05
O08795	Prkcsh	Glucosidase 2 subunit beta	4.3159e-216	1.0691	1.1358	0.96368
O08796	Eef2k	Eukaryotic elongation factor 2 kinase	1.8561e-08	1.2139	1.2108	1.2031
O08807	Prdx4	Peroxiredoxin-4	5.4304e-142	0.96891	1.0655	0.94383
O08808	Diaph1	Protein diaphanous homolog 1	4.6761e-108	1.0088	0.94411	1.0434
O08810	Eftud2	116 kDa U5 small nuclear ribonucleoprotein component	0	0.99571	0.99406	0.97878
O08811	Ercc2	TFIIH basal transcription factor complex helicase XPD subunit	2.6814e-41	1.1514	1.0078	0.94747
O08848	Trove2	60 kDa SS-A/Ro ribonucleoprotein	3.1914e-26	1.0486	1.0674	1.0027
O08856	Ell	RNA polymerase II elongation factor ELL	0.00018649
O08901	Bub1	Mitotic checkpoint serine/threonine-protein kinase BUB1	0.00023716	0.93971	0.85895	1.0769
O08912	Galnt1;Galnt13	Polypeptide N-acetylgalactosaminyltransferase 1;Polypeptide N-acetylgalactosaminyltransferase 1 soluble form;Polypeptide N-acetylgalactosaminyltransferase 13	1.5283e-16	0.88993	1.5721	0.67412
O08914	Faah	Fatty-acid amide hydrolase 1	0.00045266
O08915	Aip	AH receptor-interacting protein	1.5094e-60	0.93714	0.77157	1.196
O08917	Flot1	Flotillin-1	2.5434e-106	1.076	1.1986	0.87852
O08919	Numbl	Numb-like protein	4.7797e-05
O08967	Cyth3;Cyth2	Cytohesin-3;Cytohesin-2	3.4713e-16	0.87401	1.0329	0.85403
O08992	Sdcbp	Syntenin-1	5.9935e-30	0.82152	0.5829	1.3476
O08997	Atox1	Copper transport protein ATOX1	8.4279e-107	1.0164	0.75292	1.2435
O09005	Degs1	Sphingolipid delta(4)-desaturase DES1	3.0408e-86	0.77562	1.3728	0.53216
O09012	Pex5	Peroxisomal targeting signal 1 receptor	1.7898e-26	0.99926	1.0045	1.0948
O09044	Snap23	Synaptosomal-associated protein 23	3.6483e-117	0.91015	0.87132	0.97832
O09061	Psmb1	Proteasome subunit beta type-1	6.0836e-125	1.0705	0.99354	1.0541
O09106	Hdac1	Histone deacetylase 1	4.3243e-159	0.92893	0.91749	1.0052
O09110	Map2k3	Dual specificity mitogen-activated protein kinase kinase 3	3.917e-32	0.95142	0.91158	1.0878
O09111	Ndufb11	NADH dehydrogenase [ubiquinone] 1 beta subcomplex subunit 11, mitochondrial	1.0393e-07	0.72797	1.0098	0.85285
O09117	Sypl1	Synaptophysin-like protein 1	1.4349e-27
O09118	Ntn1	Netrin-1	1.2797e-24
O09130	Nfatc2ip	NFATC2-interacting protein	0.0051745
O09131	Gsto1	Glutathione S-transferase omega-1	8.858e-48	1.2522	1.2579	0.9389
O09159	Man2b1	Lysosomal alpha-mannosidase	2.1857e-20	0.59681	0.80871	0.86362
O09167	Rpl21	60S ribosomal protein L21	1.9144e-44	1.1723	1.2184	0.91367
O09172	Gclm	Glutamate--cysteine ligase regulatory subunit	6.3374e-33	1.5535	1.1348	1.3043
O09174	Amacr	Alpha-methylacyl-CoA racemase	3.3886e-10	1.0974	0.94305	1.1391
O35071	Kif1c	Kinesin-like protein KIF1C	2.3942e-17	0.85969	0.84267	1.1756
O35075	Dscr3	Down syndrome critical region protein 3 homolog	3.731e-52	0.82673	0.78568	1.0686
O35083	Agpat1	1-acyl-sn-glycerol-3-phosphate acyltransferase alpha	8.9079e-07
O35114	Scarb2	Lysosome membrane protein 2	1.6069e-19	1.0902	1.248	0.85771
O35127	Grcc10	Protein C10	2.1089e-18	0.87707	0.638	1.2429
O35129	Phb2	Prohibitin-2	1.2743e-63	0.94422	1.1179	0.82735
O35130	Emg1	Ribosomal RNA small subunit methyltransferase NEP1	3.9443e-19	1.0802	1.5217	0.64702
O35134	Polr1a	DNA-directed RNA polymerase I subunit RPA1	3.6241e-51	1.275	1.5209	0.82074
O35143	Atpif1	ATPase inhibitor, mitochondrial	8.6547e-07	0.93456	0.8651	1.0615
O35144	Terf2	Telomeric repeat-binding factor 2	7.5554e-16	0.99456	1.2816	0.80665
O35153	Bet1l	BET1-like protein	0.0059687
O35166	Gosr2	Golgi SNAP receptor complex member 2	1.9072e-09	0.85356	0.93362	0.93397
O35188	Cx3cl1	Fractalkine;Processed fractalkine	1.9478e-11
O35215	Ddt	D-dopachrome decarboxylase	4.701e-69	1.1756	0.92051	1.2762
O35218	Cpsf2	Cleavage and polyadenylation specificity factor subunit 2	9.7137e-95	0.99696	0.96976	0.99619
O35226	Psmd4	26S proteasome non-ATPase regulatory subunit 4	1.3196e-207	1.0669	1.0314	1.0748
O35239	Ptpn9	Tyrosine-protein phosphatase non-receptor type 9	5.0042e-14	0.82073	0.75187	1.0483
O35245	Pkd2	Polycystin-2	2.0157e-08	1.0181	1.4165	0.8027
O35250	Exoc7	Exocyst complex component 7	5.65e-13	1.0764	1.0851	0.98662
O35280	Chek1	Serine/threonine-protein kinase Chk1	7.6731e-08	1.006	0.68831	1.1822
O35286	Dhx15	Putative pre-mRNA-splicing factor ATP-dependent RNA helicase DHX15	6.444e-113	1.0164	1.2568	0.83934
O35295	Purb	Transcriptional activator protein Pur-beta	1.1179e-29	0.95743	0.83113	1.0698
O35309	Nmi	N-myc-interactor	1.9738e-07	1.0366	0.81776	1.2523
O35316	Slc6a6	Sodium- and chloride-dependent taurine transporter	0.0012269
O35326	Srsf5	Serine/arginine-rich splicing factor 5	2.393e-24	1.056	1.0591	1.0031
O35343	Kpna4	Importin subunit alpha-4	4.9247e-78	0.95998	0.95434	0.97552
O35344	Kpna3	Importin subunit alpha-3	2.4008e-55	0.98472	0.96603	0.97012
O35345	Kpna6	Importin subunit alpha-7	2.1211e-137	0.85163	0.92416	0.95114
O35350	Capn1	Calpain-1 catalytic subunit	4.319e-113	0.85982	0.75464	1.174
O35368	Ifi203	Interferon-activable protein 203	7.1234e-05
O35375	Nrp2	Neuropilin-2	7.0434e-16	0.50844	1.3392	0.37787
O35379	Abcc1	Multidrug resistance-associated protein 1	6.885e-60	0.94886	1.0697	0.89946
O35381	Anp32a	Acidic leucine-rich nuclear phosphoprotein 32 family member A	5.7148e-94	0.91669	0.8334	1.0916
O35382	Exoc4	Exocyst complex component 4	1.0782e-35	0.98261	0.8386	1.1689
O35385	Ppef2	Serine/threonine-protein phosphatase with EF-hands 2	0.00024827	1.0271	0.99848	0.9059
O35405	Pld3	Phospholipase D3	7.9894e-33	0.72471	0.79286	0.86922
O35435	Dhodh	Dihydroorotate dehydrogenase (quinone), mitochondrial	2.1279e-14	0.83064	0.83362	1.0125
O35448	Ppt2	Lysosomal thioesterase PPT2	0.00011081	0.9308	1.6083	0.62143
O35451	Atf6b	Cyclic AMP-dependent transcription factor ATF-6 beta;Processed cyclic AMP-dependent transcription factor ATF-6 beta	4.2509e-05
O35459	Ech1	Delta(3,5)-Delta(2,4)-dienoyl-CoA isomerase, mitochondrial	2.2475e-15	0.78668	0.90367	0.91825
O35465	Fkbp8	Peptidyl-prolyl cis-trans isomerase FKBP8	1.4584e-100	0.81937	0.97861	0.9043
O35495	Cdk14	Cyclin-dependent kinase 14	7.0168e-12	0.84414	0.84866	1.17
O35516	Notch2	Neurogenic locus notch homolog protein 2;Notch 2 extracellular truncation;Notch 2 intracellular domain	3.4376e-23	0.83509	0.99554	0.82622
O35551	Rabep1	Rab GTPase-binding effector protein 1	6.6314e-85	1.2091	1.1672	1.0018
O35566	Cd151	CD151 antigen	6.0961e-34	0.77512	0.7654	1.0569
O35593	Psmd14	26S proteasome non-ATPase regulatory subunit 14	7.0374e-68	1.1238	1.0437	1.0431
O35594	Ift81	Intraflagellar transport protein 81 homolog	0.0062172
O35598	Adam10	Disintegrin and metalloproteinase domain-containing protein 10	1.3109e-20	0.82686	1.0078	0.92805
O35609	Scamp3	Secretory carrier-associated membrane protein 3	1.6734e-178	0.9151	0.61706	1.3649
O35613	Daxx	Death domain-associated protein 6	0.0065917
O35621	Pmm1	Phosphomannomutase 1	0.00018525
O35638	Stag2	Cohesin subunit SA-2	7.3615e-86	0.96482	1.0741	0.86212
O35639	Anxa3	Annexin A3	2.4354e-126	1.3536	1.1952	1.1263
O35640	Anxa8	Annexin A8	4.47e-208	0.80938	0.84365	0.95456
O35643	Ap1b1	AP-1 complex subunit beta-1	5.4365e-132	1.0148	0.92332	1.083
O35648	Cetn3	Centrin-3	0.0049781
O35654	Pold2	DNA polymerase delta subunit 2	2.3218e-39	0.96595	0.81589	1.1732
O35658	C1qbp	Complement component 1 Q subcomponent-binding protein, mitochondrial	6.5142e-43	1.0049	1.2596	0.78212
O35682	Myadm	Myeloid-associated differentiation marker	5.934e-35	1.0709	1.1031	0.96291
O35685	Nudc	Nuclear migration protein nudC	1.9259e-84	1.0865	1.0363	1.0175
O35691	Pnn	Pinin	1.5836e-57	1.0393	1.2346	0.8227
O35704	Sptlc1	Serine palmitoyltransferase 1	2.9013e-21	0.84874	1.0313	0.94916
O35730	Ring1	E3 ubiquitin-protein ligase RING1	1.0063e-24	0.85182	0.80487	1.1036
O35737	Hnrnph1	Heterogeneous nuclear ribonucleoprotein H;Heterogeneous nuclear ribonucleoprotein H, N-terminally processed	1.9182e-256	0.94524	0.99982	0.93668
O35841	Api5	Apoptosis inhibitor 5	1.1962e-62	0.93025	0.99446	0.91738
O35855	Bcat2	Branched-chain-amino-acid aminotransferase, mitochondrial	2.2498e-33	1.0341	1.2617	0.8275
O35857	Timm44	Mitochondrial import inner membrane translocase subunit TIM44	3.2367e-67	0.97236	1.078	0.91639
O35864	Cops5	COP9 signalosome complex subunit 5	6.8261e-31	1.0137	1.0362	1.0663
O35874	Slc1a4	Neutral amino acid transporter A	4.2013e-14	1.5248	1.8336	0.82069
O35887	Calu	Calumenin	1.7865e-235	0.93706	1.0886	0.87646
O35900	Lsm2	U6 snRNA-associated Sm-like protein LSm2	5.2305e-17	0.82598	1.0118	0.80234
O35942	Nek2	Serine/threonine-protein kinase Nek2	0.0056615
O35943	Fxn	Frataxin, mitochondrial;Frataxin intermediate form;Frataxin mature form	0.00086832
O35954	Pitpnm1	Membrane-associated phosphatidylinositol transfer protein 1	2.7285e-11	0.89899	0.94823	0.84893
O35955	Psmb10	Proteasome subunit beta type-10	3.5137e-27	0.76282	0.63657	1.1398
O35969	Gamt	Guanidinoacetate N-methyltransferase	1.113e-47	0.85558	0.63323	1.2325
O35972	Mrpl23	39S ribosomal protein L23, mitochondrial	6.2602e-31	0.78472	0.64645	1.234
O35973	Per1;Per3	Period circadian protein homolog 1;Period circadian protein homolog 3	3.421e-05	2.5024	1.0743	2.2948
O35988	Sdc4	Syndecan-4	0.0040346	0.77932	1.4616	0.54325
O54692	Zw10	Centromere/kinetochore protein zw10 homolog	1.2361e-177	1.0465	1.0259	1.0659
O54724	Ptrf	Polymerase I and transcript release factor	1.0997e-242	0.57159	0.50309	1.1365
O54734	Ddost	Dolichyl-diphosphooligosaccharide--protein glycosyltransferase 48 kDa subunit	6.7224e-41	0.97196	1.1966	0.84007
O54774	Ap3d1	AP-3 complex subunit delta-1	2.3466e-196	1.0132	0.90396	1.1715
O54781	Srpk2	SRSF protein kinase 2;SRSF protein kinase 2 N-terminal;SRSF protein kinase 2 C-terminal	5.6781e-15	1.0019	1.068	0.92354
O54782	Man2b2	Epididymis-specific alpha-mannosidase	1.5071e-41	0.72262	0.93025	0.81588
O54784	Dapk3	Death-associated protein kinase 3	2.2552e-09
O54785	Limk2	LIM domain kinase 2	0.0020107
O54804	Chka	Choline kinase alpha	4.3929e-05	0.71709	1.3502	0.53222
O54825	Bysl	Bystin	1.0418e-44	1.3441	1.6848	0.74846
O54833	Csnk2a2	Casein kinase II subunit alpha	4.2632e-86	1.0853	1.2648	0.85675
O54879	Hmgb3	High mobility group protein B3	2.8808e-18	0.86037	1.4963	0.57312
O54910	Nfkbie	NF-kappa-B inhibitor epsilon	9.6724e-05
O54916	Reps1	RalBP1-associated Eps domain-containing protein 1	7.179e-19	0.83446	0.8853	1.0041
O54931	Akap2	A-kinase anchor protein 2	2.3723e-188	0.94471	1.2784	0.70135
O54941	Smarce1	SWI/SNF-related matrix-associated actin-dependent regulator of chromatin subfamily E member 1	8.4005e-115	1.0453	1.2182	0.87004
O54946	Dnajb6	DnaJ homolog subfamily B member 6	6.0482e-14	1.0044	1.053	0.91937
O54950	Prkag1	5-AMP-activated protein kinase subunit gamma-1	1.2621e-37	1.0547	0.9345	1.1679
O54956	Pole2	DNA polymerase epsilon subunit 2	0.00056188
O54962	Banf1	Barrier-to-autointegration factor	4.8798e-40	1.0006	1.588	0.61753
O54984	Asna1	ATPase Asna1	2.0982e-29	0.94513	0.91398	0.9652
O54988	Slk	STE20-like serine/threonine-protein kinase	1.9367e-127	1.071	1.073	0.98136
O55013	Trappc3	Trafficking protein particle complex subunit 3	2.1688e-09	0.79575	0.67857	1.1986
O55022	Pgrmc1	Membrane-associated progesterone receptor component 1	5.7928e-34	1.01	1.2487	0.78435
O55023	Impa1	Inositol monophosphatase 1	6.5226e-69	1.0818	0.97231	1.066
O55028	Bckdk	[3-methyl-2-oxobutanoate dehydrogenase [lipoamide]] kinase, mitochondrial	0.00021293	1.9229	0.68344	2.6456
O55029	Copb2	Coatomer subunit beta	2.3815e-258	0.91552	0.82974	1.0735
O55033	Nck2	Cytoplasmic protein NCK2	4.857e-07	0.99508	0.80166	1.1925
O55057	Pde6d	Retinal rod rhodopsin-sensitive cGMP 3,5-cyclic phosphodiesterase subunit delta	5.8973e-17	0.97711	0.78029	1.2688
O55091	Impact	Protein IMPACT	9.7304e-26	1.133	1.4655	0.82603
O55098	Stk10	Serine/threonine-protein kinase 10	1.1184e-15	0.9287	1.0697	0.84927
O55101	Syngr2	Synaptogyrin-2	0.00043863
O55106	Strn	Striatin	4.2582e-83	0.99452	0.97933	1.0431
O55125	Nipsnap1	Protein NipSnap homolog 1	0.0071827
O55126	Gbas	Protein NipSnap homolog 2	3.8416e-09	0.78161	1.1694	0.72419
O55128	Sap18	Histone deacetylase complex subunit SAP18	6.2525e-30	1.1572	1.2714	0.80636
O55131	Sept7	Septin-7	1.0433e-158	0.88522	0.81928	1.0264
O55135	Eif6	Eukaryotic translation initiation factor 6	3.8386e-196	1.1679	1.1061	0.96184
O55142	Rpl35a	60S ribosomal protein L35a	3.6612e-14	1.1238	1.3562	0.81479
O55143	Atp2a2	Sarcoplasmic/endoplasmic reticulum calcium ATPase 2	9.7614e-216	1.0565	1.4246	0.73248
O55176	Pja1	E3 ubiquitin-protein ligase Praja-1	1.2099e-06
O55187	Cbx4	E3 SUMO-protein ligase CBX4	3.297e-12	0.89827	1.0288	0.90472
O55201	Supt5h	Transcription elongation factor SPT5	9.7294e-225	1.061	1.124	0.95935
O55222	Ilk	Integrin-linked protein kinase	7.4378e-52	0.89824	0.81483	1.1216
O55234	Psmb5	Proteasome subunit beta type-5	3.5561e-41	1.1589	1.0684	1.0846
O55236	Rngtt	mRNA-capping enzyme;Polynucleotide 5-triphosphatase;mRNA guanylyltransferase	1.5678e-15	1.0864	0.98201	1.058
O55239	Nnmt	Nicotinamide N-methyltransferase	1.7019e-10	1.6376	1.7474	0.88245
O55242	Sigmar1	Sigma non-opioid intracellular receptor 1	1.9684e-11	1.4813	1.698	0.87744
O70126	Aurkb	Aurora kinase B	1.4618e-29	0.94935	1.0896	0.82311
O70133	Dhx9	ATP-dependent RNA helicase A	0	0.97287	1.1172	0.86027
O70152	Dpm1	Dolichol-phosphate mannosyltransferase	3.5625e-37	0.96711	1.2598	0.78282
O70194	Eif3d	Eukaryotic translation initiation factor 3 subunit D	0	1.1053	1.0531	1.043
O70230	Znf143	Zinc finger protein 143	2.6097e-17	1.0796	1.0297	0.97982
O70251	Eef1b	Elongation factor 1-beta	3.4029e-74	1.0542	0.98304	1.0234
O70252	Hmox2	Heme oxygenase 2	6.5638e-60	0.98749	1.1127	0.81595
O70274	Ptp4a2;Ptp4a1	Protein tyrosine phosphatase type IVA 2;Protein tyrosine phosphatase type IVA 1	2.6888e-16	1.0728	1.3745	0.78247
O70299	Mab21l1	Protein mab-21-like 1	0.00025677
O70305	Atxn2	Ataxin-2	1.0895e-50	0.91992	1.0433	0.93179
O70309	Itgb5	Integrin beta-5	5.965e-98	0.72602	0.57587	1.2639
O70310	Nmt1	Glycylpeptide N-tetradecanoyltransferase 1	3.3968e-99	0.96003	0.93689	1.0124
O70311	Nmt2	Glycylpeptide N-tetradecanoyltransferase 2	8.5618e-84	0.87127	0.88252	1.0098
O70318	Epb41l2	Band 4.1-like protein 2	2.5964e-262	0.73806	0.65615	1.1263
O70325	Gpx4	Phospholipid hydroperoxide glutathione peroxidase, mitochondrial;Phospholipid hydroperoxide glutathione peroxidase, nuclear	5.5052e-21	1.2341	1.0392	1.1466
O70333	Cript	Cysteine-rich PDZ-binding protein	0.0042806
O70378	Emc8	ER membrane protein complex subunit 8	1.8209e-67	1.1263	1.2071	0.92845
O70400	Pdlim1	PDZ and LIM domain protein 1	1.251e-173	1.1382	1.0925	1.1186
O70404	Vamp8	Vesicle-associated membrane protein 8	5.0739e-10	0.85069	0.86188	1.0323
O70421	Fzd1	Frizzled-1	2.9896e-07	1.0583	0.49191	1.8985
O70422	Gtf2h4	General transcription factor IIH subunit 4	9.8269e-07	1.2494	4.8151	0.26364
O70433	Fhl2	Four and a half LIM domains protein 2	2.8497e-58	1.1376	1.1912	0.9691
O70435	Psma3	Proteasome subunit alpha type-3	2.9326e-99	1.0719	1.0449	1.025
O70439	Stx7	Syntaxin-7	7.3954e-26	0.84475	0.82164	0.97302
O70456	Sfn	14-3-3 protein sigma	2.832e-13	1.0301	0.95297	1.0784
O70458	Osmr	Oncostatin-M-specific receptor subunit beta	1.975e-06	0.99826	1.4132	0.71397
O70475	Ugdh	UDP-glucose 6-dehydrogenase	1.2243e-185	0.98921	0.9256	1.1152
O70480	Vamp4	Vesicle-associated membrane protein 4	2.7627e-11	1.1896	1.2534	0.93612
O70481	Ubr1	E3 ubiquitin-protein ligase UBR1	6.0444e-43
O70492	Snx3	Sorting nexin-3	9.2842e-28	0.87186	0.68172	1.268
O70493	Snx12	Sorting nexin-12	5.3898e-16	1.0081	0.87105	1.0947
O70494	Sp3	Transcription factor Sp3	1.5513e-14	0.81714	1.0323	0.75871
O70503	Hsd17b12	Estradiol 17-beta-dehydrogenase 12	2.6841e-22	1.2206	1.5533	0.77569
O70551	Srpk1	SRSF protein kinase 1	5.4491e-77	1.0008	1.1658	0.89788
O70572	Smpd2	Sphingomyelin phosphodiesterase 2	4.9367e-27	0.88488	1.1537	0.79905
O70579	Slc25a17	Peroxisomal membrane protein PMP34	3.2411e-10	1.2029	1.1641	1.0004
O70583	Mid1	Midline-1	0.0056983	2.0387	2.7187	0.719
O70589	Cask	Peripheral plasma membrane protein CASK	1.7162e-21	1.0966	1.0823	1.0293
O70591	Pfdn2	Prefoldin subunit 2	2.0899e-45	1.0324	1.0162	1.0016
O88196	Ttc3	E3 ubiquitin-protein ligase TTC3	9.3023e-09
O88207	Col5a1	Collagen alpha-1(V) chain	7.2496e-131	0.60815	0.81226	0.80751
O88271	Cfdp1	Craniofacial development protein 1	4.3653e-131	0.85614	0.82519	1.0021
O88286	Wiz	Protein Wiz	1.3012e-10	1.1195	1.3429	0.85794
O88291	Znf326	DBIRD complex subunit ZNF326	1.011e-82	1.0501	1.0817	0.95575
O88322	Nid2	Nidogen-2	1.1437e-105	0.50091	0.64831	0.80338
O88342	Wdr1	WD repeat-containing protein 1	0	0.98092	0.85086	1.1082
O88351	Ikbkb	Inhibitor of nuclear factor kappa-B kinase subunit beta	6.5228e-16	0.95599	0.79657	1.1128
O88379	Baz1a	Bromodomain adjacent to zinc finger domain protein 1A	3.5693e-26	0.77352	1.3811	0.63125
O88384	Vti1b	Vesicle transport through interaction with t-SNAREs homolog 1B	8.3704e-23	0.88766	0.91421	0.97226
O88398	Avil	Advillin	3.3894e-25	3.4313	4.5961	0.60507
O88413	Tulp3	Tubby-related protein 3	9.2105e-09	1.0506	1.6495	0.75873
O88428	Papss2	Bifunctional 3-phosphoadenosine 5-phosphosulfate synthase 2;Sulfate adenylyltransferase;Adenylyl-sulfate kinase	2.2996e-14	0.76692	0.85305	0.91531
O88441	Mtx2	Metaxin-2	2.4823e-09	0.94159	1.0168	0.91493
O88447	Klc1	Kinesin light chain 1	5.132e-22	0.88504	0.7903	1.1248
O88448	Klc2	Kinesin light chain 2	2.4406e-27	1.0329	1.033	0.9518
O88455	Dhcr7	7-dehydrocholesterol reductase	4.0979e-11	2.1061	1.8491	1.0352
O88456	Capns1	Calpain small subunit 1	8.2585e-158	0.90842	0.81781	1.1422
O88477	Igf2bp1	Insulin-like growth factor 2 mRNA-binding protein 1	2.4879e-63	1.1667	1.2202	0.94559
O88487	Dync1i2	Cytoplasmic dynein 1 intermediate chain 2	4.9483e-65	0.89269	0.89039	1.0321
O88520	Shoc2	Leucine-rich repeat protein SHOC-2	9.8289e-20	1.0313	0.82611	1.0796
O88522	Ikbkg	NF-kappa-B essential modulator	5.5897e-25	1.0262	0.78915	1.1933
O88531	Ppt1	Palmitoyl-protein thioesterase 1	2.8981e-15
O88532	Zfr	Zinc finger RNA-binding protein	7.8718e-113	0.85949	1.0136	0.85072
O88543	Cops3	COP9 signalosome complex subunit 3	2.4586e-115	1.0107	0.9401	1.0406
O88544	Cops4	COP9 signalosome complex subunit 4	3.0005e-137	0.99447	0.96434	1.003
O88545	Cops6	COP9 signalosome complex subunit 6	1.6102e-41	1.0258	0.9962	1.0253
O88559	Men1	Menin	5.5264e-34	0.92494	0.95845	0.98473
O88569	Hnrnpa2b1	Heterogeneous nuclear ribonucleoproteins A2/B1	3.8098e-199	1.0037	1.0729	0.9084
O88587	Comt	Catechol O-methyltransferase	2.4739e-87	1.0904	0.93158	1.0903
O88597	Becn1	Beclin-1	7.4205e-09	1.0574	0.94698	1.1477
O88622	Parg	Poly(ADP-ribose) glycohydrolase	4.0213e-10	0.82342	1.0633	0.83897
O88630	Gosr1	Golgi SNAP receptor complex member 1	7.1301e-10	0.76277	0.77116	0.93674
O88643	Pak1	Serine/threonine-protein kinase PAK 1	1.5242e-133	0.85271	0.73491	1.1743
O88653	Lamtor3	Ragulator complex protein LAMTOR3	4.2621e-18	1.0057	1.1318	0.90508
O88662	Emp2	Epithelial membrane protein 2	8.8084e-05	1.9541	2.1114	0.90568
O88665	Brd7	Bromodomain-containing protein 7	3.8038e-33	0.59884	0.93921	0.90657
O88685	Psmc3	26S protease regulatory subunit 6A	7.7734e-208	1.0301	0.97981	1.0202
O88696	Clpp	Putative ATP-dependent Clp protease proteolytic subunit, mitochondrial	9.3639e-47	0.90775	0.94692	0.9381
O88700	Blm	Bloom syndrome protein homolog	8.7682e-06
O88712	Ctbp1	C-terminal-binding protein 1	1.0237e-51	0.97516	1.056	0.92905
O88736	Hsd17b7	3-keto-steroid reductase	6.8584e-13	1.4447	1.2904	1.0072
O88746	Tom1	Target of Myb protein 1	2.8083e-33	1.4373	1.0859	1.4244
O88792	F11r	Junctional adhesion molecule A	0.00011079
O88796	Rpp30	Ribonuclease P protein subunit p30	2.2267e-23	1.1362	1.2329	0.85969
O88811	Stam2	Signal transducing adapter molecule 2	4.5225e-43	0.7653	0.7538	0.97459
O88839	Adam15	Disintegrin and metalloproteinase domain-containing protein 15	5.4158e-07	0.83536	0.9253	0.90682
O88844	Idh1	Isocitrate dehydrogenase [NADP] cytoplasmic	5.3904e-90	1.4915	1.2878	1.0832
O88845	Akap10	A-kinase anchor protein 10, mitochondrial	1.2464e-07
O88848	Arl6	ADP-ribosylation factor-like protein 6	9.52e-05	1.1095	0.88243	1.1861
O88851	Rbbp9	Putative hydrolase RBBP9	8.6116e-25	0.9737	0.98891	0.93528
O88874	Ccnk	Cyclin-K	1.3602e-38	0.98096	0.73517	1.2527
O88879	Apaf1	Apoptotic protease-activating factor 1	2.0621e-25	0.99962	0.82556	1.2185
O88888	Apba3	Amyloid beta A4 precursor protein-binding family A member 3	0.00011817
O88895	Hdac3	Histone deacetylase 3	9.801e-09	0.97225	0.82702	1.1462
O88907	Pias1;Pias2	E3 SUMO-protein ligase PIAS1;E3 SUMO-protein ligase PIAS2	4.6365e-09	2.5455	0.73987	3.2648
O88939	Zbtb7a	Zinc finger and BTB domain-containing protein 7A	1.5388e-12	1.2365	0.99557	1.1172
O88942	Nfatc1	Nuclear factor of activated T-cells, cytoplasmic 1	0.0040825
O88952	Lin7c	Protein lin-7 homolog C	2.5138e-07	1.7517	1.0444	1.7077
O88958	Gnpda1	Glucosamine-6-phosphate isomerase 1	1.9253e-08	1.4871	1.9804	0.79195
O88967	Yme1l1	ATP-dependent zinc metalloprotease YME1L1	4.0014e-50	0.7911	0.86218	0.97993
O88974	Setdb1	Histone-lysine N-methyltransferase SETDB1	5.8817e-12	0.94476	0.84783	1.0838
O88983	Stx8	Syntaxin-8	4.2785e-34	0.97867	1.0516	0.93229
O88986	Gcat	2-amino-3-ketobutyrate coenzyme A ligase, mitochondrial	6.842e-96	1.3824	1.3987	0.94878
O89001	Cpd	Carboxypeptidase D	5.0173e-20	0.74572	0.83257	0.95238
O89017	Lgmn	Legumain	2.2084e-50	0.45445	0.24139	1.9433
O89023	Tpp1	Tripeptidyl-peptidase 1	7.7147e-15	0.82054	1.0269	0.79798
O89032	Sh3pxd2a	SH3 and PX domain-containing protein 2A	9.1201e-06	1.3182	1.4194	0.86724
O89051	Itm2b	Integral membrane protein 2B;BRI2, membrane form;BRI2 intracellular domain;BRI2C, soluble form;Bri23 peptide	2.148e-13	0.83112	0.96513	0.96494
O89079	Cope	Coatomer subunit epsilon	1.9893e-92	0.89941	0.89236	1.0577
O89086	Rbm3	Putative RNA-binding protein 3	2.2342e-25	0.89983	0.7328	1.1915
O89090	Sp1	Transcription factor Sp1	5.7971e-34	1.0957	1.185	0.95018
O89110	Casp8	Caspase-8;Caspase-8 subunit p18;Caspase-8 subunit p10	2.1358e-47	0.90768	0.74724	1.1907
O89112	Lancl1	LanC-like protein 1	3.7138e-28	1.098	0.91993	1.202
O89116	Vti1a	Vesicle transport through interaction with t-SNAREs homolog 1A	0.0012394	1.2479	1.1722	1.0917
P00375	Dhfr	Dihydrofolate reductase	5.9435e-19	1.1072	0.95069	1.1421
P00405	Mtco2	Cytochrome c oxidase subunit 2	4.2167e-38	0.70204	0.65669	1.0637
P00416	Mtco3	Cytochrome c oxidase subunit 3	6.7124e-27	0.73084	0.72772	1.1151
P00493	Hprt1	Hypoxanthine-guanine phosphoribosyltransferase	8.5468e-63	1.0269	0.96256	1.1183
P01027	C3	Complement C3;Complement C3 beta chain;Complement C3 alpha chain;C3a anaphylatoxin;Acylation stimulating protein;Complement C3b alpha chain;Complement C3c alpha chain fragment 1;Complement C3dg fragment;Complement C3g fragment;Complement C3d fragment;Complement C3f fragment;Complement C3c alpha chain fragment 2	3.8224e-43	1.6666	2.0429	0.84623
P01887	B2m	Beta-2-microglobulin	8.9482e-05	1.0309	0.97221	1.0787
P01899	H2-D1;H2-L	H-2 class I histocompatibility antigen, D-B alpha chain;H-2 class I histocompatibility antigen, L-D alpha chain	5.5886e-63	1.1165	1.1335	0.96474
P02340	Tp53	Cellular tumor antigen p53	3.8354e-82	1.0197	1.0041	1.0206
P02463	Col4a1	Collagen alpha-1(IV) chain;Arresten	6.7057e-10	0.92639	1.0879	0.82542
P02468	Lamc1	Laminin subunit gamma-1	5.2099e-227	0.81847	1.0499	0.80038
P02469	Lamb1	Laminin subunit beta-1	1.2309e-147	0.92373	1.2907	0.65576
P03899	Mtnd3	NADH-ubiquinone oxidoreductase chain 3	7.3374e-06
P03911	Mtnd4	NADH-ubiquinone oxidoreductase chain 4	0.00010522	0.72518	0.72343	0.97552
P03958	Ada	Adenosine deaminase	1.348e-69	1.027	0.87908	1.152
P03991	H2-K1	H-2 class I histocompatibility antigen, K-W28 alpha chain;H-2 class I histocompatibility antigen, K-Q alpha chain;H-2 class I histocompatibility antigen, K-K alpha chain;H-2 class I histocompatibility antigen, K-B alpha chain	4.2949e-78	1.0186	0.95602	1.1969
P04184	Tk1	Thymidine kinase, cytosolic	2.9583e-42	0.6058	0.19259	2.9599
P04627	Araf	Serine/threonine-protein kinase A-Raf	1.3549e-10	1.0322	0.92341	1.2255
P04918	Saa3	Serum amyloid A-3 protein	0.0066077
P04925	Prnp	Major prion protein	8.6395e-10	0.90614	0.47324	1.8894
P05064	Aldoa	Fructose-bisphosphate aldolase A	1.7785e-272	0.97342	0.90734	1.0739
P05132	Prkaca	cAMP-dependent protein kinase catalytic subunit alpha	4.6616e-110	0.86275	0.74615	1.1609
P05201	Got1	Aspartate aminotransferase, cytoplasmic	1.9017e-70	1.6653	1.7492	0.94957
P05202	Got2	Aspartate aminotransferase, mitochondrial	1.4067e-114	0.97385	1.1179	0.84696
P05480	Src	Neuronal proto-oncogene tyrosine-protein kinase Src	7.2727e-21	0.81032	0.82433	1.0335
P05622	Pdgfrb	Platelet-derived growth factor receptor beta	3.5147e-39	0.63151	0.50084	1.2083
P05977	Myl1;Myl3	Myosin light chain 1/3, skeletal muscle isoform;Myosin light chain 3	0.0085187
P06151	Ldha	L-lactate dehydrogenase A chain	1.0367e-111	0.91742	0.83001	1.0804
P06537	Nr3c1	Glucocorticoid receptor	1.2519e-15	0.73226	0.83811	0.95359
P06795	Abcb1b	Multidrug resistance protein 1B	1.1097e-35	1.0784	1.0843	0.97486
P06797	Ctsl1	Cathepsin L1;Cathepsin L1 heavy chain;Cathepsin L1 light chain	4.4774e-57	0.95336	1.1728	0.67454
P06801	Me1	NADP-dependent malic enzyme	8.2588e-125	1.5636	1.3482	1.1396
P07091	S100a4	Protein S100-A4	4.139e-46	0.56494	0.46558	1.1635
P07141	Csf1	Macrophage colony-stimulating factor 1;Processed macrophage colony-stimulating factor 1	0.00069621	0.94791	0.47065	1.9465
P07214	Sparc	SPARC	2.912e-39	0.75077	0.81249	0.85762
P07356	Anxa2	Annexin A2	0	0.88275	0.82594	1.0574
P07607	Tyms	Thymidylate synthase	8.2052e-284	0.98139	0.80194	1.1862
P07742	Rrm1	Ribonucleoside-diphosphate reductase large subunit	1.9042e-123	0.83899	0.46452	1.6629
P07901	Hsp90aa1	Heat shock protein HSP 90-alpha	0	1.0636	1.023	1.0308
P08003	Pdia4	Protein disulfide-isomerase A4	9.8466e-199	0.88284	1.0608	0.81821
P08030	Aprt	Adenine phosphoribosyltransferase	1.2632e-13	0.89589	0.9828	0.85986
P08032	Spta1	Spectrin alpha chain, erythrocytic 1	2.6454e-06	0.96982	0.97223	0.95824
P08043	Zfp2;Znf182	Zinc finger protein 2;Zinc finger protein 182	2.8854e-19	0.96616	1.104	0.83221
P08074	Cbr2	Carbonyl reductase [NADPH] 2	4.6167e-23	1.1598	0.9691	1.0348
P08113	Hsp90b1	Endoplasmin	0	0.95317	1.0298	0.90874
P08121	Col3a1	Collagen alpha-1(III) chain	5.2134e-28	0.32247	0.31087	1.2285
P08207	S100a10	Protein S100-A10	3.5091e-19	0.8816	0.79974	1.0239
P08228	Sod1	Superoxide dismutase [Cu-Zn]	2.8633e-33	1.1805	1.0046	1.1353
P08249	Mdh2	Malate dehydrogenase, mitochondrial	1.6909e-137	0.85861	0.93179	0.90795
P08556	Nras;Hras1	GTPase NRas;GTPase HRas;GTPase HRas, N-terminally processed	2.1721e-15	0.95667	1.0151	0.89489
P08752	Gnai2	Guanine nucleotide-binding protein G(i) subunit alpha-2	6.206e-166	0.91485	0.88771	0.96167
P08775	Polr2a	DNA-directed RNA polymerase II subunit RPB1	1.0447e-87	0.92236	1.052	0.91721
P09055	Itgb1	Integrin beta-1	1.4503e-303	0.77902	0.78529	1.0111
P09103	P4hb	Protein disulfide-isomerase	1.8995e-235	0.8731	0.9951	0.87969
P09242	Alpl	Alkaline phosphatase, tissue-nonspecific isozyme	1.8818e-09	1.4333	2.516	0.65162
P09405	Ncl	Nucleolin	4.3958e-129	1.1586	1.4179	0.81741
P09411	Pgk1	Phosphoglycerate kinase 1	0	0.9895	0.89754	1.0793
P09450	Junb	Transcription factor jun-B	2.5171e-40	2.1267	3.206	0.62734
P09528	Fth1	Ferritin heavy chain	6.1784e-35	1.4272	2.6993	0.48744
P09671	Sod2	Superoxide dismutase [Mn], mitochondrial	2.3278e-46	1.3192	1.6452	0.82573
P09925	Surf1	Surfeit locus protein 1	2.4834e-07	0.77579	0.88977	0.91929
P09926	Surf2	Surfeit locus protein 2	1.1617e-11	1.1501	1.4546	0.7932
P0C0A3	Chmp6	Charged multivesicular body protein 6	9.3512e-29	1.0489	1.0254	0.98888
P0C7N9	Psmg4	Proteasome assembly chaperone 4	1.5744e-91	1.2075	0.98582	1.2423
P0C7W3	Tor2a	Prosalusin;Salusin-beta;Torsin-2A	0.0016764	0.82226	1.0044	0.95748
P0C872	Jmjd7	JmjC domain-containing protein 7	0.0070715
P0DMN7	Amd2	S-adenosylmethionine decarboxylase proenzyme	8.9446e-11
P10078	Zfp28	Zinc finger protein 28	2.2025e-07	0.94613	1.1092	0.89725
P10107	Anxa1	Annexin A1	8.5025e-195	0.83706	0.62798	1.3009
P10126	Eef1a1	Elongation factor 1-alpha 1	0	1.0225	0.99052	1.0291
P10404	ENV1	MLV-related proviral Env polyprotein;Surface protein;Transmembrane protein	1.3284e-41	0.86942	0.84079	1.0311
P10417	Bcl2	Apoptosis regulator Bcl-2	0.00040366	1.4027	1.0822	1.2213
P10493	Nid1	Nidogen-1	3.5242e-68	0.77517	1.1875	0.6302
P10518	Alad	Delta-aminolevulinic acid dehydratase	1.5433e-74	1.078	0.86221	1.1856
P10605	Ctsb	Cathepsin B;Cathepsin B light chain;Cathepsin B heavy chain	9.3152e-172	0.91219	1.2169	0.76161
P10630	Eif4a2	Eukaryotic initiation factor 4A-II	4.3328e-94	1.1172	1.0523	1.0714
P10639	Txn	Thioredoxin	2.7475e-21	1.0813	0.95195	1.0979
P10649	Gstm1	Glutathione S-transferase Mu 1	2.5323e-36	1.3697	1.1665	1.143
P10711	Tcea1	Transcription elongation factor A protein 1	4.235e-97	1.1576	1.2241	0.94828
P10755	Zfp14;Zfp82	Zinc finger protein 14;Zinc finger protein 82	1.8014e-08	1.111	1.1368	0.91354
P10833	Rras	Ras-related protein R-Ras	1.0967e-53	1.1882	1.1562	1.0028
P10852	Slc3a2	4F2 cell-surface antigen heavy chain	5.9817e-159	1.4719	2.0549	0.72024
P10922	H1f0	Histone H1.0	9.662e-10	1.0798	5.2777	0.21128
P10923	Spp1	Osteopontin	0.00022824
P11031	Sub1	Activated RNA polymerase II transcriptional coactivator p15	1.0326e-27	1.1912	1.189	0.96097
P11103	Parp1	Poly [ADP-ribose] polymerase 1	5.2421e-241	0.9334	1.3387	0.72305
P11152	Lpl	Lipoprotein lipase	5.0309e-08
P11157	Rrm2	Ribonucleoside-diphosphate reductase subunit M2	1.2954e-97	1.0354	0.96211	1.117
P11276	Fn1	Fibronectin;Anastellin	0	0.67971	1.2861	0.50168
P11352	Gpx1	Glutathione peroxidase 1	3.2499e-26	0.98094	1.0588	0.93172
P11438	Lamp1	Lysosome-associated membrane glycoprotein 1	7.7657e-13	1.1843	1.2911	0.95111
P11440	Cdk1	Cyclin-dependent kinase 1	3.5587e-144	0.90383	0.66983	1.2668
P11499	Hsp90ab1	Heat shock protein HSP 90-beta	0	1.0303	0.97878	1.0573
P11531	Dmd	Dystrophin	0.00078203	0.83271	0.75073	1.1165
P11688	Itga5	Integrin alpha-5;Integrin alpha-5 heavy chain;Integrin alpha-5 light chain	2.8905e-76	0.67925	0.7651	0.89586
P11881	Itpr1	Inositol 1,4,5-trisphosphate receptor type 1	3.8631e-26	0.84885	1.0135	0.78499
P11983	Tcp1	T-complex protein 1 subunit alpha	3.1498e-94	1.0247	1.0181	1.0048
P12023	App	Amyloid beta A4 protein;N-APP;Soluble APP-alpha;Soluble APP-beta;C99;Beta-amyloid protein 42;Beta-amyloid protein 40;C83;P3(42);P3(40);C80;Gamma-secretase C-terminal fragment 59;Gamma-secretase C-terminal fragment 57;Gamma-secretase C-terminal fragment 50;C31	2.4626e-20	0.98687	1.802	0.61883
P12032	Timp1	Metalloproteinase inhibitor 1	1.6239e-17	1.7157	2.8779	0.64257
P12265	Gusb	Beta-glucuronidase	6.962e-83	0.81188	0.93611	0.78364
P12367	Prkar2a	cAMP-dependent protein kinase type II-alpha regulatory subunit	5.0882e-67	1.0199	1.0662	0.9293
P12382	Pfkl	6-phosphofructokinase, liver type	1.8907e-164	0.8129	0.7404	1.1239
P12388	Serpinb2	Plasminogen activator inhibitor 2, macrophage	1.4214e-74	0.16543	0.31802	0.48255
P12787	Cox5a	Cytochrome c oxidase subunit 5A, mitochondrial	9.2312e-16	0.9362	0.97999	0.9505
P12815	Pdcd6	Programmed cell death protein 6	4.4613e-20	1.0865	1.2597	0.8994
P12970	Rpl7a	60S ribosomal protein L7a	3.6269e-135	1.1489	1.7802	0.64184
P13011	Scd2	Acyl-CoA desaturase 2	3.8744e-20	1.5158	0.63508	2.3179
P13439	Umps	Uridine 5-monophosphate synthase;Orotate phosphoribosyltransferase;Orotidine 5-phosphate decarboxylase	6.4161e-55	1.0548	1.066	0.99372
P13516	Scd1	Acyl-CoA desaturase 1	5.6087e-16	1.5335	0.65702	2.4496
P13595	Ncam1	Neural cell adhesion molecule 1	1.2293e-103	0.63618	0.54691	1.1356
P13705	Msh3	DNA mismatch repair protein Msh3	4.8065e-09	1.2569	1.0713	1.1852
P13808	Slc4a2	Anion exchange protein 2	0.0014275	0.72637	0.30108	2.2142
P13864	Dnmt1	DNA (cytosine-5)-methyltransferase 1	0	0.96157	0.88639	1.1003
P14069	S100a6	Protein S100-A6	7.338e-06	0.99338	1.0551	0.95838
P14094	Atp1b1	Sodium/potassium-transporting ATPase subunit beta-1	3.1801e-13	1.6773	1.5532	1.0203
P14115	Rpl27a	60S ribosomal protein L27a	9.8742e-31	1.1147	1.1761	0.92971
P14131	Rps16	40S ribosomal protein S16	2.702e-26	1.0325	1.4309	0.73039
P14148	Rpl7	60S ribosomal protein L7	2.0179e-89	0.86552	2.14	0.39376
P14152	Mdh1	Malate dehydrogenase, cytoplasmic	1.0353e-81	1.1333	1.0329	1.0879
P14206	Rpsa	40S ribosomal protein SA	5.5379e-239	1.0323	0.98199	1.0345
P14211	Calr	Calreticulin	0	0.90112	1.0253	0.90154
P14576	Srp54	Signal recognition particle 54 kDa protein	1.986e-102	1.08	1.0582	0.96951
P14602	Hspb1	Heat shock protein beta-1	6.8034e-05	0.69533	0.30207	2.4024
P14685	Psmd3	26S proteasome non-ATPase regulatory subunit 3	3.507e-116	1.0222	1.0394	0.9797
P14733	Lmnb1	Lamin-B1	2.2446e-287	0.92296	1.2944	0.70396
P14824	Anxa6	Annexin A6	0	0.81842	0.66996	1.1986
P14869	Rplp0	60S acidic ribosomal protein P0	2.7286e-70	0.98706	0.97641	0.98075
P14873	Map1b	Microtubule-associated protein 1B;MAP1B heavy chain;MAP1 light chain LC1	0	0.89368	0.8954	1.0175
P14901	Hmox1	Heme oxygenase 1	1.908e-130	2.0111	9.5999	0.18283
P15066	Jund	Transcription factor jun-D	2.5933e-12
P15092	Ifi204	Interferon-activable protein 204	2.1231e-34	1.1087	1.1691	0.9035
P15105	Glul	Glutamine synthetase	4.2629e-43	0.75193	0.65723	1.1067
P15116	Cdh2	Cadherin-2	0.0004528
P15208	Insr	Insulin receptor;Insulin receptor subunit alpha;Insulin receptor subunit beta	8.3955e-10	0.88293	1.0284	0.8898
P15307	Rel	Proto-oncogene c-Rel	3.2773e-07	1.1958	0.91797	1.1141
P15379	Cd44	CD44 antigen	2.3468e-37	0.80486	0.72786	1.0409
P15532	Nme1	Nucleoside diphosphate kinase A	1.3558e-71	1.0292	0.97838	1.0106
P15626	Gstm2	Glutathione S-transferase Mu 2	5.6076e-57	1.1985	0.96154	1.2342
P15864	Hist1h1c	Histone H1.2	1.0561e-09	0.98842	3.9474	0.24347
P15920	Atp6v0a2	V-type proton ATPase 116 kDa subunit a isoform 2	9.788e-09	0.89809	1.0427	0.88826
P16045	Lgals1	Galectin-1	5.354e-138	0.89221	0.8009	1.1077
P16054	Prkce;Prkch	Protein kinase C epsilon type;Protein kinase C eta type	0.00075881	0.97316	0.83342	1.0971
P16110	Lgals3	Galectin-3	1.2167e-46	1.0815	1.0683	0.95243
P16125	Ldhb	L-lactate dehydrogenase B chain	3.0882e-19	0.97357	0.82762	1.3672
P16254	Srp14	Signal recognition particle 14 kDa protein;Signal recognition particle 14 kDa protein, N-terminally processed	2.502e-33	0.71114	0.69319	0.99205
P16330	Cnp	2,3-cyclic-nucleotide 3-phosphodiesterase	2.5664e-14	0.61992	0.60188	1.1488
P16332	Mut	Methylmalonyl-CoA mutase, mitochondrial	2.016e-25	0.91347	1.11	0.80791
P16460	Ass1	Argininosuccinate synthase	9.8805e-10	1.4726	1.5382	0.99108
P16546	Sptan1	Spectrin alpha chain, non-erythrocytic 1	0	0.91654	0.84277	1.0773
P16627	Hspa1l	Heat shock 70 kDa protein 1-like	9.9348e-46	0.99863	1.0618	0.99242
P16675	Ctsa	Lysosomal protective protein;Lysosomal protective protein 32 kDa chain;Lysosomal protective protein 20 kDa chain	2.797e-58	0.87859	1.1371	0.71198
P16858	Gapdh	Glyceraldehyde-3-phosphate dehydrogenase	8.0159e-198	0.98877	0.90445	1.0745
P17047	Lamp2	Lysosome-associated membrane glycoprotein 2	3.126e-09	1.2057	1.273	0.91669
P17156	Hspa2	Heat shock-related 70 kDa protein 2	3.2704e-136	1.0146	1.0324	1.0115
P17182	Eno1	Alpha-enolase	3.6956e-188	0.98187	0.90083	1.0855
P17183	Eno2	Gamma-enolase	9.3244e-32	0.93562	0.82918	1.1081
P17225	Ptbp1	Polypyrimidine tract-binding protein 1	3.3873e-138	1.0358	1.0587	0.98774
P17426	Ap2a1	AP-2 complex subunit alpha-1	2.1236e-138	1.0196	0.94485	1.036
P17427	Ap2a2	AP-2 complex subunit alpha-2	9.9238e-174	0.94451	0.89416	1.0902
P17439	Gba	Glucosylceramidase	7.6942e-08	1.1142	1.4079	0.79373
P17710	Hk1	Hexokinase-1	1.8974e-134	0.88315	0.8495	1.037
P17742	Ppia	Peptidyl-prolyl cis-trans isomerase A	5.7016e-123	1.0665	0.92163	1.1407
P17751	Tpi1	Triosephosphate isomerase	5.0877e-163	0.93048	0.86997	1.0523
P17809	Slc2a1	Solute carrier family 2, facilitated glucose transporter member 1	2.165e-18	1.094	1.5014	0.72307
P17918	Pcna	Proliferating cell nuclear antigen	2.7277e-126	1.1245	1.0298	1.0788
P18052	Ptpra	Receptor-type tyrosine-protein phosphatase alpha	5.1033e-29	0.88586	0.71247	1.1018
P18155	Mthfd2	Bifunctional methylenetetrahydrofolate dehydrogenase/cyclohydrolase, mitochondrial;NAD-dependent methylenetetrahydrofolate dehydrogenase;Methenyltetrahydrofolate cyclohydrolase	4.9266e-36	1.4874	1.9212	0.79378
P18242	Ctsd	Cathepsin D	2.4898e-69	0.9792	1.197	0.79249
P18572	Bsg	Basigin	2.4831e-47	0.89491	0.72487	1.0177
P18581	Slc7a2	Low affinity cationic amino acid transporter 2	0.0013017
P18653	Rps6ka1	Ribosomal protein S6 kinase alpha-1	2.9477e-26	1.0876	0.77149	1.1988
P18654	Rps6ka3	Ribosomal protein S6 kinase alpha-3	1.4907e-30	1.0876	0.86033	1.1488
P18760	Cfl1	Cofilin-1	1.2697e-135	1.0511	0.89109	1.1625
P18872	Gnao1	Guanine nucleotide-binding protein G(o) subunit alpha	2.8591e-14	0.95301	1.1961	0.87191
P19096	Fasn	Fatty acid synthase;[Acyl-carrier-protein] S-acetyltransferase;[Acyl-carrier-protein] S-malonyltransferase;3-oxoacyl-[acyl-carrier-protein] synthase;3-oxoacyl-[acyl-carrier-protein] reductase;3-hydroxyacyl-[acyl-carrier-protein] dehydratase;Enoyl-[acyl-carrier-protein] reductase;Oleoyl-[acyl-carrier-protein] hydrolase	0	2.1393	1.7502	1.1915
P19157	Gstp1	Glutathione S-transferase P 1	1.0535e-161	1.371	1.192	1.1654
P19182	Ifrd1	Interferon-related developmental regulator 1	2.9459e-14	1.9673	2.7475	0.60641
P19253	Rpl13a	60S ribosomal protein L13a	2.6303e-18	0.91481	1.1842	0.7972
P19258	Mpv17	Protein Mpv17	0.00019573	1.7911	1.3458	1.2877
P19426	Nelfe	Negative elongation factor E	1.2598e-14	0.78841	0.81754	0.85153
P19536	Cox5b	Cytochrome c oxidase subunit 5B, mitochondrial	7.9385e-09	0.76006	0.67815	1.0061
P19783	Cox4i1	Cytochrome c oxidase subunit 4 isoform 1, mitochondrial	1.181e-65	0.96202	0.94446	0.97686
P20029	Hspa5	78 kDa glucose-regulated protein	0	1.0451	1.3054	0.78472
P20060	Hexb	Beta-hexosaminidase subunit beta	1.7685e-36	0.87822	0.94161	1.0216
P20108	Prdx3	Thioredoxin-dependent peroxide reductase, mitochondrial	5.817e-45	0.90728	0.99405	0.88589
P20352	F3	Tissue factor	6.5108e-65	0.58773	1.0975	0.60404
P20357	Map2	Microtubule-associated protein 2	3.3181e-12	0.56028	0.67579	0.68252
P20444	Prkca	Protein kinase C alpha type	3.3834e-30	0.81987	0.667	1.478
P20664	Prim1	DNA primase small subunit	4.2463e-57	0.95984	0.90814	1.0907
P21107	Tpm3	Tropomyosin alpha-3 chain	5.1735e-48	0.90197	1.0638	0.8111
P21126	Ubl4a	Ubiquitin-like protein 4A	1.7301e-22	1.0762	1.0316	1.0568
P21278	Gna11	Guanine nucleotide-binding protein subunit alpha-11	3.5568e-44	0.98777	0.93496	1.0544
P21279	Gnaq	Guanine nucleotide-binding protein G(q) subunit alpha	4.7711e-63	0.92304	0.89212	1.0544
P21300	Akr1b7	Aldose reductase-related protein 1	2.1439e-12	0.96309	0.90756	1.2278
P21460	Cst3	Cystatin-C	4.9414e-15	0.792	1.1224	0.64977
P21550	Eno3	Beta-enolase	1.3847e-52	0.93562	0.80589	1.1841
P21619	Lmnb2	Lamin-B2	2.7164e-117	1.0222	1.2281	0.83327
P21956	Mfge8	Lactadherin	3.5454e-35	1.5968	2.1156	0.70833
P21958	Tap1	Antigen peptide transporter 1	3.1818e-09	1.2363	1.0585	1.0019
P21981	Tgm2	Protein-glutamine gamma-glutamyltransferase 2	2.8279e-65	0.70684	0.55994	1.0954
P21995	Emb	Embigin	2.2211e-09	1.4324	1.846	0.76688
P22366	Myd88	Myeloid differentiation primary response protein MyD88	2.564e-06	1.1751	1.356	0.7278
P22437	Ptgs1	Prostaglandin G/H synthase 1	7.8712e-69	1.2199	1.7271	0.71779
P22682	Cbl	E3 ubiquitin-protein ligase CBL	1.3673e-27	0.8361	0.74836	1.0076
P22777	Serpine1	Plasminogen activator inhibitor 1	4.111e-06	1.8446	2.5973	0.65612
P22892	Ap1g1	AP-1 complex subunit gamma-1	4.0934e-51	1.0086	0.98712	1.0845
P22907	Hmbs	Porphobilinogen deaminase	2.207e-12	1.0292	0.90189	1.1223
P23116	Eif3a	Eukaryotic translation initiation factor 3 subunit A	0	1.072	1.0399	0.99811
P23198	Cbx3	Chromobox protein homolog 3	2.2917e-44	1.0306	1.0056	0.95762
P23242	Gja1	Gap junction alpha-1 protein	9.1249e-08	0.97628	0.77058	1.2322
P23249	Mov10	Putative helicase MOV-10	2.7101e-157	0.84292	0.72422	1.1013
P23475	Xrcc6	X-ray repair cross-complementing protein 6	7.5086e-23	0.88343	1.0242	0.81507
P23492	Pnp	Purine nucleoside phosphorylase	3.6179e-125	1.3392	1.1363	1.1526
P23506	Pcmt1	Protein-L-isoaspartate(D-aspartate) O-methyltransferase	1.1691e-56	1.1584	1.0583	1.1978
P23591	Tsta3	GDP-L-fucose synthase	1.3931e-64	1.0826	0.91315	1.1478
P23607	Zfa;Zfx	Zinc finger autosomal protein;Zinc finger X-chromosomal protein	5.6551e-25	0.86749	1.2227	0.74716
P23780	Glb1	Beta-galactosidase	3.7376e-23	1.0014	1.0307	0.98998
P23798	Pcgf2	Polycomb group RING finger protein 2	1.1019e-14
P23949	Zfp36l2	Zinc finger protein 36, C3H1 type-like 2	3.6562e-36	0.95012	1.2702	0.7476
P24270	Cat	Catalase	6.2094e-119	0.82124	0.96369	0.85551
P24288	Bcat1	Branched-chain-amino-acid aminotransferase, cytosolic	7.1094e-60	1.4473	1.4551	1.0128
P24369	Ppib	Peptidyl-prolyl cis-trans isomerase B	2.6735e-37	0.99682	1.2212	0.81143
P24452	Capg	Macrophage-capping protein	1.6232e-65	0.88702	0.7877	1.048
P24472	Gsta4	Glutathione S-transferase A4	1.8472e-15	1.4826	1.8065	1.0106
P24527	Lta4h	Leukotriene A-4 hydrolase	1.7936e-260	1.0001	0.85562	1.1629
P24547	Impdh2	Inosine-5-monophosphate dehydrogenase 2	0	1.0339	1.0113	1.0006
P24668	M6pr	Cation-dependent mannose-6-phosphate receptor	3.2449e-79	0.98763	1.0194	1.017
P24788	Cdk11b	Cyclin-dependent kinase 11B	2.0436e-25	1.0295	0.84057	1.0072
P24860	Ccnb1	G2/mitotic-specific cyclin-B1	1.026e-10	1.084	1.0825	0.91721
P25206	Mcm3	DNA replication licensing factor MCM3	0	1.0365	1.0101	1.0205
P25322	Ccnd1	G1/S-specific cyclin-D1	2.9569e-18	1.0868	0.64675	1.4811
P25444	Rps2	40S ribosomal protein S2	2.1988e-48	1.0129	1.1087	0.92909
P25446	Fas	Tumor necrosis factor receptor superfamily member 6	9.8402e-11	1.1162	1.2259	0.89813
P25799	Nfkb1	Nuclear factor NF-kappa-B p105 subunit;Nuclear factor NF-kappa-B p50 subunit	4.1087e-86	1.08	0.87867	1.1745
P25911	Lyn	Tyrosine-protein kinase Lyn	6.0671e-21	0.94029	0.82703	0.96884
P25916	Bmi1	Polycomb complex protein BMI-1	0.00016799
P25976	Ubtf	Nucleolar transcription factor 1	2.2685e-105	1.2779	1.5103	0.80439
P26039	Tln1	Talin-1	0	0.96391	0.87063	1.1175
P26040	Ezr	Ezrin	1.1458e-114	1.003	0.93416	1.0542
P26041	Msn	Moesin	2.5885e-246	1.022	0.94928	1.0459
P26043	Rdx	Radixin	1.7403e-151	0.95794	0.89473	1.053
P26231	Ctnna1	Catenin alpha-1	1.7484e-136	0.82478	0.68478	1.0734
P26350	Ptma	Prothymosin alpha;Thymosin alpha	1.2616e-17	0.9124	1.0067	0.94548
P26369	U2af2	Splicing factor U2AF 65 kDa subunit	4.5948e-97	0.98693	1.0598	0.93548
P26443	Glud1	Glutamate dehydrogenase 1, mitochondrial	4.2976e-107	0.86102	0.87904	0.98012
P26450	Pik3r1	Phosphatidylinositol 3-kinase regulatory subunit alpha	3.1684e-07	1.222	1.4297	0.80437
P26516	Psmd7	26S proteasome non-ATPase regulatory subunit 7	2.1233e-86	1.1351	1.0997	0.99665
P26638	Sars	Serine--tRNA ligase, cytoplasmic	3.4362e-231	1.5493	1.6591	0.90032
P26645	Marcks	Myristoylated alanine-rich C-kinase substrate	4.9178e-226	0.75251	0.69253	1.0873
P26883	Fkbp1a	Peptidyl-prolyl cis-trans isomerase FKBP1A	2.6975e-159	1.0888	0.97859	1.1326
P27046	Man2a1	Alpha-mannosidase 2	4.0074e-61	0.97493	1.2066	0.85934
P27048	Snrpb;Snrpn	Small nuclear ribonucleoprotein-associated protein B;Small nuclear ribonucleoprotein-associated protein N	9.5307e-33	1.0643	1.157	0.87675
P27090	Tgfb2	Transforming growth factor beta-2;Latency-associated peptide	1.414e-06	1.3054	0.55634	2.1286
P27546	Map4	Microtubule-associated protein 4	0	0.95112	0.90501	1.0482
P27601	Gna13	Guanine nucleotide-binding protein subunit alpha-13	1.9331e-08	1.025	0.75264	1.3351
P27612	Plaa	Phospholipase A-2-activating protein	2.0754e-162	1.1345	1.0348	1.1026
P27641	Xrcc5	X-ray repair cross-complementing protein 5	7.0893e-96	0.91554	1.0353	0.85095
P27659	Rpl3	60S ribosomal protein L3	3.0059e-83	1.0772	1.1602	0.91842
P27773	Pdia3	Protein disulfide-isomerase A3	0	0.88374	0.97811	0.87334
P27808	Mgat1	Alpha-1,3-mannosyl-glycoprotein 2-beta-N-acetylglucosaminyltransferase	1.9418e-11	1.3157	0.8618	1.4862
P28028	Braf	Serine/threonine-protein kinase B-raf	0.00040216	0.71914	0.98467	0.67678
P28033	Cebpb	CCAAT/enhancer-binding protein beta	1.4898e-05
P28063	Psmb8	Proteasome subunit beta type-8	2.0768e-27	0.81627	0.87641	1.0272
P28271	Aco1	Cytoplasmic aconitate hydratase	9.7058e-51	0.8372	0.70491	1.1547
P28301	Lox	Protein-lysine 6-oxidase	8.9518e-08	1.2299	1.074	1.4382
P28352	Apex1	DNA-(apurinic or apyrimidinic site) lyase;DNA-(apurinic or apyrimidinic site) lyase, mitochondrial	1.6174e-71	1.4019	1.5478	0.912
P28474	Adh5	Alcohol dehydrogenase class-3	2.544e-71	1.0437	1.122	0.97997
P28571	Slc6a9	Sodium- and chloride-dependent glycine transporter 1	0.0001158	1.7997	2.1886	0.81
P28656	Nap1l1	Nucleosome assembly protein 1-like 1	1.5927e-118	0.96562	0.93041	1.0437
P28658	Atxn10	Ataxin-10	7.0655e-107	0.83226	0.66609	1.2427
P28659	Celf1	CUGBP Elav-like family member 1	4.4796e-62	1.0248	1.057	0.93705
P28660	Nckap1	Nck-associated protein 1	2.8909e-99	1.0411	0.94642	1.0744
P28667	Marcksl1	MARCKS-related protein	7.9585e-14	0.59595	0.88831	0.67776
P28700	Rxra;Rxrg;Rxrb	Retinoic acid receptor RXR-alpha;Retinoic acid receptor RXR-gamma;Retinoic acid receptor RXR-beta	7.6349e-07	0.87161	0.75942	1.1347
P28740	Kif2a	Kinesin-like protein KIF2A	5.6835e-51	0.9977	0.99908	1.0453
P28741	Kif3a	Kinesin-like protein KIF3A	2.4666e-57	0.92299	0.83178	1.231
P28798	Grn	Granulins;Acrogranin;Granulin-1;Granulin-2;Granulin-3;Granulin-4;Granulin-5;Granulin-6;Granulin-7	1.25e-05	0.91586	1.8256	0.59356
P29037	Tbp	TATA-box-binding protein	3.8265e-05
P29341	Pabpc1	Polyadenylate-binding protein 1	1.3594e-147	1.0729	1.0691	0.98903
P29387	Gnb4	Guanine nucleotide-binding protein subunit beta-4	3.588e-30	0.93969	0.88018	1.1106
P29391	Ftl1;Ftl2	Ferritin light chain 1;Ferritin light chain 2	1.497e-90	1.4869	3.0601	0.50706
P29416	Hexa	Beta-hexosaminidase subunit alpha	7.8743e-39	0.95292	1.0072	0.90267
P29533	Vcam1	Vascular cell adhesion protein 1	0.00044357	0.33928	0.36408	0.92021
P29595	Nedd8	NEDD8	0.00020379	0.797	1.1026	0.73922
P29758	Oat	Ornithine aminotransferase, mitochondrial	7.9165e-193	0.92788	1.0255	0.91484
P30051	Tead1;Tead3;Tead2	Transcriptional enhancer factor TEF-1;Transcriptional enhancer factor TEF-5;Transcriptional enhancer factor TEF-4	0.0011876	0.83671	0.91939	0.84419
P30282	Ccnd3	G1/S-specific cyclin-D3	4.6801e-06
P30285	Cdk4	Cyclin-dependent kinase 4	1.182e-19	1.1252	0.82131	1.3625
P30412	Ppic	Peptidyl-prolyl cis-trans isomerase C	1.608e-42	1.045	1.3201	0.88527
P30415	Nktr	NK-tumor recognition protein;Putative peptidyl-prolyl cis-trans isomerase	2.2218e-11	0.58535	0.68723	1.2188
P30416	Fkbp4	Peptidyl-prolyl cis-trans isomerase FKBP4;Peptidyl-prolyl cis-trans isomerase FKBP4, N-terminally processed	1.1328e-126	1.0593	1.129	0.94622
P30681	Hmgb2	High mobility group protein B2	1.3706e-62	1.04	1.4724	0.67459
P30999	Ctnnd1	Catenin delta-1	0	0.79927	0.66984	1.1904
P31230	Aimp1	Aminoacyl tRNA synthase complex-interacting multifunctional protein 1;Endothelial monocyte-activating polypeptide 2	1.4385e-170	1.1374	1.0875	1.0081
P31266	Rbpj	Recombining binding protein suppressor of hairless	6.5053e-47	1.1429	1.5987	0.71724
P31324	Prkar2b	cAMP-dependent protein kinase type II-beta regulatory subunit	4.1608e-54	1.0531	0.9549	1.0946
P31428	Dpep1	Dipeptidase 1	0.062173
P31650	Slc6a11	Sodium- and chloride-dependent GABA transporter 3	0.0011751
P31750	Akt1	RAC-alpha serine/threonine-protein kinase	2.5196e-139	0.90955	0.7051	1.2698
P31786	Dbi	Acyl-CoA-binding protein	2.0838e-09	1.2894	1.113	1.2444
P31938	Map2k1	Dual specificity mitogen-activated protein kinase kinase 1	1.7576e-29	1.0755	1.0034	0.99179
P32020	Scp2	Non-specific lipid-transfer protein	2.4049e-58	1.0299	1.2046	0.88548
P32067	Ssb	Lupus La protein homolog	1.0606e-88	0.99735	1.1411	0.87744
P32233	Drg1	Developmentally-regulated GTP-binding protein 1	6.5699e-72	0.90454	0.87844	0.99801
P32261	Serpinc1	Antithrombin-III	3.5564e-06	0.18968	0.11127	1.3889
P32507	Pvrl2	Poliovirus receptor-related protein 2	2.8525e-06	0.8731	0.8725	1.024
P32883	Kras	GTPase KRas;GTPase KRas, N-terminally processed	6.2875e-07	0.98402	0.93505	1.0023
P32921	Wars	Tryptophan--tRNA ligase, cytoplasmic;T1-TrpRS;T2-TrpRS	8.5759e-165	1.4365	1.627	0.85866
P33174	Kif4	Chromosome-associated kinesin KIF4	1.3664e-161	0.95299	0.88812	1.0145
P33215	Nedd1	Protein NEDD1	1.8564e-17	1.0215	0.84584	1.1619
P33609	Pola1	DNA polymerase alpha catalytic subunit	5.0261e-164	0.93724	0.84715	1.0458
P33610	Prim2	DNA primase large subunit	1.3792e-42	0.83928	0.91326	0.95153
P33611	Pola2	DNA polymerase alpha subunit B	4.1789e-23	0.97931	0.97172	0.98047
P34022	Ranbp1	Ran-specific GTPase-activating protein	2.7459e-15	1.112	1.0395	1.0353
P34152	Ptk2	Focal adhesion kinase 1	1.71e-39	0.8723	0.84644	1.0631
P34884	Mif	Macrophage migration inhibitory factor	9.1377e-20	0.95276	0.89859	1.0639
P35123	Usp4	Ubiquitin carboxyl-terminal hydrolase 4	1.2584e-77	1.1246	0.93074	1.142
P35235	Ptpn11	Tyrosine-protein phosphatase non-receptor type 11	9.639e-63	1.0107	0.90519	1.0877
P35276	Rab3d	Ras-related protein Rab-3D	2.2385e-05	0.3671	0.45502	0.8196
P35278	Rab5c	Ras-related protein Rab-5C	2.4427e-87	0.83536	0.74766	1.1166
P35279	Rab6a;Rab6b	Ras-related protein Rab-6A;Ras-related protein Rab-6B	1.3724e-32	0.93801	0.98518	0.91618
P35282	Rab21	Ras-related protein Rab-21	3.2518e-85	0.88357	0.88932	0.97043
P35283	Rab12	Ras-related protein Rab-12	6.5996e-19	0.91102	0.7662	1.0728
P35288	Rab23	Ras-related protein Rab-23	6.673e-23	0.9079	1.0788	0.97318
P35290	Rab24	Ras-related protein Rab-24	0.00018808	7.2217	0.96482	7.6083
P35293	Rab18	Ras-related protein Rab-18	9.8434e-72	0.90657	1.0201	0.86798
P35441	Thbs1	Thrombospondin-1	1.8185e-17	0.38911	1.0644	0.25673
P35456	Plaur	Urokinase plasminogen activator surface receptor	7.404e-21	1.0448	3.1707	0.31024
P35486	Pdha1	Pyruvate dehydrogenase E1 component subunit alpha, somatic form, mitochondrial	3.7919e-35	0.83835	0.83553	0.96094
P35505	Fah	Fumarylacetoacetase	5.2378e-10	1.2689	1.3016	1.0039
P35550	Fbl	rRNA 2-O-methyltransferase fibrillarin	5.7583e-60	1.1679	1.7294	0.65062
P35564	Canx	Calnexin	6.3024e-130	0.9215	1.0705	0.83722
P35569	Irs1	Insulin receptor substrate 1	6.9819e-18	0.8358	1.2596	0.63191
P35585	Ap1m1	AP-1 complex subunit mu-1	1.6897e-79	0.94999	0.90155	1.0111
P35601	Rfc1	Replication factor C subunit 1	1.2873e-119	0.99107	0.98353	0.87784
P35700	Prdx1	Peroxiredoxin-1	5.9846e-113	1.0649	1.0939	1.0205
P35761	Ttk	Dual specificity protein kinase TTK	3.1107e-42	1.0554	0.93508	1.1093
P35762	Cd81	CD81 antigen	4.7712e-139	0.65782	0.58552	1.1146
P35821	Ptpn1	Tyrosine-protein phosphatase non-receptor type 1	3.2832e-29	1.085	0.97429	1.0212
P35822	Ptprk	Receptor-type tyrosine-protein phosphatase kappa	3.9828e-23	0.69046	0.51221	1.3418
P35831	Ptpn12	Tyrosine-protein phosphatase non-receptor type 12	5.2037e-63	0.96241	1.0498	0.95525
P35922	Fmr1	Fragile X mental retardation protein 1 homolog	3.7726e-121	1.0438	1.1044	0.99279
P35951	Ldlr	Low-density lipoprotein receptor	1.4245e-05	1.1232	1.2231	0.94189
P35979	Rpl12	60S ribosomal protein L12	1.5021e-199	1.0447	1.1532	0.92467
P35980	Rpl18	60S ribosomal protein L18	9.2156e-39	0.95777	2.686	0.31586
P36371	Tap2	Antigen peptide transporter 2	9.3685e-11	0.86255	1.1935	0.83342
P36552	Cpox	Coproporphyrinogen-III oxidase, mitochondrial	2.5059e-32	1.5893	1.8005	0.85922
P36916	Gnl1	Guanine nucleotide-binding protein-like 1	7.613e-93	0.86433	0.85952	1.0637
P36993	Ppm1b	Protein phosphatase 1B	3.9505e-66	1.0157	0.8355	1.034
P37040	Por	NADPH--cytochrome P450 reductase	8.9623e-150	1.0839	1.4038	0.75675
P37913	Lig1	DNA ligase 1	1.6719e-184	0.92894	0.86211	1.1036
P38060	Hmgcl	Hydroxymethylglutaryl-CoA lyase, mitochondrial	3.7548e-21	0.79067	0.89327	0.9718
P38585	Ttl	Tubulin--tyrosine ligase	0.0056367
P38647	Hspa9	Stress-70 protein, mitochondrial	0	1.2744	1.7298	0.7705
P39053	Dnm1	Dynamin-1	4.0271e-83	0.94341	1.0188	0.94813
P39054	Dnm2	Dynamin-2	0	1.2096	1.1671	0.97054
P39098	Man1a2	Mannosyl-oligosaccharide 1,2-alpha-mannosidase IB	0.00034771
P39429	Traf2	TNF receptor-associated factor 2	1.5693e-94	0.9693	0.80151	1.2389
P39447	Tjp1	Tight junction protein ZO-1	1.9343e-235	0.78607	0.77013	1.0578
P39688	Fyn	Tyrosine-protein kinase Fyn	3.3225e-12	0.87321	0.92557	0.98973
P39749	Fen1	Flap endonuclease 1	3.9144e-43	1.0057	1.0351	0.97526
P40124	Cap1	Adenylyl cyclase-associated protein 1	5.4372e-225	1.0711	0.97943	1.0501
P40142	Tkt	Transketolase	8.3305e-187	1.3882	1.2637	1.0716
P40201	Chd1	Chromodomain-helicase-DNA-binding protein 1	2.782e-29	1.1161	1.3703	0.8746
P40237	Cd82	CD82 antigen	3.3435e-15	0.99855	0.88415	1.1461
P40336	Vps26a	Vacuolar protein sorting-associated protein 26A	2.0504e-88	1.1592	1.0725	1.1135
P40694	Ighmbp2	DNA-binding protein SMUBP-2	1.0405e-06	0.91931	0.99425	0.95058
P41105	Rpl28	60S ribosomal protein L28	2.1998e-27	1.1312	1.4827	0.76615
P41216	Acsl1	Long-chain-fatty-acid--CoA ligase 1	3.7653e-38	1.0887	1.2695	0.82598
P41230	Kdm5c	Lysine-specific demethylase 5C	3.0457e-23	0.47026	0.67825	1.1598
P41234	Abca2	ATP-binding cassette sub-family A member 2	0.00025333	0.9149	0.69764	1.3487
P41241	Csk	Tyrosine-protein kinase CSK	1.0113e-27	0.92052	0.82526	1.1551
P41731	Cd63	CD63 antigen	8.1413e-06	1.266	1.1047	1.0919
P41778	Pbx1;Pbx3	Pre-B-cell leukemia transcription factor 1;Pre-B-cell leukemia transcription factor 3	1.0001e-13	1.0001	0.96712	0.95293
P42125	Eci1	Enoyl-CoA delta isomerase 1, mitochondrial	2.9892e-42	0.81696	0.96396	0.82775
P42208	Sept2	Septin-2	1.0006e-233	0.82955	0.78274	1.059
P42209	Sept1	Septin-1	0.0015825	1.2303	2.2987	0.54449
P42225	Stat1	Signal transducer and activator of transcription 1	3.3647e-72	1.203	0.82773	1.4576
P42227	Stat3	Signal transducer and activator of transcription 3	3.3632e-159	1.1504	1.1558	0.99447
P42230	Stat5a	Signal transducer and activator of transcription 5A	1.5226e-74	0.94351	0.75417	1.0556
P42232	Stat5b	Signal transducer and activator of transcription 5B	5.1798e-68	0.83361	0.73213	1.1053
P42337	Pik3ca	Phosphatidylinositol 4,5-bisphosphate 3-kinase catalytic subunit alpha isoform	0.003576
P42567	Eps15	Epidermal growth factor receptor substrate 15	1.0897e-98	0.89813	0.89659	1.0771
P42669	Pura	Transcriptional activator protein Pur-alpha	8.4583e-75	0.93	0.67765	1.2328
P42859	Htt	Huntingtin	3.6075e-22	0.98025	0.97895	0.90597
P42932	Cct8	T-complex protein 1 subunit theta	1.0236e-144	1.0406	1.0222	0.99875
P43135	Nr2f2;Nr2f1	COUP transcription factor 2;COUP transcription factor 1	2.6254e-17	1.0296	0.98843	1.0881
P43247	Msh2	DNA mismatch repair protein Msh2	1.6467e-151	0.97801	1.0075	0.95644
P43274	Hist1h1e	Histone H1.4	5.3806e-09	0.98871	3.8283	0.24678
P43275	Hist1h1a	Histone H1.1	6.8661e-110	0.9961	3.732	0.25703
P43276	Hist1h1b	Histone H1.5	1.2605e-09	0.96872	3.457	0.25697
P43277	Hist1h1d	Histone H1.3	3.9105e-08	0.98842	4.0848	0.24171
P43346	Dck	Deoxycytidine kinase	3.5241e-36	0.73649	0.89944	0.80428
P43406	Itgav	Integrin alpha-V;Integrin alpha-V heavy chain;Integrin alpha-V light chain	5.4523e-45	0.59316	0.58307	1.0222
P43883	Plin2	Perilipin-2	2.8501e-106	0.44427	3.0025	0.15412
P45376	Akr1b1	Aldose reductase	8.749e-85	1.131	1.0882	1.0173
P45377	Akr1b8	Aldose reductase-related protein 2	1.1103e-119	0.95921	0.86962	1.1531
P45481	Crebbp	CREB-binding protein	3.1648e-28	0.88566	0.69683	1.0848
P45591	Cfl2	Cofilin-2	2.5777e-55	1.083	0.86483	1.2066
P45878	Fkbp2	Peptidyl-prolyl cis-trans isomerase FKBP2	2.345e-16	1.0317	1.0618	0.90145
P45952	Acadm	Medium-chain specific acyl-CoA dehydrogenase, mitochondrial	8.6257e-23	0.87285	0.91096	0.99449
P46061	Rangap1	Ran GTPase-activating protein 1	2.2897e-109	0.96855	0.84011	1.1465
P46062	Sipa1	Signal-induced proliferation-associated protein 1	1.7356e-22	0.72551	0.61118	1.2827
P46425	Gstp2	Glutathione S-transferase P 2	6.7381e-120	1.3335	1.2149	1.1478
P46460	Nsf	Vesicle-fusing ATPase	1.5189e-111	0.98003	1.0143	0.96938
P46467	Vps4b	Vacuolar protein sorting-associated protein 4B	3.6822e-29	0.86336	0.80367	1.1164
P46471	Psmc2	26S protease regulatory subunit 7	4.5178e-227	0.99602	0.99012	0.95583
P46638	Rab11b;Rab11a	Ras-related protein Rab-11B;Ras-related protein Rab-11A	2.5086e-45	0.97638	1.0334	0.96437
P46662	Nf2	Merlin	1.7622e-05	1.1127	1.0298	1.0272
P46664	Adss	Adenylosuccinate synthetase isozyme 2	9.1308e-53	0.90598	0.86795	1.0619
P46718	Pdcd2	Programmed cell death protein 2	5.4279e-10	0.99434	1.0676	0.89266
P46735	Myo1b	Unconventional myosin-Ib	1.3508e-210	1.1381	1.2658	0.88244
P46737	Brcc3	Lys-63-specific deubiquitinase BRCC36	1.2991e-37	1.0294	0.96798	0.97074
P46935	Nedd4	E3 ubiquitin-protein ligase NEDD4	0	0.79593	0.56582	1.3962
P46938	Yap1	Yorkie homolog	1.691e-93	1.0415	0.85892	1.1184
P46978	Stt3a	Dolichyl-diphosphooligosaccharide--protein glycosyltransferase subunit STT3A	1.2791e-36	0.99873	1.1525	0.80951
P47199	Cryz	Quinone oxidoreductase	1.5563e-28	0.86711	0.86516	0.97737
P47226	Tes	Testin	1.0883e-31	0.62848	0.58022	1.0706
P47713	Pla2g4a	Cytosolic phospholipase A2;Phospholipase A2;Lysophospholipase	1.4583e-58	1.308	1.6123	0.78416
P47738	Aldh2	Aldehyde dehydrogenase, mitochondrial	2.1543e-217	1.0074	1.1589	0.86562
P47739	Aldh3a1	Aldehyde dehydrogenase, dimeric NADP-preferring	5.0598e-12	0.99146	1.4135	0.77242
P47740	Aldh3a2	Fatty aldehyde dehydrogenase	2.4454e-28	1.1238	1.504	0.82019
P47753	Capza1	F-actin-capping protein subunit alpha-1	3.6383e-83	0.97905	0.93297	1.0267
P47754	Capza2	F-actin-capping protein subunit alpha-2	7.629e-166	0.93296	0.88096	1.0702
P47757	Capzb	F-actin-capping protein subunit beta	2.5596e-105	0.98384	0.9421	1.0311
P47758	Srprb	Signal recognition particle receptor subunit beta	5.3621e-68	1.1689	1.5949	0.71444
P47791	Gsr	Glutathione reductase, mitochondrial	5.3694e-57	0.84264	0.87446	1.0559
P47802	Mtx1	Metaxin-1	6.7012e-25	0.95889	1.2388	0.81176
P47809	Map2k4	Dual specificity mitogen-activated protein kinase kinase 4	1.1454e-05	0.82099	0.73382	1.2465
P47811	Mapk14	Mitogen-activated protein kinase 14	8.0921e-30	0.77829	0.67966	1.1761
P47856	Gfpt1	Glutamine--fructose-6-phosphate aminotransferase [isomerizing] 1	5.207e-170	0.94861	0.91682	1.0669
P47857	Pfkm	6-phosphofructokinase, muscle type	2.13e-139	0.92891	0.82209	1.1207
P47911	Rpl6	60S ribosomal protein L6	6.2449e-69	1.1084	1.6565	0.64633
P47915	Rpl29	60S ribosomal protein L29	3.1759e-06	1.1009	2.2766	0.52916
P47930	Fosl2	Fos-related antigen 2	1.1368e-05
P47934	Crat	Carnitine O-acetyltransferase	2.8639e-15	0.80293	0.67633	1.0803
P47941	Crkl	Crk-like protein	2.3643e-38	0.9167	0.78817	1.22
P47955	Rplp1	60S acidic ribosomal protein P1	8.2231e-28	0.90511	1.3354	0.67257
P47962	Rpl5	60S ribosomal protein L5	2.041e-53	1.0499	1.1011	0.94094
P47963	Rpl13	60S ribosomal protein L13	1.3406e-81	1.0088	1.2201	0.80244
P47964	Rpl36	60S ribosomal protein L36	6.2789e-06	0.97853	1.1301	0.85106
P47968	Rpia	Ribose-5-phosphate isomerase	2.9772e-57	1.6505	1.6198	1.0341
P48024	Eif1	Eukaryotic translation initiation factor 1	8.4624e-104	1.1298	1.0897	1.0013
P48036	Anxa5	Annexin A5	0	0.96757	0.93252	1.0217
P48193	Epb41	Protein 4.1	3.9649e-30	0.80511	0.80993	1.0061
P48377	Rfx1;Rfx2	MHC class II regulatory factor RFX1;DNA-binding protein RFX2	2.2994e-06	0.68025	1.0524	0.63289
P48410	Abcd1	ATP-binding cassette sub-family D member 1	7.7864e-05
P48428	Tbca	Tubulin-specific chaperone A	1.0221e-52	0.92136	0.77966	1.1938
P48453	Ppp3cb	Serine/threonine-protein phosphatase 2B catalytic subunit beta isoform	1.5572e-49	0.88181	0.81226	1.0542
P48678	Lmna	Prelamin-A/C;Lamin-A/C	0	0.92864	1.1413	0.7932
P48722	Hspa4l	Heat shock 70 kDa protein 4L	5.9118e-98	0.97142	0.9935	0.93586
P48725	Pcnt	Pericentrin	8.9753e-75	0.97395	0.77059	0.98305
P48754	Brca1	Breast cancer type 1 susceptibility protein homolog	3.001e-28	0.73339	0.78175	1.0758
P48755	Fosl1	Fos-related antigen 1	1.3985e-07
P48758	Cbr1	Carbonyl reductase [NADPH] 1	2.3143e-42	1.202	0.9814	1.2064
P48759	Ptx3	Pentraxin-related protein PTX3	1.0652e-18	1.8981	2.0247	1.0713
P48760	Fpgs	Folylpolyglutamate synthase, mitochondrial	7.0674e-08
P48771	Cox7a2	Cytochrome c oxidase subunit 7A2, mitochondrial	4.6778e-07	0.86771	0.88424	0.9081
P48774	Gstm5	Glutathione S-transferase Mu 5	1.422e-35	1.1997	0.98783	1.2312
P48962	Slc25a4	ADP/ATP translocase 1	5.2247e-55	0.89723	0.97126	0.93036
P49135	Ercc3	TFIIH basal transcription factor complex helicase XPB subunit	1.9765e-26	1.1929	1.2032	0.91566
P49138	Mapkapk2	MAP kinase-activated protein kinase 2	7.817e-05	0.84872	0.67463	1.2351
P49282	Slc11a2	Natural resistance-associated macrophage protein 2	0.00014915
P49312	Hnrnpa1	Heterogeneous nuclear ribonucleoprotein A1	2.7744e-247	1.0409	1.0621	0.96991
P49442	Inpp1	Inositol polyphosphate 1-phosphatase	8.2714e-31	0.9816	0.95943	1.0287
P49443	Ppm1a	Protein phosphatase 1A	2.9292e-38	1.038	0.96118	0.95304
P49452	Cenpc1	Centromere protein C 1	2.543e-08	0.8312	1.2819	0.63729
P49586	Pcyt1a	Choline-phosphate cytidylyltransferase A	7.2883e-54	1.1332	0.95081	1.0569
P49615	Cdk5	Cyclin-dependent kinase 5	4.5435e-41	0.91274	0.78292	1.1446
P49717	Mcm4	DNA replication licensing factor MCM4	2.7768e-154	0.99862	1.0126	1.0087
P49718	Mcm5	DNA replication licensing factor MCM5	0	1.0183	0.94659	1.05
P49722	Psma2	Proteasome subunit alpha type-2	2.8739e-43	1.0257	0.98893	1.0244
P49769	Psen1;Psen2	Presenilin-1;Presenilin-1 NTF subunit;Presenilin-1 CTF subunit;Presenilin-1 CTF12;Presenilin-2;Presenilin-2 NTF subunit;Presenilin-2 CTF subunit	2.9466e-08	1.0103	1.2952	0.97335
P49817	Cav1;Cav3	Caveolin-1;Caveolin-3	1.7783e-23	0.48493	0.48836	1.0404
P49962	Srp9	Signal recognition particle 9 kDa protein	1.8969e-19	1.0475	0.96857	0.99688
P50096	Impdh1	Inosine-5-monophosphate dehydrogenase 1	3.0874e-45	0.9571	1.014	0.92636
P50136	Bckdha	2-oxoisovalerate dehydrogenase subunit alpha, mitochondrial	3.2981e-05	1.1523	1.099	1.0477
P50171	Hsd17b8	Estradiol 17-beta-dehydrogenase 8	5.7188e-05
P50247	Ahcy	Adenosylhomocysteinase	1.1075e-141	0.99201	1.0192	0.94835
P50285	Fmo1	Dimethylaniline monooxygenase [N-oxide-forming] 1	0.0024552
P50295	Nat2	Arylamine N-acetyltransferase 2	5.7358e-21	0.93709	0.82283	1.0939
P50396	Gdi1	Rab GDP dissociation inhibitor alpha	0	0.92184	0.8051	1.1647
P50427	Sts	Steryl-sulfatase	2.5583e-14	1.0845	1.0826	0.96914
P50428	Arsa	Arylsulfatase A	0.005132
P50429	Arsb	Arylsulfatase B	1.8732e-10	0.83062	1.9957	0.41176
P50431	Shmt1	Serine hydroxymethyltransferase, cytosolic	2.271e-55	1.3732	1.6123	0.85121
P50516	Atp6v1a	V-type proton ATPase catalytic subunit A	8.2555e-154	1.1067	1.2111	0.89622
P50518	Atp6v1e1	V-type proton ATPase subunit E 1	3.0804e-39	1.2727	1.484	0.82524
P50543	S100a11	Protein S100-A11	4.0693e-09	1.3015	0.78391	1.324
P50544	Acadvl	Very long-chain specific acyl-CoA dehydrogenase, mitochondrial	8.1685e-196	0.77621	0.76662	0.97278
P50580	Pa2g4	Proliferation-associated protein 2G4	1.1165e-251	1.0445	1.0524	1.0288
P50592	Tnfsf10	Tumor necrosis factor ligand superfamily member 10	0.0049249
P50637	Tspo	Translocator protein	8.095e-05	0.79763	0.80619	0.96234
P51125	Cast	Calpastatin	2.2288e-131	0.94652	1.0362	0.91794
P51150	Rab7a	Ras-related protein Rab-7a	7.8254e-129	1.0898	1.0488	1.0185
P51163	Uros	Uroporphyrinogen-III synthase	0.00082665
P51174	Acadl	Long-chain specific acyl-CoA dehydrogenase, mitochondrial	1.3061e-66	0.78514	0.91742	0.82618
P51175	Ppox	Protoporphyrinogen oxidase	8.2093e-10	0.69527	0.83846	0.82059
P51410	Rpl9	60S ribosomal protein L9	9.6699e-20	1.132	1.1403	0.96473
P51432	Plcb3	1-phosphatidylinositol 4,5-bisphosphate phosphodiesterase beta-3	9.1938e-193	0.88037	0.76431	1.1004
P51480	Cdkn2a	Cyclin-dependent kinase inhibitor 2A, isoforms 1/2	0.001151
P51569	Gla	Alpha-galactosidase A	2.2435e-14	1.1642	1.447	0.81646
P51655	Gpc4	Glypican-4;Secreted glypican-4	7.6827e-20	0.63785	0.76312	1.0209
P51660	Hsd17b4	Peroxisomal multifunctional enzyme type 2;(3R)-hydroxyacyl-CoA dehydrogenase;Enoyl-CoA hydratase 2	5.8558e-68	1.0199	1.1058	0.92493
P51807	Dynlt1	Dynein light chain Tctex-type 1	6.0855e-27	1.1393	1.0241	1.0288
P51855	Gss	Glutathione synthetase	1.2155e-46	1.2547	1.178	1.1205
P51859	Hdgf	Hepatoma-derived growth factor	2.9817e-147	1.0135	1.0379	0.8884
P51863	Atp6v0d1	V-type proton ATPase subunit d 1	7.0494e-22	1.2059	1.2738	0.92243
P51881	Slc25a5	ADP/ATP translocase 2	2.5451e-59	0.8784	0.98646	0.88809
P51912	Slc1a5	Neutral amino acid transporter B(0)	6.2342e-18	1.4609	1.2326	1.1747
P51943	Ccna2	Cyclin-A2	1.2246e-14
P51949	Mnat1	CDK-activating kinase assembly factor MAT1	5.4553e-05
P52019	Sqle	Squalene monooxygenase	2.7727e-25	1.3521	2.8884	0.49739
P52196	Tst	Thiosulfate sulfurtransferase	2.1387e-14	0.94675	0.67269	1.4422
P52293	Kpna2	Importin subunit alpha-2	6.6331e-200	1.0531	0.96809	1.0939
P52332	Jak1	Tyrosine-protein kinase JAK1	1.6025e-09	0.77528	0.66454	1.1371
P52431	Pold1	DNA polymerase delta catalytic subunit	2.4117e-37	0.83531	0.68965	1.2168
P52432	Polr1c	DNA-directed RNA polymerases I and III subunit RPAC1	5.57e-68	1.0402	1.1051	0.91207
P52479	Usp10	Ubiquitin carboxyl-terminal hydrolase 10	4.7588e-41	0.86178	0.92315	1.2042
P52480	Pkm	Pyruvate kinase isozymes M1/M2	0	1.1825	1.0669	1.0807
P52482	Ube2e1	Ubiquitin-conjugating enzyme E2 E1	1.5685e-14	0.69418	0.79347	0.89162
P52503	Ndufs6	NADH dehydrogenase [ubiquinone] iron-sulfur protein 6, mitochondrial	1.777e-17	0.81172	0.3622	1.7364
P52623	Uck1	Uridine-cytidine kinase 1	1.1685e-11	0.82403	0.71242	1.147
P52633	Stat6	Signal transducer and transcription activator 6	1.4633e-12	1.0095	0.87897	1.1936
P52734	Fgd1	FYVE, RhoGEF and PH domain-containing protein 1	2.2749e-06
P52760	Hrsp12	Ribonuclease UK114	1.5107e-22	1.0553	0.88576	1.1301
P52825	Cpt2	Carnitine O-palmitoyltransferase 2, mitochondrial	3.8964e-20	0.79684	0.8523	0.86396
P52875	Tmem165	Transmembrane protein 165	7.1699e-28	1.0915	0.85432	1.146
P52927	Hmga2	High mobility group protein HMGI-C	4.8699e-07
P53026	Rpl10a	60S ribosomal protein L10a	6.5858e-47	1.0603	1.4187	0.71737
P53395	Dbt	Lipoamide acyltransferase component of branched-chain alpha-keto acid dehydrogenase complex, mitochondrial	1.9414e-06	0.63147	0.81805	0.75641
P53564	Cux1	Homeobox protein cut-like 1;Protein CASP	1.1448e-19	0.92067	0.98158	0.94456
P53569	Cebpz	CCAAT/enhancer-binding protein zeta	1.8809e-51	1.245	1.8815	0.66438
P53612	Rabggtb	Geranylgeranyl transferase type-2 subunit beta	1.1028e-06	0.93346	1.1271	0.87999
P53690	Mmp14	Matrix metalloproteinase-14	1.9241e-36	0.87575	1.2028	0.96062
P53702	Hccs	Cytochrome c-type heme lyase	3.7998e-41	0.94547	1.367	0.69766
P53762	Arnt	Aryl hydrocarbon receptor nuclear translocator	0.0011853	0.95587	0.68443	1.2228
P53798	Fdft1	Squalene synthase	3.5002e-25	2.1918	1.4803	1.4478
P53810	Pitpna	Phosphatidylinositol transfer protein alpha isoform	3.0748e-136	0.95699	0.84375	1.1345
P53811	Pitpnb	Phosphatidylinositol transfer protein beta isoform	7.8121e-31	1.1112	1.0775	1.0554
P53986	Slc16a1	Monocarboxylate transporter 1	9.1355e-37	1.2305	1.6788	0.82712
P53994	Rab2a	Ras-related protein Rab-2A	1.7104e-103	1.0173	1.0632	0.95159
P53995	Anapc1	Anaphase-promoting complex subunit 1	9.2121e-76	0.92227	0.84885	1.1602
P53996	Cnbp	Cellular nucleic acid-binding protein	2.2772e-136	1.2856	1.126	1.092
P54071	Idh2	Isocitrate dehydrogenase [NADP], mitochondrial	2.1513e-232	0.86303	1.024	0.84144
P54103	Dnajc2	DnaJ homolog subfamily C member 2	1.1406e-84	1.0578	1.0817	0.98105
P54116	Stom	Erythrocyte band 7 integral membrane protein	5.9017e-25	1.108	1.7563	0.6512
P54227	Stmn1	Stathmin	2.9242e-21	1.0034	0.79784	1.1449
P54276	Msh6	DNA mismatch repair protein Msh6	3.0781e-192	0.98849	1.0037	0.99104
P54726	Rad23a	UV excision repair protein RAD23 homolog A	5.3528e-30	0.86891	0.75997	1.1239
P54728	Rad23b	UV excision repair protein RAD23 homolog B	1.8448e-135	1.0337	0.88347	1.0924
P54729	Nub1	NEDD8 ultimate buster 1	6.7427e-184	1.082	0.84394	1.1972
P54731	Faf1	FAS-associated factor 1	5.0278e-34	1.0913	0.98196	1.0853
P54754	Ephb3	Ephrin type-B receptor 3	5.9723e-14	0.70827	0.45296	1.5918
P54761	Ephb4	Ephrin type-B receptor 4	1.4348e-07	0.60266	0.9059	0.68257
P54763	Ephb2	Ephrin type-B receptor 2	7.8544e-07
P54775	Psmc4	26S protease regulatory subunit 6B	1.9678e-160	1.1399	1.0585	1.019
P54818	Galc	Galactocerebrosidase	1.8057e-05	0.83331	0.75464	1.0943
P54822	Adsl	Adenylosuccinate lyase	7.401e-130	1.0574	1.0891	1.0103
P54823	Ddx6	Probable ATP-dependent RNA helicase DDX6	7.7053e-185	0.87349	0.81325	1.0552
P54923	Adprh	[Protein ADP-ribosylarginine] hydrolase	2.7003e-38	1.1263	1.0598	1.0441
P55012	Slc12a2	Solute carrier family 12 member 2	3.7515e-52	0.89675	0.82979	1.0764
P55096	Abcd3	ATP-binding cassette sub-family D member 3	6.3547e-35	1.0777	1.0981	0.96743
P55194	Sh3bp1	SH3 domain-binding protein 1	8.6827e-52	0.88749	0.80986	1.0636
P55258	Rab8a	Ras-related protein Rab-8A	9.114e-38	0.84596	0.85366	0.96723
P55264	Adk	Adenosine kinase	2.8234e-28	0.96878	1.0003	1.001
P55271	Cdkn2b	Cyclin-dependent kinase 4 inhibitor B	0.0014139
P55302	Lrpap1	Alpha-2-macroglobulin receptor-associated protein	6.4616e-43	0.96855	1.0577	0.90844
P55821	Stmn2	Stathmin-2	9.9778e-07	0.97513	0.81392	1.0991
P55937	Golga3	Golgin subfamily A member 3	1.5226e-156	1.0644	1.0156	0.99637
P56135	Atp5j2	ATP synthase subunit f, mitochondrial	5.3003e-07	0.80235	1.0518	0.78221
P56183	Rrp1	Ribosomal RNA processing protein 1 homolog A	6.1985e-16	1.0269	1.0694	0.8844
P56212	Arpp19;Ensa	cAMP-regulated phosphoprotein 19;Alpha-endosulfine	0.00046828
P56376	Acyp1	Acylphosphatase-1	1.3772e-21	1.0778	1.1329	0.98709
P56379	Mp68	6.8 kDa mitochondrial proteolipid	0.0020081
P56380	Nudt2	Bis(5-nucleosyl)-tetraphosphatase [asymmetrical]	4.3296e-66	1.0956	0.85789	1.2614
P56382	Atp5e	ATP synthase subunit epsilon, mitochondrial	0.00048886	0.92934	0.97507	1.0373
P56389	Cda	Cytidine deaminase	3.0062e-53	0.9208	0.68045	1.0785
P56390	Cks2	Cyclin-dependent kinases regulatory subunit 2	1.9083e-07	0.96636	0.55266	1.6447
P56391	Cox6b1	Cytochrome c oxidase subunit 6B1	1.8096e-23	0.75158	0.6677	1.2792
P56393	Cox7b	Cytochrome c oxidase subunit 7B, mitochondrial	0.0043822
P56394	Cox17	Cytochrome c oxidase copper chaperone	1.3717e-18	0.85933	1.2872	0.68639
P56395	Cyb5a	Cytochrome b5	4.7498e-34	1.394	1.3549	0.89335
P56399	Usp5	Ubiquitin carboxyl-terminal hydrolase 5	4.5889e-178	1.002	0.94075	1.0884
P56480	Atp5b	ATP synthase subunit beta, mitochondrial	0	0.91073	0.94405	0.90712
P56542	Dnase2	Deoxyribonuclease-2-alpha	0.00010228	0.92456	1.1137	0.94839
P56546	Ctbp2	C-terminal-binding protein 2	1.0414e-27	0.97808	0.98411	0.93935
P56564	Slc1a3	Excitatory amino acid transporter 1	3.4064e-10
P56671	Maz	Myc-associated zinc finger protein	1.6671e-17	1.1157	1.1382	0.84754
P56695	Wfs1	Wolframin	7.0111e-17	1.2853	1.9394	0.65171
P56812	Pdcd5	Programmed cell death protein 5	6.8054e-13	0.93442	0.9146	1.0514
P56818	Bace1	Beta-secretase 1	0.0085296
P56873	Sssca1	Sjoegren syndrome/scleroderma autoantigen 1 homolog	1.6974e-25	1.1617	1.1057	1.0395
P56959	Fus	RNA-binding protein FUS	1.0023e-55	0.88548	0.8616	1.0132
P56960	Exosc10	Exosome component 10	1.3968e-88	1.0193	1.1497	0.83671
P57080	Usp25	Ubiquitin carboxyl-terminal hydrolase 25	2.7135e-56	0.8603	0.60438	1.299
P57716	Ncstn	Nicastrin	1.448e-15	1.0436	0.9254	1.0715
P57722	Pcbp3	Poly(rC)-binding protein 3	1.1205e-113	0.8965	0.84572	1.0667
P57724	Pcbp4	Poly(rC)-binding protein 4	2.7383e-16	0.90022	0.84755	1.1294
P57746	Atp6v1d	V-type proton ATPase subunit D	5.4137e-11	1.2138	1.3574	0.88237
P57759	Erp29	Endoplasmic reticulum resident protein 29	8.804e-45	0.90523	1.0659	0.82106
P57776	Eef1d	Elongation factor 1-delta	5.3804e-253	1.0252	0.99973	1.0224
P57780	Actn4	Alpha-actinin-4	0	0.94699	0.88575	1.0711
P57784	Snrpa1	U2 small nuclear ribonucleoprotein A	4.3872e-62	0.99568	1.1102	0.89446
P57791	Rce1	CAAX prenyl protease 2	1.0797e-05
P58021	Tm9sf2	Transmembrane 9 superfamily member 2	3.5286e-59	0.76407	0.85014	0.99565
P58022	Loxl2	Lysyl oxidase homolog 2	8.6405e-09	0.68514	0.99224	0.77044
P58044	Idi1	Isopentenyl-diphosphate Delta-isomerase 1	1.3228e-29	1.9481	1.1049	1.8121
P58058	Nadk	NAD kinase	1.0162e-10	1.0768	0.91968	1.1713
P58059	Mrps21	28S ribosomal protein S21, mitochondrial	0.0079042
P58252	Eef2	Elongation factor 2	0	1.0772	0.94915	1.1177
P58281	Opa1	Dynamin-like 120 kDa protein, mitochondrial;Dynamin-like 120 kDa protein, form S1	3.2144e-38	0.90186	0.96472	0.95247
P58389	Ppp2r4	Serine/threonine-protein phosphatase 2A activator	8.3245e-20	0.92864	0.80834	1.1617
P58404	Strn4	Striatin-4	1.6444e-20	0.86494	0.86071	1.0482
P58462	Foxp1;Foxp3;Foxp2;Foxp4	Forkhead box protein P1;Forkhead box protein P3;Forkhead box protein P2;Forkhead box protein P4	1.7288e-07	0.85135	1.0981	0.76488
P58468	Fam207a	Protein FAM207A	1.3174e-18	1.1077	1.116	0.9412
P58501	Paxbp1	PAX3- and PAX7-binding protein 1	3.7515e-35	1.3246	1.414	0.91326
P58742	Aaas	Aladin	4.0743e-43	0.80638	0.94904	0.8931
P58771	Tpm1	Tropomyosin alpha-1 chain	3.0907e-75	0.89052	1.3183	0.69932
P58801	Ripk2	Receptor-interacting serine/threonine-protein kinase 2	0.00047918
P58802	Tbc1d10a	TBC1 domain family member 10A	6.408e-14	0.9341	0.93349	0.96958
P58854	Tubgcp3	Gamma-tubulin complex component 3	3.3293e-51	0.92515	0.96048	1.0345
P58871	Tnks1bp1	182 kDa tankyrase-1-binding protein	0	1.0243	0.90607	1.0698
P59016	Vps33b	Vacuolar protein sorting-associated protein 33B	0.00031533	0.87511	0.86927	0.97427
P59017	Bcl2l13	Bcl-2-like protein 13	5.4816e-41	0.89068	0.90303	1.1824
P59108	Cpne2	Copine-2	1.4204e-19	0.82152	0.86463	0.93047
P59110	Senp1	Sentrin-specific protease 1	0.00015851	0.99154	1.2884	0.77539
P59114	Pcif1	Phosphorylated CTD-interacting factor 1	8.9237e-06
P59235	Nup43	Nucleoporin Nup43	1.5258e-103	0.94601	1.083	0.87939
P59279	Rab2b	Ras-related protein Rab-2B	5.6896e-28	1.0328	1.0617	0.96794
P59325	Eif5	Eukaryotic translation initiation factor 5	1.1613e-67	1.2299	1.2784	0.97688
P59326	Ythdf1	YTH domain family protein 1	1.008e-46	1.0258	1.0737	0.97434
P59328	Wdhd1	WD repeat and HMG-box DNA-binding protein 1	1.4853e-144	0.98274	1.0195	0.97912
P59438	Hps5	Hermansky-Pudlak syndrome 5 protein homolog	3.7689e-08	0.91795	0.56168	1.4823
P59509	Adamts19	A disintegrin and metalloproteinase with thrombospondin motifs 19	0.04084
P59708	Sf3b14	Pre-mRNA branch site protein p14	8.5258e-25	0.9415	0.93855	0.96929
P59941	Sirt6	NAD-dependent protein deacetylase sirtuin-6	1.7713e-13	1.3018	0.8614	1.4892
P59997	Kdm2a	Lysine-specific demethylase 2A	2.333e-25	1.1277	1.1332	0.88805
P59999	Arpc4	Actin-related protein 2/3 complex subunit 4	3.5665e-17	1.0318	0.9433	1.0652
P60060	Sec61g	Protein transport protein Sec61 subunit gamma	5.3816e-11	0.97126	1.3412	0.72288
P60122	Ruvbl1	RuvB-like 1	5.0881e-272	1.0023	1.132	0.90857
P60229	Eif3e	Eukaryotic translation initiation factor 3 subunit E	1.1495e-96	1.0226	0.99546	1.0148
P60330	Espl1	Separin	9.9944e-16	0.81018	0.9501	1.2775
P60335	Pcbp1	Poly(rC)-binding protein 1	3.5728e-228	0.95212	0.8961	1.0474
P60487	Pdxp	Pyridoxal phosphate phosphatase	3.6817e-06	1.2311	1.2295	1.005
P60521	Gabarapl2	Gamma-aminobutyric acid receptor-associated protein-like 2	4.1454e-09	0.92808	0.74074	1.3659
P60603	Romo1	Reactive oxygen species modulator 1	3.78e-27	0.80721	0.81821	0.97191
P60670	Nploc4	Nuclear protein localization protein 4 homolog	8.5825e-45	1.1579	1.0589	1.0537
P60762	Morf4l1	Mortality factor 4-like protein 1	1.9917e-22	0.98913	0.49644	1.538
P60766	Cdc42	Cell division control protein 42 homolog	4.5703e-38	0.82992	0.74451	1.0976
P60824	Cirbp	Cold-inducible RNA-binding protein	6.5202e-09
P60843	Eif4a1	Eukaryotic initiation factor 4A-I	2.3309e-159	1.1245	1.0666	1.0567
P60867	Rps20	40S ribosomal protein S20	1.5361e-24	0.96468	0.98839	0.96518
P60898	Polr2i	DNA-directed RNA polymerase II subunit RPB9	9.1517e-18	1.013	0.88738	1.1698
P60904	Dnajc5	DnaJ homolog subfamily C member 5	5.5224e-34
P61021	Rab5b	Ras-related protein Rab-5B	2.2577e-82	0.86225	0.79081	1.065
P61022	Chp1	Calcineurin B homologous protein 1	1.823e-28	0.92231	1.0771	0.79268
P61025	Cks1b	Cyclin-dependent kinases regulatory subunit 1	7.9459e-24	1.0258	0.95351	1.1007
P61027	Rab10	Ras-related protein Rab-10	4.8462e-78	0.99302	0.99529	0.97799
P61028	Rab8b	Ras-related protein Rab-8B	1.7642e-23	0.92119	0.99329	0.93711
P61079	Ube2d3;Ube2d2b;Ube2d2	Ubiquitin-conjugating enzyme E2 D3;Ubiquitin-conjugating enzyme E2 D2B;Ubiquitin-conjugating enzyme E2 D2	0.00020303	1.0516	1.0946	0.9821
P61082	Ube2m	NEDD8-conjugating enzyme Ubc12	7.5331e-33	0.94664	0.95923	0.99329
P61087	Ube2k	Ubiquitin-conjugating enzyme E2 K	3.8094e-50	1.0443	0.90112	1.1
P61089	Ube2n	Ubiquitin-conjugating enzyme E2 N	4.5013e-16	0.86987	0.85201	1.0923
P61161	Actr2	Actin-related protein 2	9.5809e-103	0.96982	0.89711	1.0518
P61164	Actr1a	Alpha-centractin	9.963e-66	0.96981	0.87453	1.0989
P61166	Tmem258	Transmembrane protein 258	0.006688
P61202	Cops2	COP9 signalosome complex subunit 2	1.5563e-83	1.0395	1.0296	1.0044
P61211	Arl1	ADP-ribosylation factor-like protein 1	7.4172e-25	0.98935	1.0821	0.88373
P61222	Abce1	ATP-binding cassette sub-family E member 1	2.3036e-154	1.0319	1.0351	0.97828
P61226	Rap2b	Ras-related protein Rap-2b	5.3871e-30	0.97276	1.0093	0.95408
P61255	Rpl26	60S ribosomal protein L26	1.2934e-33	1.0863	1.3475	0.80539
P61290	Psme3	Proteasome activator complex subunit 3	2.8015e-70	1.0597	1.0872	0.98087
P61327	Magoh;Magohb	Protein mago nashi homolog;Protein mago nashi homolog 2	1.5743e-60	0.92478	1.0589	0.88852
P61358	Rpl27	60S ribosomal protein L27	1.9449e-90	1.0746	1.3394	0.81434
P61406	Smg6	Telomerase-binding protein EST1A	0.00060098	0.947	0.57447	1.6646
P61514	Rpl37a	60S ribosomal protein L37a	8.2106e-19	1.2162	1.2594	0.92549
P61600	Naa20	N-alpha-acetyltransferase 20	0.0028433
P61620	Sec61a1	Protein transport protein Sec61 subunit alpha isoform 1	1.7622e-17	1.0141	1.3984	0.72227
P61750	Arf4	ADP-ribosylation factor 4	4.0779e-77	0.86785	0.79866	1.0574
P61759	Vbp1	Prefoldin subunit 3	7.7645e-29	1.0849	1.0561	0.97975
P61804	Dad1	Dolichyl-diphosphooligosaccharide--protein glycosyltransferase subunit DAD1	2.7488e-17	1.0016	1.3231	0.74479
P61924	Copz1	Coatomer subunit zeta-1	4.3823e-36	0.91579	0.78353	1.1221
P61957	Sumo2	Small ubiquitin-related modifier 2	8.2673e-10	0.79051	0.87586	0.94156
P61961	Ufm1	Ubiquitin-fold modifier 1	8.2335e-06	1.0818	0.81946	1.2316
P61963	Dcaf7	DDB1- and CUL4-associated factor 7	6.1335e-52	1.099	1.0654	0.94783
P61965	Wdr5	WD repeat-containing protein 5	9.7232e-17	0.90838	1.1993	0.78548
P61967	Ap1s1	AP-1 complex subunit sigma-1A	1.645e-64	0.9429	0.94066	1.1298
P61971	Nutf2	Nuclear transport factor 2	2.1361e-40	1.0937	1.2284	0.89356
P61979	Hnrnpk	Heterogeneous nuclear ribonucleoprotein K	3.6246e-144	0.94391	0.92634	1.0206
P61982	Ywhag	14-3-3 protein gamma;14-3-3 protein gamma, N-terminally processed	4.6557e-105	1.0157	0.94691	1.0543
P62069	Usp46;Usp12	Ubiquitin carboxyl-terminal hydrolase 46;Ubiquitin carboxyl-terminal hydrolase 12	4.1713e-06	1.2526	0.68347	1.785
P62071	Rras2	Ras-related protein R-Ras2	3.3211e-59	1.2019	1.2212	0.94251
P62075	Timm13	Mitochondrial import inner membrane translocase subunit Tim13	8.1534e-22	0.94913	1.0702	0.88142
P62077	Timm8b	Mitochondrial import inner membrane translocase subunit Tim8 B	0.0013338
P62082	Rps7	40S ribosomal protein S7	4.6094e-31	1.0365	1.0216	1.0007
P62137	Ppp1ca	Serine/threonine-protein phosphatase PP1-alpha catalytic subunit	4.3325e-152	1.0502	1.024	0.99576
P62141	Ppp1cb	Serine/threonine-protein phosphatase PP1-beta catalytic subunit	4.1885e-135	1.0516	1.0513	0.94766
P62192	Psmc1	26S protease regulatory subunit 4	1.4404e-195	1.0325	0.99763	0.9964
P62196	Psmc5	26S protease regulatory subunit 8	5.8554e-237	1.047	1.0001	1.0073
P62204	Calm1	Calmodulin	2.5413e-173	1.033	0.92776	1.061
P62242	Rps8	40S ribosomal protein S8	1.1931e-113	1.1253	1.1923	0.93642
P62245	Rps15a	40S ribosomal protein S15a	1.8294e-16	1.0687	1.2419	0.86839
P62254	Ube2g1	Ubiquitin-conjugating enzyme E2 G1	1.146e-53	0.94701	0.87584	1.0328
P62257	Ube2h	Ubiquitin-conjugating enzyme E2 H	1.5026e-10	1.068	0.86405	1.1049
P62259	Ywhae	14-3-3 protein epsilon	6.8515e-181	0.96565	0.88313	1.0825
P62264	Rps14	40S ribosomal protein S14	1.5237e-136	1.0216	1.1805	0.86568
P62267	Rps23	40S ribosomal protein S23	1.0821e-16	1.0848	1.2992	0.83598
P62270	Rps18	40S ribosomal protein S18	2.3464e-30	1.0556	1.1472	0.93565
P62274	Rps29	40S ribosomal protein S29	2.9133e-11	1.0633	1.0563	1.0628
P62281	Rps11	40S ribosomal protein S11	1.5605e-73	1.1424	1.3851	0.84685
P62301	Rps13	40S ribosomal protein S13	1.6008e-20	1.119	1.2959	0.80754
P62305	Snrpe	Small nuclear ribonucleoprotein E	1.146e-07	0.90334	1.0451	0.90562
P62307	Snrpf	Small nuclear ribonucleoprotein F	0.00017163	0.8199	0.97572	0.83557
P62309	Snrpg	Small nuclear ribonucleoprotein G	1.29e-05	1.1489	1.1256	0.9471
P62311	Lsm3	U6 snRNA-associated Sm-like protein LSm3	4.0079e-136	1.0109	0.97546	0.95328
P62313	Lsm6	U6 snRNA-associated Sm-like protein LSm6	0.00021619	1.0713	1.1581	0.95525
P62315	Snrpd1	Small nuclear ribonucleoprotein Sm D1	7.0667e-37	0.89463	1.1388	0.79155
P62317	Snrpd2	Small nuclear ribonucleoprotein Sm D2	2.4697e-105	0.99924	1.0181	0.94788
P62320	Snrpd3	Small nuclear ribonucleoprotein Sm D3	1.121e-158	0.97718	1.1214	0.90099
P62322	Lsm5	U6 snRNA-associated Sm-like protein LSm5	7.2626e-14	1.0143	0.97199	1.0704
P62331	Arf6	ADP-ribosylation factor 6	1.1341e-26	0.99115	0.97237	0.97532
P62334	Psmc6	26S protease regulatory subunit 10B	6.6887e-141	1.0724	1.0387	1.0274
P62340	Tbpl1	TATA box-binding protein-like protein 1	0.0079503
P62488	Polr2g	DNA-directed RNA polymerase II subunit RPB7	1.434e-08	1.0108	1.2717	0.77546
P62500	Tsc22d1	TSC22 domain family protein 1	6.3085e-06	0.86261	0.6329	1.2634
P62627	Dynlrb1	Dynein light chain roadblock-type 1	1.3659e-12	0.93621	1.0172	0.97641
P62700	Ypel5	Protein yippee-like 5	6.5797e-18	1.0762	1.1554	0.91251
P62702	Rps4x	40S ribosomal protein S4, X isoform	9.1353e-71	1.0561	1.1505	0.88871
P62715	Ppp2cb	Serine/threonine-protein phosphatase 2A catalytic subunit beta isoform	3.8352e-222	0.98042	0.94371	1.1227
P62717	Rpl18a	60S ribosomal protein L18a	1.9213e-42	1.1056	1.4167	0.7738
P62737	Acta2;Actg2	Actin, aortic smooth muscle;Actin, gamma-enteric smooth muscle	5.7936e-256	0.96326	0.91166	1.0361
P62743	Ap2s1	AP-2 complex subunit sigma	2.1618e-09	1.0238	0.96895	1.0517
P62746	Rhob	Rho-related GTP-binding protein RhoB	2.2551e-137	0.89067	0.83044	1.1027
P62748	Hpcal1	Hippocalcin-like protein 1	9.3161e-54	0.83998	0.74683	1.1142
P62751	Rpl23a	60S ribosomal protein L23a	2.548e-22	1.0742	1.1672	0.91297
P62754	Rps6	40S ribosomal protein S6	1.8572e-45	1.1359	1.308	0.89763
P62774	Mtpn	Myotrophin	5.6863e-23	1.1179	0.95166	1.1396
P62806	Hist1h4a	Histone H4	9.9355e-71	1.166	2.2439	0.51028
P62814	Atp6v1b2	V-type proton ATPase subunit B, brain isoform	3.7962e-72	1.1225	1.3172	0.84614
P62821	Rab1A	Ras-related protein Rab-1A	1.711e-50	0.92119	0.99329	0.93276
P62827	Ran;Rasl2-9	GTP-binding nuclear protein Ran;GTP-binding nuclear protein Ran, testis-specific isoform	1.3925e-35	1.133	1.0898	0.98102
P62830	Rpl23	60S ribosomal protein L23	4.8311e-57	1.0041	1.1025	0.9317
P62835	Rap1a	Ras-related protein Rap-1A	7.2787e-17	0.75459	0.90972	0.80939
P62843	Rps15	40S ribosomal protein S15	1.4887e-40	1.1045	1.0879	1.0127
P62849	Rps24	40S ribosomal protein S24	3.0905e-13	1.1265	1.2027	0.8803
P62852	Rps25	40S ribosomal protein S25	8.334e-16	1.1515	1.5303	0.72812
P62855	Rps26	40S ribosomal protein S26	3.2077e-13	1.0626	1.1118	0.94102
P62858	Rps28	40S ribosomal protein S28	2.8309e-12	1.1337	1.0647	1.0186
P62862	Fau	40S ribosomal protein S30	0.0018552	1.2241	1.1462	1.0007
P62869	Tceb2	Transcription elongation factor B polypeptide 2	6.9692e-28	1.0211	0.80348	1.2373
P62874	Gnb1	Guanine nucleotide-binding protein G(I)/G(S)/G(T) subunit beta-1	8.0643e-150	0.92823	0.87364	1.0302
P62878	Rbx1	E3 ubiquitin-protein ligase RBX1	1.006e-20	0.9311	0.8835	1.1127
P62880	Gnb2	Guanine nucleotide-binding protein G(I)/G(S)/G(T) subunit beta-2	1.0026e-132	0.92894	0.88257	1.0191
P62889	Rpl30	60S ribosomal protein L30	1.9925e-96	1.0714	1.181	0.91296
P62892	Rpl39	60S ribosomal protein L39	2.5627e-06	0.90554	0.75335	1.2852
P62900	Rpl31	60S ribosomal protein L31	2.6166e-17	1.0536	1.1557	0.92328
P62908	Rps3	40S ribosomal protein S3	5.1382e-67	1.0423	1.0321	0.97488
P62911	Rpl32	60S ribosomal protein L32	6.2188e-26	1.0412	1.1482	0.89752
P62915	Gtf2b	Transcription initiation factor IIB	5.21e-50	0.83359	0.67083	1.1675
P62918	Rpl8	60S ribosomal protein L8	8.0536e-86	1.076	1.2978	0.80481
P62960	Ybx1	Nuclease-sensitive element-binding protein 1	0	0.89206	0.87143	1.0132
P62983	Rps27a;Ubb;Ubc	Ubiquitin-40S ribosomal protein S27a;Ubiquitin;40S ribosomal protein S27a;Polyubiquitin-B;Ubiquitin;Polyubiquitin-C;Ubiquitin;Ubiquitin-related 1;Ubiquitin-related 2	1.0647e-86	0.9762	1.0013	0.97804
P62984	Uba52	Ubiquitin-60S ribosomal protein L40;Ubiquitin;60S ribosomal protein L40	3.7689e-41	0.97438	0.99802	0.92941
P62996	Tra2b	Transformer-2 protein homolog beta	8.1249e-07	1.0579	1.1549	0.8986
P63001	Rac1;Rac3;Rac2	Ras-related C3 botulinum toxin substrate 1;Ras-related C3 botulinum toxin substrate 3;Ras-related C3 botulinum toxin substrate 2	1.4707e-106	0.90062	0.74804	1.106
P63005	Pafah1b1	Platelet-activating factor acetylhydrolase IB subunit alpha	2.7769e-236	1.0281	0.89665	1.0946
P63011	Rab3a	Ras-related protein Rab-3A	7.2928e-07	0.61276	0.63281	0.97521
P63013	Prrx1	Paired mesoderm homeobox protein 1	5.1893e-37	0.97488	0.75613	1.3335
P63015	Pax6	Paired box protein Pax-6	8.72e-09	0.97062	0.90718	1.142
P63017	Hspa8	Heat shock cognate 71 kDa protein	0	1.0327	1.0168	1.0104
P63024	Vamp3	Vesicle-associated membrane protein 3	1.7365e-104	1.2528	0.92855	1.393
P63028	Tpt1	Translationally-controlled tumor protein	1.6631e-46	1.0177	0.86497	1.1393
P63037	Dnaja1	DnaJ homolog subfamily A member 1	4.8476e-213	0.98912	0.87822	1.0828
P63038	Hspd1	60 kDa heat shock protein, mitochondrial	0	0.99113	1.1958	0.83036
P63044	Vamp2	Vesicle-associated membrane protein 2	1.1795e-31	0.94937	0.8756	1.0655
P63073	Eif4e	Eukaryotic translation initiation factor 4E	9.9305e-29	1.039	1.1286	0.94498
P63085	Mapk1	Mitogen-activated protein kinase 1	2.6462e-75	1.037	0.82306	1.1532
P63087	Ppp1cc	Serine/threonine-protein phosphatase PP1-gamma catalytic subunit	4.2698e-147	1.0502	1.0205	0.99831
P63094	Gnas	Guanine nucleotide-binding protein G(s) subunit alpha isoforms short;Guanine nucleotide-binding protein G(s) subunit alpha isoforms XLas	2.7574e-46	0.99234	0.89981	1.1337
P63101	Ywhaz	14-3-3 protein zeta/delta	1.3381e-156	0.99338	0.91404	1.0808
P63139	Nfyb	Nuclear transcription factor Y subunit beta	2.6052e-07
P63154	Crnkl1	Crooked neck-like protein 1	3.0067e-41	1.0599	1.0875	0.98264
P63158	Hmgb1	High mobility group protein B1	2.1253e-80	1.0141	1.4731	0.70177
P63166	Sumo1	Small ubiquitin-related modifier 1	2.0882e-05	0.9258	0.81121	1.1034
P63168	Dynll1	Dynein light chain 1, cytoplasmic	4.34e-107	0.97246	0.85637	1.1201
P63213	Gng2	Guanine nucleotide-binding protein G(I)/G(S)/G(O) subunit gamma-2	1.0332e-24	0.89146	1.0263	0.85464
P63242	Eif5a;Eif5a2	Eukaryotic translation initiation factor 5A-1;Eukaryotic translation initiation factor 5A-2	7.6468e-158	1.0327	0.98334	1.0601
P63260	Actg1	Actin, cytoplasmic 2;Actin, cytoplasmic 2, N-terminally processed	0	0.98491	0.92246	1.0335
P63276	Rps17	40S ribosomal protein S17	1.056e-101	1.0563	0.99453	0.9618
P63280	Ube2i	SUMO-conjugating enzyme UBC9	4.6744e-62	0.90483	0.84478	1.0752
P63321	Rala	Ras-related protein Ral-A	8.7278e-22	1.0624	0.74065	1.158
P63323	Rps12	40S ribosomal protein S12	7.2875e-108	1.1271	1.0335	1.0479
P63325	Rps10	40S ribosomal protein S10	2.2687e-30	0.92747	1.0186	0.84703
P63328	Ppp3ca	Serine/threonine-protein phosphatase 2B catalytic subunit alpha isoform	9.7497e-44	0.92605	0.93222	1.042
P63330	Ppp2ca	Serine/threonine-protein phosphatase 2A catalytic subunit alpha isoform	3.7079e-233	1.0289	0.95575	1.1152
P67778	Phb	Prohibitin	3.2887e-122	0.93911	1.1246	0.80879
P67871	Csnk2b	Casein kinase II subunit beta	6.8157e-34	1.0215	1.2021	0.85871
P67984	Rpl22	60S ribosomal protein L22	5.6307e-11	1.0871	1.1894	0.90317
P68033	Actc1;Acta1	Actin, alpha cardiac muscle 1;Actin, alpha skeletal muscle	1.5282e-259	0.98554	0.92278	1.0345
P68037	Ube2l3	Ubiquitin-conjugating enzyme E2 L3	3.3109e-13	0.91562	0.76909	1.1511
P68040	Gnb2l1	Guanine nucleotide-binding protein subunit beta-2-like 1	2.0123e-179	1.0777	1.0608	1.0238
P68181	Prkacb	cAMP-dependent protein kinase catalytic subunit beta	4.2135e-31	0.88248	0.80579	1.1609
P68254	Ywhaq	14-3-3 protein theta	2.3888e-189	0.98959	0.92105	1.0676
P68368	Tuba4a	Tubulin alpha-4A chain	4.7952e-286	0.97363	0.85377	1.1384
P68369	Tuba1a;Tuba1c;Tuba3a	Tubulin alpha-1A chain;Tubulin alpha-1C chain;Tubulin alpha-3 chain	0	0.98855	0.85607	1.1352
P68372	Tubb4b;Tubb4a	Tubulin beta-4B chain;Tubulin beta-4A chain	3.6401e-234	0.89771	0.80647	1.0959
P68404	Prkcb	Protein kinase C beta type	2.5905e-23	0.88845	0.67919	1.2928
P68510	Ywhah	14-3-3 protein eta	5.9258e-157	0.95519	0.89331	1.0708
P69566	Ranbp9	Ran-binding protein 9	9.8782e-22	0.9617	0.90925	1.0125
P70121	Zhx1	Zinc fingers and homeoboxes protein 1	2.0791e-27	0.88531	0.88235	0.99313
P70122	Sbds	Ribosome maturation protein SBDS	2.9452e-67	0.99272	1.0647	1.0039
P70168	Kpnb1	Importin subunit beta-1	0	1.0155	0.9743	1.0418
P70175	Dlg3;Dlg2	Disks large homolog 3;Disks large homolog 2	7.2211e-09	0.9561	0.95614	0.88916
P70188	Kifap3	Kinesin-associated protein 3	2.6958e-05	0.82344	0.79426	1.178
P70195	Psmb7	Proteasome subunit beta type-7	3.6027e-17	1.0188	1.1016	0.93296
P70202	Lxn	Latexin	1.1418e-175	1.0562	0.82794	1.2377
P70206	Plxna1	Plexin-A1	9.5783e-08	0.94586	1.0506	0.8664
P70227	Itpr3	Inositol 1,4,5-trisphosphate receptor type 3	0	0.80637	0.99573	0.81861
P70236	Map2k6	Dual specificity mitogen-activated protein kinase kinase 6	1.513e-17	0.92629	0.88651	0.94399
P70245	Ebp	3-beta-hydroxysteroid-Delta(8),Delta(7)-isomerase	1.2219e-14	1.2803	1.7511	0.74736
P70255	Nfic	Nuclear factor 1 C-type	6.4171e-17	0.70805	0.8079	0.91741
P70257	Nfix	Nuclear factor 1 X-type	1.1974e-41	0.75145	0.83033	0.90826
P70261	Pald1	Paladin	1.6677e-07	0.71911	0.88646	0.92417
P70268	Pkn1	Serine/threonine-protein kinase N1	1.6692e-44	0.8944	0.72751	1.1769
P70271	Pdlim4	PDZ and LIM domain protein 4	5.8602e-68	0.81364	0.56817	1.3153
P70279	Surf6	Surfeit locus protein 6	1.975e-13	1.103	1.7756	0.64123
P70280	Vamp7	Vesicle-associated membrane protein 7	1.0926e-06	0.85667	0.69282	1.2417
P70288	Hdac2	Histone deacetylase 2	3.9628e-123	0.87794	0.88717	0.984
P70290	Mpp1	55 kDa erythrocyte membrane protein	2.5442e-32	0.88916	0.70996	1.1263
P70296	Pebp1	Phosphatidylethanolamine-binding protein 1;Hippocampal cholinergic neurostimulating peptide	1.3278e-241	0.98072	0.81519	1.1706
P70297	Stam	Signal transducing adapter molecule 1	1.0322e-22	1.0046	0.97508	1.0376
P70302	Stim1	Stromal interaction molecule 1	1.6105e-14	0.93633	1.1358	0.83878
P70303	Ctps2	CTP synthase 2	2.4091e-28	1.1217	0.92414	1.1294
P70318	Tial1	Nucleolysin TIAR	1.3207e-37	1.032	0.91295	1.0689
P70333	Hnrnph2	Heterogeneous nuclear ribonucleoprotein H2	2.6017e-158	0.98424	1.0237	0.92157
P70335	Rock1	Rho-associated protein kinase 1	8.9207e-59	0.86573	0.73672	1.1818
P70336	Rock2	Rho-associated protein kinase 2	1.6246e-108	0.88872	0.82098	1.1025
P70349	Hint1	Histidine triad nucleotide-binding protein 1	4.321e-08	1.1181	1.0415	1.0181
P70351	Ezh1	Histone-lysine N-methyltransferase EZH1	1.1934e-16
P70353	Nfyc	Nuclear transcription factor Y subunit gamma	8.5823e-09	0.96904	1.2207	0.89579
P70362	Ufd1l	Ubiquitin fusion degradation protein 1 homolog	8.2702e-25	0.87675	0.84591	1.0576
P70372	Elavl1	ELAV-like protein 1	3.2715e-106	1.0109	1.0779	0.9108
P70380	Il18	Interleukin-18	0.0006094
P70388	Rad50	DNA repair protein RAD50	8.2999e-52	1.0493	1.1715	0.9241
P70398	Usp9x	Probable ubiquitin carboxyl-terminal hydrolase FAF-X	5.0073e-273	0.96061	0.95391	1.0094
P70399	Tp53bp1	Tumor suppressor p53-binding protein 1	8.5742e-187	0.89918	0.93177	0.90105
P70404	Idh3g	Isocitrate dehydrogenase [NAD] subunit gamma 1, mitochondrial	7.3421e-20	0.81625	0.771	1.0108
P70424	Erbb2	Receptor tyrosine-protein kinase erbB-2	9.5105e-08	0.52765	0.38215	1.3824
P70429	Evl	Ena/VASP-like protein	1.4242e-07	1.0536	1.1578	1.0508
P70441	Slc9a3r1	Na(+)/H(+) exchange regulatory cofactor NHE-RF1	1.0799e-31	0.79262	0.79088	0.95509
P70444	Bid	BH3-interacting domain death agonist;BH3-interacting domain death agonist p15;BH3-interacting domain death agonist p13;BH3-interacting domain death agonist p11	1.0325e-05	1.1134	1.1543	0.97798
P70451	Fer	Tyrosine-protein kinase Fer	3.8899e-05	1.1911	0.79572	1.527
P70452	Stx4	Syntaxin-4	2.459e-11	0.83077	0.77532	1.1032
P70460	Vasp	Vasodilator-stimulated phosphoprotein	4.7975e-54	1.0951	1.1071	0.97027
P70665	Siae	Sialate O-acetylesterase;Sialate O-acetylesterase small subunit;Sialate O-acetylesterase large subunit	3.9603e-24	0.7618	0.8601	0.89288
P70671	Irf3	Interferon regulatory factor 3	8.8162e-07	1.0142	0.97222	1.0014
P70677	Casp3	Caspase-3;Caspase-3 subunit p17;Caspase-3 subunit p12	8.9588e-75	1.162	1.0883	1.0611
P70697	Urod	Uroporphyrinogen decarboxylase	1.4137e-66	1.1772	0.96711	1.272
P70698	Ctps1	CTP synthase 1	8.0777e-169	1.2701	1.1774	1.0482
P70699	Gaa	Lysosomal alpha-glucosidase	9.2902e-61	1.0144	1.1727	0.91749
P70700	Polr1b	DNA-directed RNA polymerase I subunit RPA2	1.2715e-06	1.5466	1.821	0.79524
P80313	Cct7	T-complex protein 1 subunit eta	9.9864e-212	1.0215	0.98596	1.0062
P80314	Cct2	T-complex protein 1 subunit beta	0	1.0576	1.0664	1.0159
P80315	Cct4	T-complex protein 1 subunit delta	1.0907e-207	1.0713	1.05	1.0059
P80316	Cct5	T-complex protein 1 subunit epsilon	1.4462e-170	1.0531	1.0293	1.0289
P80317	Cct6a	T-complex protein 1 subunit zeta	5.4525e-68	1.0848	1.0529	1.0151
P80318	Cct3	T-complex protein 1 subunit gamma	1.5228e-252	1.0067	1.0058	0.9887
P81069	Gabpb2;Gabpb1	GA-binding protein subunit beta-2;GA-binding protein subunit beta-1	8.5875e-05
P81117	Nucb2	Nucleobindin-2;Nesfatin-1	2.3743e-86	0.84387	1.0006	0.88652
P81122	Irs2	Insulin receptor substrate 2	0.0011489
P82347	Sgcd	Delta-sarcoglycan	0.0050792
P83093	Stim2	Stromal interaction molecule 2	0.00065785
P83741	Wnk1	Serine/threonine-protein kinase WNK1	6.2541e-55	0.88154	0.73019	1.1287
P83870	Phf5a	PHD finger-like domain-containing protein 5A	1.1548e-19	1.079	1.181	0.94553
P83877	Txnl4a	Thioredoxin-like protein 4A	5.2468e-13	1.0502	1.037	0.93033
P83882	Rpl36a	60S ribosomal protein L36a	4.9491e-11	1.1755	1.4256	0.80479
P83887	Tubg1;Tubg2	Tubulin gamma-1 chain;Tubulin gamma-2 chain	2.2353e-43	0.9379	0.93536	0.98681
P83917	Cbx1	Chromobox protein homolog 1	4.8556e-60	1.0136	1.0827	0.91491
P83940	Tceb1	Transcription elongation factor B polypeptide 1	2.9544e-79	1.1242	1.1792	0.99026
P84075	Hpca;Ncald	Neuron-specific calcium-binding protein hippocalcin;Neurocalcin-delta	2.9462e-21	0.83316	0.79321	1.0077
P84078	Arf1;Arf3;Arf2	ADP-ribosylation factor 1;ADP-ribosylation factor 3;ADP-ribosylation factor 2	7.2125e-79	0.94564	0.86215	1.1035
P84084	Arf5	ADP-ribosylation factor 5	1.3178e-83	0.94164	0.83901	1.0843
P84089	Erh	Enhancer of rudimentary homolog	1.3305e-51	1.0079	1.1359	0.88097
P84091	Ap2m1	AP-2 complex subunit mu	8.0618e-101	0.95044	0.99314	1.0071
P84096	Rhog	Rho-related GTP-binding protein RhoG	1.2057e-124	0.99753	0.90004	1.0559
P84099	Rpl19	60S ribosomal protein L19	1.915e-44	1.1439	1.3063	0.8703
P84104	Srsf3	Serine/arginine-rich splicing factor 3	4.2749e-19	0.85368	0.77503	1.0538
P84244	H3f3a;Hist1h3b;Hist1h3a;H3f3c	Histone H3.3;Histone H3.2;Histone H3.1;Histone H3.3C	1.6396e-11	1.1955	2.3406	0.52896
P97287	Mcl1	Induced myeloid leukemia cell differentiation protein Mcl-1 homolog	2.1884e-05	0.96179	0.66169	1.411
P97298	Serpinf1	Pigment epithelium-derived factor	1.0765e-27	0.86036	1.5066	0.45853
P97300	Nptn	Neuroplastin	7.0241e-47	0.91135	0.88135	1.0063
P97304	Polr1d	DNA-directed RNA polymerases I and III subunit RPAC2	2.2484e-17	1.1388	1.0497	0.99887
P97310	Mcm2	DNA replication licensing factor MCM2	0	0.99187	0.98443	0.99927
P97311	Mcm6	DNA replication licensing factor MCM6	6.169e-275	1.0211	0.97015	1.0615
P97313	Prkdc	DNA-dependent protein kinase catalytic subunit	0.0035554	0.93068	0.87368	1.0119
P97314	Csrp2	Cysteine and glycine-rich protein 2	8.4658e-46	0.97671	0.8495	1.1797
P97315	Csrp1	Cysteine and glycine-rich protein 1	3.6549e-203	1.1442	0.87442	1.2399
P97329	Kif20a	Kinesin-like protein KIF20A	1.6073e-35	0.97075	1.0887	0.91605
P97346	Nxn	Nucleoredoxin	1.4296e-142	0.86062	0.74517	1.145
P97351	Rps3a	40S ribosomal protein S3a	5.0345e-130	1.1069	1.1421	0.94658
P97352	S100a13	Protein S100-A13	5.8173e-13	0.83421	0.75356	1.1215
P97355	Sms	Spermine synthase	3.9751e-10	0.83987	0.88771	0.90892
P97360	Etv6	Transcription factor ETV6	4.6865e-11	0.95307	1.0714	0.8396
P97363	Sptlc2	Serine palmitoyltransferase 2	2.3304e-20	0.79015	1.0184	0.76547
P97366	Evi5	Ecotropic viral integration site 5 protein	0.0056903
P97370	Atp1b3	Sodium/potassium-transporting ATPase subunit beta-3	9.3894e-33	1.0166	0.99509	1.0605
P97371	Psme1	Proteasome activator complex subunit 1	1.6095e-106	1.0688	1.1334	0.95379
P97372	Psme2	Proteasome activator complex subunit 2	1.3216e-40	1.088	0.95015	1.0935
P97376	Frg1	Protein FRG1	6.0963e-31	0.94224	0.97314	0.9461
P97377	Cdk2	Cyclin-dependent kinase 2	7.5885e-44	1.0463	0.82267	1.1856
P97379	G3bp2	Ras GTPase-activating protein-binding protein 2	3.9591e-77	0.97856	0.79284	1.2059
P97384	Anxa11	Annexin A11	2.7816e-91	0.93406	0.97217	0.98571
P97386	Lig3	DNA ligase 3	9.8584e-36	0.93176	1.1717	0.8037
P97390	Vps45	Vacuolar protein sorting-associated protein 45	5.37e-30	1.0062	0.80288	1.1123
P97393	Arhgap5	Rho GTPase-activating protein 5	5.9818e-20	0.81802	0.80673	1.1707
P97429	Anxa4	Annexin A4	7.4988e-210	1.0795	1.0547	1.0151
P97434	Mprip	Myosin phosphatase Rho-interacting protein	8.6503e-163	0.88202	0.88947	0.93794
P97440	Slbp	Histone RNA hairpin-binding protein	8.162e-21	0.73861	0.64457	1.1453
P97447	Fhl1	Four and a half LIM domains protein 1	2.4865e-60	1.582	1.0132	1.5797
P97449	Anpep	Aminopeptidase N	9.0482e-17	0.71211	0.82967	0.91951
P97450	Atp5j	ATP synthase-coupling factor 6, mitochondrial	2.4185e-34	0.92928	0.8315	1.1326
P97452	Bop1	Ribosome biogenesis protein BOP1	6.6001e-75	1.1217	1.4033	0.86732
P97454	Smad5;Smad1	Mothers against decapentaplegic homolog 5;Mothers against decapentaplegic homolog 1	4.1148e-05	0.54091	0.67623	0.75483
P97461	Rps5	40S ribosomal protein S5;40S ribosomal protein S5, N-terminally processed	2.0421e-65	0.9737	1.054	0.90652
P97465	Dok1	Docking protein 1	9.4636e-16	1.1674	0.81955	1.4871
P97470	Ppp4c	Serine/threonine-protein phosphatase 4 catalytic subunit	2.5103e-115	1.1702	0.9358	1.1315
P97471	Smad4	Mothers against decapentaplegic homolog 4	2.8149e-07
P97473	Tarbp2	RISC-loading complex subunit TARBP2	4.2599e-23	0.97608	0.76114	1.1962
P97477	Aurka	Aurora kinase A	5.3077e-07
P97479	Myo7a	Unconventional myosin-VIIa	1.1721e-24	0.72571	0.77296	0.94181
P97493	Txn2	Thioredoxin, mitochondrial	3.031e-22	1.0008	1.1466	0.87672
P97494	Gclc	Glutamate--cysteine ligase catalytic subunit	8.4383e-20	1.9222	1.8561	1.1162
P97496	Smarcc1	SWI/SNF complex subunit SMARCC1	5.5353e-118	0.9212	1.0198	0.89065
P97499	Tep1	Telomerase protein component 1	0.00017829	0.98188	1.1882	0.81771
P97742	Cpt1a	Carnitine O-palmitoyltransferase 1, liver isoform	4.1119e-20	0.56262	1.2902	0.34073
P97760	Polr2c	DNA-directed RNA polymerase II subunit RPB3	5.5773e-18	0.74232	1.0915	1.0001
P97770	Thumpd3	THUMP domain-containing protein 3	2.5533e-48	1.1399	1.1209	1.0155
P97789	Xrn1	5-3 exoribonuclease 1	2.0841e-105	1.0102	0.95109	1.0171
P97792	Cxadr	Coxsackievirus and adenovirus receptor homolog	3.9016e-15	1.065	1.2626	0.91511
P97807	Fh	Fumarate hydratase, mitochondrial	1.3862e-74	0.89684	0.95589	0.96585
P97819	Pla2g6	85/88 kDa calcium-independent phospholipase A2	0.003374
P97822	Anp32e	Acidic leucine-rich nuclear phosphoprotein 32 family member E	2.7425e-45	0.91168	0.92608	1.0005
P97823	Lypla1	Acyl-protein thioesterase 1	6.7413e-21	0.90169	0.90203	1.084
P97825	Hn1	Hematological and neurological expressed 1 protein	1.939e-07
P97855	G3bp1	Ras GTPase-activating protein-binding protein 1	7.0474e-215	0.95728	0.81671	1.1725
P97864	Casp7	Caspase-7;Caspase-7 subunit p20;Caspase-7 subunit p11	1.4923e-126	1.0258	0.91414	1.0913
P97865	Pex7	Peroxisomal targeting signal 2 receptor	5.5615e-05
P97868	Rbbp6	E3 ubiquitin-protein ligase RBBP6	8.5875e-10	0.98838	1.2003	0.87642
P97930	Dtymk	Thymidylate kinase	8.9072e-10	0.91912	0.84653	1.1151
P98078	Dab2	Disabled homolog 2	1.5453e-72	0.81678	1.1321	0.70093
P98083	Shc1	SHC-transforming protein 1	9.1328e-34	1.0425	1.0142	1.036
P98156	Vldlr	Very low-density lipoprotein receptor	0.006366
P98192	Gnpat	Dihydroxyacetone phosphate acyltransferase	3.0136e-05	1.0938	0.99628	1.2919
P98197	Atp11a	Probable phospholipid-transporting ATPase IH	7.6654e-06	1.0526	0.92763	1.1509
P98203	Arvcf	Armadillo repeat protein deleted in velo-cardio-facial syndrome homolog	2.3365e-20
P99024	Tubb5	Tubulin beta-5 chain	3.8843e-152	0.91732	0.82153	1.0953
P99026	Psmb4	Proteasome subunit beta type-4	3.6806e-23	1.1072	1.1105	0.99866
P99027	Rplp2	60S acidic ribosomal protein P2	9.3943e-65	1.0761	1.1009	1.0268
P99028	Uqcrh	Cytochrome b-c1 complex subunit 6, mitochondrial	6.4062e-132	0.96714	1.0528	0.93401
P99029	Prdx5	Peroxiredoxin-5, mitochondrial	2.085e-119	1.1443	1.0189	1.0829
Q00262	Stx2	Syntaxin-2	5.6196e-07	1.079	1.0601	1.0104
Q00322	Cebpd	CCAAT/enhancer-binding protein delta	0.00097238
Q00422	Gabpa	GA-binding protein alpha chain	1.4789e-67	1.0382	0.95624	1.0946
Q00493	Cpe	Carboxypeptidase E	4.2383e-05	0.60942	1.1641	0.53602
Q00519	Xdh	Xanthine dehydrogenase/oxidase;Xanthine dehydrogenase;Xanthine oxidase	1.1628e-141	1.7704	1.518	1.1219
Q00547	Hmmr	Hyaluronan mediated motility receptor	1.8945e-19	1.0099	0.92646	1.0666
Q00560	Il6st	Interleukin-6 receptor subunit beta	1.404e-39	1.1024	0.56296	1.7047
Q00612	G6pdx	Glucose-6-phosphate 1-dehydrogenase X	9.3176e-197	1.4546	1.3547	1.0417
Q00780	Col8a1	Collagen alpha-1(VIII) chain;Vastatin	1.7852e-13	0.94842	1.0315	0.94702
Q00899	Yy1	Transcriptional repressor protein YY1	2.622e-07	0.91651	0.90531	0.93608
Q00993	Axl	Tyrosine-protein kinase receptor UFO	8.1925e-06	0.5843	0.34249	1.662
Q00PI9	Hnrnpul2	Heterogeneous nuclear ribonucleoprotein U-like protein 2	7.1255e-141	1.1256	1.1669	0.98293
Q01097	Grin2b	Glutamate receptor ionotropic, NMDA 2B	0.0042471
Q01147	Creb1;Atf1	Cyclic AMP-responsive element-binding protein 1;Cyclic AMP-dependent transcription factor ATF-1	8.3126e-15	1.0203	0.8972	0.89803
Q01237	Hmgcr	3-hydroxy-3-methylglutaryl-coenzyme A reductase	8.6112e-09	1.1985	2.1922	0.5244
Q01279	Egfr	Epidermal growth factor receptor	1.3816e-13	0.55725	0.35378	1.5032
Q01320	Top2a	DNA topoisomerase 2-alpha	0	0.85651	1.1964	0.71627
Q01405	Sec23a	Protein transport protein Sec23A	1.3669e-213	0.92798	0.84632	1.1023
Q01721	Gas1	Growth arrest-specific protein 1	0.0071386
Q01730	Rsu1	Ras suppressor protein 1	1.5415e-49	0.92241	0.83229	1.1385
Q01768	Nme2	Nucleoside diphosphate kinase B	3.2453e-88	1.032	0.97838	1.0141
Q01853	Vcp	Transitional endoplasmic reticulum ATPase	0	1.0468	1.0039	1.0358
Q02013	Aqp1	Aquaporin-1	5.366e-99	0.59225	0.69803	0.82216
Q02053	Uba1	Ubiquitin-like modifier-activating enzyme 1	0	1.0456	1.044	1.0045
Q02085	Snai1;Snai2	Zinc finger protein SNAI1;Zinc finger protein SNAI2	0.0010807
Q02248	Ctnnb1	Catenin beta-1	2.4206e-67	0.89037	0.93779	0.99375
Q02257	Jup	Junction plakoglobin	6.0239e-30	0.59048	0.33839	1.6176
Q02788	Col6a2	Collagen alpha-2(VI) chain	5.8713e-21	0.74122	0.33437	1.6288
Q02819	Nucb1	Nucleobindin-1	8.4537e-67	0.86692	0.42333	2.0537
Q03142	Fgfr4;Fgfr3;Fgfr2;Fgfr1	Fibroblast growth factor receptor 4;Fibroblast growth factor receptor 3;Fibroblast growth factor receptor 2;Fibroblast growth factor receptor 1	0.00067671
Q03145	Epha2	Ephrin type-A receptor 2	2.4165e-44	1.0059	1.347	0.71455
Q03147	Cdk7	Cyclin-dependent kinase 7	3.6733e-19	0.97473	0.8859	1.082
Q03173	Enah	Protein enabled homolog	1.2755e-32	1.1336	1.0233	1.1873
Q03265	Atp5a1	ATP synthase subunit alpha, mitochondrial	4.0029e-102	0.87963	0.98657	0.89824
Q03958	Pfdn6	Prefoldin subunit 6	4.7604e-43	1.0978	1.1025	0.99996
Q03963	Eif2ak2	Interferon-induced, double-stranded RNA-activated protein kinase	3.4796e-40	1.0043	0.81677	1.1919
Q04207	Rela	Transcription factor p65	2.643e-69	0.89099	0.78263	1.1011
Q04690	Nf1	Neurofibromin	2.6062e-66	0.86492	0.77045	1.0683
Q04692	Smarcad1	SWI/SNF-related matrix-associated actin-dependent regulator of chromatin subfamily A containing DEAD/H box 1	4.7548e-24	1.105	1.2237	0.9058
Q04735	Cdk16	Cyclin-dependent kinase 16	9.3645e-15	0.869	0.8298	1.0238
Q04736	Yes1	Tyrosine-protein kinase Yes	1.2078e-34	0.81094	0.83256	1.0139
Q04750	Top1	DNA topoisomerase 1	1.241e-83	1.0084	1.63	0.6098
Q04857	Col6a1	Collagen alpha-1(VI) chain	1.0509e-112	0.48559	0.39669	1.1782
Q04863	Relb	Transcription factor RelB	6.6818e-16	1.2301	0.84112	1.239
Q04899	Cdk18	Cyclin-dependent kinase 18	3.8938e-14	0.83051	0.85155	1.0242
Q05186	Rcn1	Reticulocalbin-1	4.1889e-111	0.8904	1.0078	0.88715
Q05512	Mark2	Serine/threonine-protein kinase MARK2	1.3191e-09	0.98535	1.0035	0.96253
Q05769	Ptgs2	Prostaglandin G/H synthase 2	7.3459e-140	2.8212	12.551	0.2377
Q05793	Hspg2	Basement membrane-specific heparan sulfate proteoglycan core protein;Endorepellin;LG3 peptide	0	0.72701	1.106	0.63967
Q05816	Fabp5	Fatty acid-binding protein, epidermal	1.6943e-172	1.6727	1.4634	1.1475
Q05860	Fmn1	Formin-1	1.7292e-14	1.1591	1.2492	0.94591
Q05895	Thbs3	Thrombospondin-3	1.6571e-05
Q05920	Pc	Pyruvate carboxylase, mitochondrial	8.1168e-169	1.5029	1.6545	0.87827
Q05A62	Dnal1	Dynein light chain 1, axonemal	0.0015865	0.69062	0.65299	1.1366
Q05BC3	Eml1	Echinoderm microtubule-associated protein-like 1	3.23e-55	0.80291	0.80773	1.0447
Q05CL8	Larp7	La-related protein 7	1.9153e-33	1.1435	1.0753	0.94501
Q05D44	Eif5b	Eukaryotic translation initiation factor 5B	7.3397e-202	1.0018	0.94534	1.0214
Q06138	Cab39	Calcium-binding protein 39	6.1135e-31	1.1161	1.0486	1.0971
Q06180	Ptpn2	Tyrosine-protein phosphatase non-receptor type 2	1.3818e-20	1.2046	1.0127	1.2057
Q06185	Atp5i	ATP synthase subunit e, mitochondrial	1.9087e-11	0.83193	0.85629	0.86297
Q07076	Anxa7	Annexin A7	4.7055e-141	1.0259	1.0558	0.98076
Q07113	Igf2r	Cation-independent mannose-6-phosphate receptor	6.8392e-120	0.57088	0.77386	0.76408
Q07139	Ect2	Protein ECT2	3.5142e-06	0.9206	1.2095	0.83866
Q07417	Acads	Short-chain specific acyl-CoA dehydrogenase, mitochondrial	2.6646e-27	0.71831	0.86135	0.90128
Q07797	Lgals3bp	Galectin-3-binding protein	4.2727e-79	1.1133	0.98224	1.1661
Q07813	Bax	Apoptosis regulator BAX	1.4864e-57	1.2979	1.2394	1.0223
Q07832	Plk1	Serine/threonine-protein kinase PLK1	1.838e-39	0.91605	0.84132	1.1354
Q08024	Cbfb	Core-binding factor subunit beta	1.8742e-42	1.0666	0.97263	0.97279
Q08093	Cnn2	Calponin-2	8.993e-19	0.8176	0.71042	1.1587
Q08122	Tle3	Transducin-like enhancer protein 3	1.3941e-17	1.0661	0.98488	0.99479
Q08288	Lyar	Cell growth-regulating nucleolar protein	6.7006e-56	1.1655	1.566	0.72817
Q08297	Rad51	DNA repair protein RAD51 homolog 1	2.2094e-05	0.92658	0.84806	1.1006
Q08369	Gata4	Transcription factor GATA-4	8.0268e-05
Q08509	Eps8	Epidermal growth factor receptor kinase substrate 8	1.9812e-129	1.1857	1.8772	0.5477
Q08775	Runx2	Runt-related transcription factor 2	8.9987e-05	0.73342	0.9913	0.72626
Q08943	Ssrp1	FACT complex subunit SSRP1	6.1175e-90	1.0943	1.2809	0.8658
Q09143	Slc7a1	High affinity cationic amino acid transporter 1	1.5988e-55	2.061	2.0607	0.93124
Q09XV5	Chd8;Chd9;Chd7	Chromodomain-helicase-DNA-binding protein 8;Chromodomain-helicase-DNA-binding protein 9;Chromodomain-helicase-DNA-binding protein 7	1.1982e-07	1.033	0.98428	1.0378
Q0GNC1	Inf2	Inverted formin-2	1.2923e-54	0.82021	0.74599	1.1247
Q0KL02	Trio	Triple functional domain protein	5.4761e-30	0.95226	1.0003	0.92775
Q0P678	Zc3h18	Zinc finger CCCH domain-containing protein 18	1.9868e-52	0.93472	0.82198	1.2233
Q0VEE6	Znf800	Zinc finger protein 800	0.0033025
Q0VGB7	Ppp4r2	Serine/threonine-protein phosphatase 4 regulatory subunit 2	1.9861e-39	0.97991	0.91635	1.1029
Q0VGY8	Tanc1	Protein TANC1	7.2774e-22	0.97688	1.1157	0.77212
Q11011	Npepps	Puromycin-sensitive aminopeptidase	5.6211e-177	0.90207	0.79346	1.0898
Q11136	Pepd	Xaa-Pro dipeptidase	1.176e-55	1.003	1.0463	1.0492
Q11204	St3gal2	CMP-N-acetylneuraminate-beta-galactosamide-alpha-2,3-sialyltransferase 2	1.0786e-06	0.40095	0.52937	0.72089
Q148V7	Kiaa1468	LisH domain and HEAT repeat-containing protein KIAA1468	1.8769e-05	0.94616	1.1368	0.84871
Q148V8	Fam83h	Protein FAM83H	1.0868e-09	0.66814	0.9637	0.82166
Q14AI0	DSCC1	Sister chromatid cohesion protein DCC1	2.2e-07	1.0205	0.9905	0.99633
Q14AX6	Cdk12	Cyclin-dependent kinase 12	1.4264e-05	0.72088	0.63361	1.2682
Q14B46	Rtkn2	Rhotekin-2	0.0043316	0.81161	0.72767	1.0612
Q14C51	Ptcd3	Pentatricopeptide repeat domain-containing protein 3, mitochondrial	4.2102e-41	0.81943	0.71101	1.0844
Q14CH7	Aars2	Alanine--tRNA ligase, mitochondrial	9.4092e-06	0.89958	0.91793	0.98122
Q1HFZ0	Nsun2	tRNA (cytosine(34)-C(5))-methyltransferase	1.1465e-182	1.1566	1.2041	0.93812
Q2HXL6	Edem3	ER degradation-enhancing alpha-mannosidase-like protein 3	2.5427e-12	0.94473	0.82607	0.94364
Q2KN98	Specc1l	Cytospin-A	1.6869e-104	0.92786	0.8215	1.0495
Q2NL51	Gsk3a	Glycogen synthase kinase-3 alpha	2.873e-16	1.1048	1.0318	1.0123
Q2TBE6	Pi4k2a	Phosphatidylinositol 4-kinase type 2-alpha	8.4887e-05	1.0056	1.0368	0.96963
Q2TPA8	Hsdl2	Hydroxysteroid dehydrogenase-like protein 2	1.0463e-17	0.83261	0.5906	1.2719
Q2VPQ9	Meaf6	Chromatin modification-related protein MEAF6	0.0023785
Q2YDW2	Msto1	Protein misato homolog 1	5.2217e-53	1.0225	1.0491	0.9918
Q31125	Slc39a7	Zinc transporter SLC39A7	2.9979e-07	0.87035	1.0339	0.63436
Q32NY4	Cnnm3	Metal transporter CNNM3	0.0083841	1.2139	1.0215	1.1611
Q3B7Z2	Osbp	Oxysterol-binding protein 1	3.081e-55	1.198	0.97622	1.1873
Q3KNM2	March5	E3 ubiquitin-protein ligase MARCH5	5.0533e-07	0.96189	0.97212	0.94799
Q3SXD3	Hddc2	HD domain-containing protein 2	6.3392e-116	1.0683	0.91771	1.0907
Q3TAE8	Alg6	Dolichyl pyrophosphate Man9GlcNAc2 alpha-1,3-glucosyltransferase	0.00087771
Q3TAS6	Emc10	ER membrane protein complex subunit 10	1.1469e-08	0.87864	1.1711	0.73498
Q3TB82	Plekhf1	Pleckstrin homology domain-containing family F member 1	1.5437e-32	1.2466	0.83101	1.4678
Q3TC33	Ccdc127	Coiled-coil domain-containing protein 127	4.364e-05
Q3TC46	Patl1	Protein PAT1 homolog 1	2.4038e-13	1.1891	1.1234	1.0019
Q3TC93	Hs1bp3	HCLS1-binding protein 3	4.5185e-57	0.97731	0.9739	0.98323
Q3TCH7	Cul4a	Cullin-4A	1.8783e-87	0.9076	0.91796	1.0054
Q3TCJ1	Fam175b	BRISC complex subunit Abro1	5.533e-37	1.1105	1.0761	1.036
Q3TCN2	Plbd2	Putative phospholipase B-like 2;Putative phospholipase B-like 2 28 kDa form;Putative phospholipase B-like 2 40 kDa form;Putative phospholipase B-like 2 15 kDa form	8.5385e-62	0.83957	0.96257	0.95559
Q3TDD9	Ppp1r21	Protein phosphatase 1 regulatory subunit 21	5.5495e-101	0.87577	0.65187	1.2141
Q3TDN2	Faf2	FAS-associated factor 2	8.0587e-85	1.0245	0.95132	1.0189
Q3TDQ1	Stt3b	Dolichyl-diphosphooligosaccharide--protein glycosyltransferase subunit STT3B	3.356e-16	0.93834	1.2465	0.8632
Q3TEA8	Hp1bp3	Heterochromatin protein 1-binding protein 3	7.9188e-53	1.086	1.7797	0.5958
Q3TES0	Iqsec3;Iqsec2	IQ motif and SEC7 domain-containing protein 3;IQ motif and SEC7 domain-containing protein 2	0.00011861	1.0747	1.0077	1.0684
Q3TFD2	Lpcat1	Lysophosphatidylcholine acyltransferase 1	3.2857e-07	0.82071	0.83729	1.0175
Q3TFK5	Gpatch4	G patch domain-containing protein 4	0.00015763
Q3TFQ1	Spryd7	SPRY domain-containing protein 7	3.3496e-05	0.98767	1.3583	0.69085
Q3TGW2	Eepd1	Endonuclease/exonuclease/phosphatase family domain-containing protein 1	0.0036649
Q3TH73	Ttyh2	Protein tweety homolog 2	0.0059003
Q3THE2	Myl12b;Myl9	Myosin regulatory light chain 12B;Myosin regulatory light polypeptide 9	5.3115e-104	0.93189	0.86135	1.0312
Q3THG9	Aarsd1	Alanyl-tRNA editing protein Aarsd1	1.0215e-31	0.78752	0.69713	1.2497
Q3THJ3	Eif1ad	Probable RNA-binding protein EIF1AD	5.8858e-08
Q3THK3	Gtf2f1	General transcription factor IIF subunit 1	7.1307e-110	1.0705	1.1433	0.95678
Q3THK7	Gmps	GMP synthase [glutamine-hydrolyzing]	7.0376e-210	1.0003	0.92184	1.0012
Q3THS6	Mat2a	S-adenosylmethionine synthase isoform type-2	9.2748e-120	1.2381	1.1823	1.0097
Q3THW5	H2afv;H2afz	Histone H2A.V;Histone H2A.Z	8.7595e-14	1.0304	1.6568	0.59212
Q3TIR1	Trappc13	Trafficking protein particle complex subunit 13	0.00024141	1.0759	0.92492	1.1546
Q3TIR3	Ric8a	Synembryn-A	5.4768e-86	1.1264	1.1475	0.97308
Q3TIU4	Pde12	2,5-phosphodiesterase 12	1.8412e-16	0.91094	0.94686	0.95925
Q3TIV5	Zc3h15	Zinc finger CCCH domain-containing protein 15	2.9404e-138	0.97825	0.8938	1.1068
Q3TIX9	Usp39	U4/U6.U5 tri-snRNP-associated protein 2	2.8993e-70	1.0328	1.2087	0.86033
Q3TJD7	Pdlim7	PDZ and LIM domain protein 7	1.7296e-50	0.95094	0.7459	1.2457
Q3TJZ6	Fam98a	Protein FAM98A	4.0675e-56	1.0228	1.0337	0.99119
Q3TKT4	Smarca4	Transcription activator BRG1	1.9168e-126	0.92214	1.0539	0.87303
Q3TKY6	Cwc27	Peptidyl-prolyl cis-trans isomerase CWC27 homolog	4.2e-16	0.86642	0.88098	0.85654
Q3TLD5	Uri1	Unconventional prefoldin RPB5 interactor	4.4868e-06	1.7162	1.3103	1.3249
Q3TLH4	Prrc2c	Protein PRRC2C	1.8401e-248	0.87507	0.90523	0.9711
Q3TLP5	Echdc2	Enoyl-CoA hydratase domain-containing protein 2, mitochondrial	5.5779e-78	0.92157	0.89316	1.0163
Q3TMH2	Scrn3	Secernin-3	1.3143e-06
Q3TMV7	Pyroxd1	Pyridine nucleotide-disulfide oxidoreductase domain-containing protein 1	1.0095e-07	1.2061	1.1427	1.0466
Q3TMW1	Ccdc102a	Coiled-coil domain-containing protein 102A	5.8707e-24	0.79327	0.69321	1.0977
Q3TN34	Micall2	MICAL-like protein 2	2.9579e-121	1.0666	0.8896	1.1345
Q3TPE9	Ankmy2	Ankyrin repeat and MYND domain-containing protein 2	0.00020058	0.86762	0.6241	1.3908
Q3TPX4	Exoc5	Exocyst complex component 5	6.4644e-20	0.94667	0.9415	1.0094
Q3TQI7	CI078	Uncharacterized protein C9orf78 homolog	7.2781e-20	0.96887	0.93168	1.029
Q3TQQ9	CA112	Uncharacterized protein C1orf112 homolog	4.689e-14
Q3TRM4	Pnpla6	Neuropathy target esterase	5.5371e-07	0.93892	0.87353	1.0476
Q3TSG4	Alkbh5	RNA demethylase ALKBH5	3.4457e-18	0.96962	0.85026	0.94091
Q3TUH1	Tamm41	Mitochondrial translocator assembly and maintenance protein 41 homolog	6.3581e-95	0.94283	1.0073	0.83038
Q3TUU5	Tex30	Testis-expressed sequence 30 protein	1.4932e-14	0.7533	0.73708	0.98734
Q3TV70	Nr2c2ap	Nuclear receptor 2C2-associated protein	4.875e-05	1.2618	1.2213	1.0191
Q3TW96	Uap1l1	UDP-N-acetylhexosamine pyrophosphorylase-like protein 1	4.1409e-55	1.297	1.3677	0.99576
Q3TWF6	Wdr70	WD repeat-containing protein 70	2.3677e-26	1.0039	1.0835	0.99604
Q3TWL2	Tmem55b	Transmembrane protein 55B	2.4025e-05	1.3107	1.2571	1.0376
Q3TWW8	Srsf6	Serine/arginine-rich splicing factor 6	7.7959e-21	1.0615	1.0068	1.0498
Q3TX08	Trmt1	tRNA (guanine(26)-N(2))-dimethyltransferase	1.2656e-63	1.0796	1.2332	0.8688
Q3TXS7	Psmd1	26S proteasome non-ATPase regulatory subunit 1	0	1.0769	1.0524	1.0362
Q3TXU5	Dhps	Deoxyhypusine synthase	1.6106e-09	1.2284	1.1292	1.0527
Q3TYA6	Mphosph8	M-phase phosphoprotein 8	1.7564e-07	3.7022	1.1299	3.2861
Q3TYS2	CQ062	Uncharacterized protein C17orf62 homolog	1.9575e-09	1.0824	1.2581	0.85394
Q3TYX3	Smyd5	SET and MYND domain-containing protein 5	9.9736e-09	1.2843	1.0808	1.0791
Q3TZX8	Nol9	Polynucleotide 5-hydroxyl-kinase NOL9	1.7852e-07	1.0141	1.4584	0.68399
Q3TZZ7	Esyt2	Extended synaptotagmin-2	6.3986e-108	1.0784	1.1898	0.93862
Q3U0J8	Tbc1d2b	TBC1 domain family member 2B	1.8658e-06	1.982	0.6607	2.9331
Q3U0K8	Ogfod1	2-oxoglutarate and iron-dependent oxygenase domain-containing protein 1	2.7434e-60	1.0709	1.1314	0.93333
Q3U0M1	Trappc9	Trafficking protein particle complex subunit 9	1.2769e-07	0.68838	0.54536	1.2723
Q3U0V1	Khsrp	Far upstream element-binding protein 2	2.2786e-291	1.0036	1.0314	0.9579
Q3U0V2	Tradd	Tumor necrosis factor receptor type 1-associated DEATH domain protein	7.5877e-62	0.87669	0.74423	1.2695
Q3U186	Rars2	Probable arginine--tRNA ligase, mitochondrial	0.00019358	0.90063	0.89158	0.96287
Q3U1G5	Isg20l2	Interferon-stimulated 20 kDa exonuclease-like 2	3.7456e-07	0.84146	1.4514	0.73158
Q3U1J4	Ddb1	DNA damage-binding protein 1	3.121e-226	0.90665	0.81483	1.0739
Q3U1T3	Brms1l	Breast cancer metastasis-suppressor 1-like protein	0.00079034
Q3U1V6	Uevld	Ubiquitin-conjugating enzyme E2 variant 3	5.3694e-10	0.89519	0.8568	1.1616
Q3U2A8	Vars2	Valine--tRNA ligase, mitochondrial	3.8432e-13	0.93394	1.0753	0.84403
Q3U2P1	Sec24a	Protein transport protein Sec24A	4.0978e-27	0.98106	0.96101	1.0681
Q3U308	Ctu2	Cytoplasmic tRNA 2-thiolation protein 2	5.263e-25	1.6212	1.7108	0.97214
Q3U319	Rnf40	E3 ubiquitin-protein ligase BRE1B	4.1996e-29	0.97952	0.75103	1.2836
Q3U3I9	Znf865	Zinc finger protein 865	0.0070357	1.3782	1.2684	1.1351
Q3U3T8	Wdr62	WD repeat-containing protein 62	7.9398e-08	0.7776	1.0777	0.73936
Q3U3W5	Prmt10	Putative protein arginine N-methyltransferase 10	1.109e-05	0.95608	0.62493	1.511
Q3U487	Hectd3	E3 ubiquitin-protein ligase HECTD3	0.00085841	0.93219	0.94733	0.94619
Q3U7R1	Esyt1	Extended synaptotagmin-1	5.4674e-161	1.03	1.0235	0.98168
Q3U7U3	Fbxo7	F-box only protein 7	1.7169e-23	1.04	0.79554	1.3098
Q3U962	Col5a2	Collagen alpha-2(V) chain	4.0015e-11	0.87173	1.0104	0.76835
Q3U9G9	Lbr	Lamin-B receptor	7.8678e-84	1.1872	1.5342	0.78835
Q3UA06	Trip13	Pachytene checkpoint protein 2 homolog	5.2658e-23	1.2185	1.1856	1.052
Q3UA16	Spc25	Kinetochore protein Spc25	3.711e-14	0.88932	0.66693	1.1992
Q3UA37	Qrich1	Glutamine-rich protein 1	4.7871e-45	0.95541	0.91964	0.95127
Q3UB74	Tbrg1	Transforming growth factor beta regulator 1	0.00013069
Q3UBX0	Tmem109	Transmembrane protein 109	1.9589e-05	1.3323	1.7104	0.87689
Q3UCV8	Fam105b	Protein FAM105B	0.00083303	0.97558	1.222	0.85823
Q3UD01	Atxn7l3b	Putative ataxin-7-like protein 3B	8.4925e-37	0.97122	0.86809	1.1103
Q3UDE2	Ttll12	Tubulin--tyrosine ligase-like protein 12	1.7607e-188	1.0328	0.98284	1.0023
Q3UDR8	Yipf3	Protein YIPF3	2.9481e-15	0.76341	0.737	1.0406
Q3UDW8	Hgsnat	Heparan-alpha-glucosaminide N-acetyltransferase	0.00014581
Q3UE17	Mex3d	RNA-binding protein MEX3D	9.7766e-11	0.81466	0.68381	0.95445
Q3UE31	K0930	Uncharacterized protein KIAA0930 homolog	3.982e-05	0.75949	1.0824	0.71203
Q3UE37	Ube2z	Ubiquitin-conjugating enzyme E2 Z	6.435e-39	1.069	0.93321	1.1218
Q3UEB3	Puf60	Poly(U)-binding-splicing factor PUF60	1.3602e-262	1.0088	0.96101	1.0622
Q3UES3	Tnks2	Tankyrase-2	0.00018924
Q3UFB2	Znhit6	Box C/D snoRNA protein 1	0.00071258
Q3UFK8	Frmd8	FERM domain-containing protein 8	1.2254e-12	0.77832	0.53233	1.4875
Q3UFM5	Nom1	Nucleolar MIF4G domain-containing protein 1	4.282e-29	1.0619	1.4147	0.76514
Q3UFY0	Rrp36	Ribosomal RNA processing protein 36 homolog	1.6308e-05	1.2916	0.75255	1.7378
Q3UFY7	Nt5c3b	7-methylguanosine phosphate-specific 5-nucleotidase	5.4255e-53	0.81849	0.72322	1.131
Q3UFY8	Trmt10c	Mitochondrial ribonuclease P protein 1	1.2075e-11	1.1645	1.0771	0.8856
Q3UGC7	Eif3j1;Eif3j2	Eukaryotic translation initiation factor 3 subunit J-A;Eukaryotic translation initiation factor 3 subunit J-B	1.0324e-79	1.1511	0.99928	1.1184
Q3UGF1	Wdr19	WD repeat-containing protein 19	6.9704e-07	0.79727	0.97461	0.89644
Q3UGP8	Alg10b	Putative Dol-P-Glc:Glc(2)Man(9)GlcNAc(2)-PP-Dol alpha-1,2-glucosyltransferase	0.0012126
Q3UGR5	Hdhd2	Haloacid dehalogenase-like hydrolase domain-containing protein 2	0.0087914
Q3UGS4	Fam195b	Protein FAM195B	3.09e-19	0.77799	0.50657	1.2885
Q3UH60	Dip2b	Disco-interacting protein 2 homolog B	1.4541e-13	1.7307	1.2642	0.96522
Q3UHA3	Spg11	Spatacsin	4.2348e-06	0.73145	0.87839	0.86651
Q3UHB1	Nt5dc3	5-nucleotidase domain-containing protein 3	1.7e-19	0.99121	1.1163	0.86328
Q3UHC2	Lrrk1	Leucine-rich repeat serine/threonine-protein kinase 1	1.7284e-07
Q3UHC7	Dab2ip	Disabled homolog 2-interacting protein	0.00064362	1.4056	1.0843	1.3771
Q3UHD3	Mtus2	Microtubule-associated tumor suppressor candidate 2 homolog	0.00052482	1.0909	0.88856	1.1996
Q3UHD6	Snx27	Sorting nexin-27	1.8191e-21	0.93831	0.86179	0.94846
Q3UHH1	Zswim8	Zinc finger SWIM domain-containing protein 8	7.8075e-20	0.97185	0.83987	1.1931
Q3UHH8	Gxylt1	Glucoside xylosyltransferase 1	0.0043222
Q3UHJ0	Aak1	AP2-associated protein kinase 1	4.8719e-56	0.97089	0.87234	1.1668
Q3UHK8	Tnrc6a;Tnrc6c	Trinucleotide repeat-containing gene 6A protein;Trinucleotide repeat-containing gene 6C protein	1.1811e-07	0.85529	0.73428	1.0434
Q3UHX0	Nol8	Nucleolar protein 8	3.8418e-05
Q3UHX2	Pdap1	28 kDa heat- and acid-stable phosphoprotein	0.00038608
Q3UHX9	D2Wsu81e	Uncharacterized protein C9orf114 homolog	4.0056e-11	0.90765	1.3007	0.68645
Q3UI43	Babam1	BRISC and BRCA1-A complex member 1	2.7463e-38	0.96329	0.74978	0.92372
Q3UIA2	Arhgap17	Rho GTPase-activating protein 17	6.207e-24	1.1709	1.2764	0.94789
Q3UIK4	Mettl14	Methyltransferase-like protein 14	0.00074206
Q3UIR3	Dtx3l	E3 ubiquitin-protein ligase DTX3L	3.1162e-32	0.7094	0.4841	1.5269
Q3UIU2	Ndufb6	NADH dehydrogenase [ubiquinone] 1 beta subcomplex subunit 6	8.6658e-10	0.82333	0.66396	1.1729
Q3UJB9	Edc4	Enhancer of mRNA-decapping protein 4	9.2687e-172	1.1217	1.0037	1.0437
Q3UJD6	Usp19	Ubiquitin carboxyl-terminal hydrolase 19	3.9145e-56	1.0641	1.0085	1.0997
Q3UJK4	Gtpbp2	GTP-binding protein 2	0.00053026
Q3UJP5	CH037	Protein C8orf37 homolog	5.8706e-20	1.0464	1.1142	0.999
Q3UJU9	Rmdn3	Regulator of microtubule dynamics protein 3	6.5442e-05
Q3UKJ7	Smu1	WD40 repeat-containing protein SMU1	8.2543e-67	1.0222	1.0782	0.93201
Q3UL36	Arglu1	Arginine and glutamate-rich protein 1	1.2101e-10	1.0842	1.1665	0.92084
Q3ULD5	Mccc2	Methylcrotonoyl-CoA carboxylase beta chain, mitochondrial	3.3761e-71	1.113	1.0379	0.99745
Q3ULJ0	Gpd1l	Glycerol-3-phosphate dehydrogenase 1-like protein	1.2982e-15	1.1747	1.5078	0.90801
Q3UM18	Lsg1	Large subunit GTPase 1 homolog	9.5607e-35	0.94012	1.2797	0.90126
Q3UM29	Cog7	Conserved oligomeric Golgi complex subunit 7	4.1294e-09	0.93168	0.85413	1.1459
Q3UM45	Ppp1r7	Protein phosphatase 1 regulatory subunit 7	2.0825e-98	1.1202	1.0154	1.1216
Q3UMB5	Smcr8	Smith-Magenis syndrome chromosomal region candidate gene 8 protein homolog	2.1157e-05	0.59551	0.71331	0.82762
Q3UMB9	Kiaa1033	WASH complex subunit 7	3.57e-50	0.99094	0.98685	1.028
Q3UMC0	Spata5	Spermatogenesis-associated protein 5	1.9296e-21	1.0567	1.1054	0.90546
Q3UMF0	Cobll1	Cordon-bleu protein-like 1	5.864e-54	0.91155	0.98253	1.032
Q3UMQ8	Naf1	H/ACA ribonucleoprotein complex non-core subunit NAF1	0.00034777	1.1667	1.302	0.71857
Q3UMR5	Mcu	Calcium uniporter protein, mitochondrial	3.5732e-41	0.72613	0.75007	1.0007
Q3UMT1	Ppp1r12c	Protein phosphatase 1 regulatory subunit 12C	0.00083492	1.3503	1.1752	1.107
Q3UMU9	Hdgfrp2	Hepatoma-derived growth factor-related protein 2	3.5337e-25	0.96976	0.98507	1.0557
Q3UMY5	Eml4	Echinoderm microtubule-associated protein-like 4	1.0122e-76	0.94901	0.92714	0.96795
Q3UN02	Lclat1	Lysocardiolipin acyltransferase 1	3.1615e-09	0.66594	1.136	0.64395
Q3UN04	Usp30	Ubiquitin carboxyl-terminal hydrolase 30	1.8113e-07	0.97184	0.80423	1.1608
Q3UNA4	Nxt2	NTF2-related export protein 2	0.00022476
Q3UPF5	Zc3hav1	Zinc finger CCCH-type antiviral protein 1	7.0204e-112	1.1224	1.2048	0.90022
Q3UPH7	Arhgef40	Rho guanine nucleotide exchange factor 40	2.9795e-16	1.0909	0.92665	0.93541
Q3UPL0	Sec31a	Protein transport protein Sec31A	0	0.93779	0.8919	1.0595
Q3UPP8	Cep63	Centrosomal protein of 63 kDa	8.4376e-07
Q3UQ28	Pxdn	Peroxidasin homolog	5.4368e-21	0.72213	0.75472	1.0538
Q3UQ44	Iqgap2	Ras GTPase-activating-like protein IQGAP2	1.5819e-09	0.83565	0.96768	1.0046
Q3UQN2	Fcho2	FCH domain only protein 2	4.5746e-11	0.91643	0.81221	1.0409
Q3UQU0	Brd9	Bromodomain-containing protein 9	0.0044023
Q3UR70	Tgfbrap1	Transforming growth factor-beta receptor-associated protein 1	5.6573e-07
Q3URD3	Slmap	Sarcolemmal membrane-associated protein	9.9303e-10	0.93142	1.0245	0.86673
Q3URE1	Acsf3	Acyl-CoA synthetase family member 3, mitochondrial	5.9277e-09	2.0754	0.8447	2.061
Q3URQ0	Tex10	Testis-expressed sequence 10 protein	3.5062e-31	1.0508	1.3407	0.74154
Q3URQ7	Mthfsd	Methenyltetrahydrofolate synthase domain-containing protein	4.3636e-06	0.85402	0.91948	0.96716
Q3URS9	Ccdc51	Coiled-coil domain-containing protein 51	4.4744e-17	0.84848	1.0092	0.83887
Q3USH5	Sfswap	Splicing factor, suppressor of white-apricot homolog	5.0841e-06	1.0837	1.1118	0.98368
Q3USZ8	DIA1	Deleted in autism protein 1 homolog	1.3881e-34	1.0441	0.82198	1.3423
Q3UU96	Cdc42bpa	Serine/threonine-protein kinase MRCK alpha	1.8305e-07	0.92714	0.82591	1.0375
Q3UUG6	Tbc1d24	TBC1 domain family member 24	0.00012084
Q3UV16	Itpripl2	Inositol 1,4,5-trisphosphate receptor-interacting protein-like 2	4.0936e-09	0.91259	2.7679	0.31315
Q3UV17	Krt76	Keratin, type II cytoskeletal 2 oral	0.00017549	0.68904	0.70453	0.93364
Q3UV70	Pdp1	[Pyruvate dehydrogenase [acetyl-transferring]]-phosphatase 1, mitochondrial	8.0176e-10	1.0127	0.91933	1.0858
Q3UVG3	Fam91a1	Protein FAM91A1	5.1351e-60	1.0385	1.0894	1.0531
Q3UVK0	Ermp1	Endoplasmic reticulum metallopeptidase 1	6.5972e-12	0.989	1.1625	0.79311
Q3UVL4	Vps51	Vacuolar protein sorting-associated protein 51 homolog	7.2964e-47	1.1201	1.0161	1.0355
Q3UX10	Tubal3	Tubulin alpha chain-like 3	1.1241e-16	1.05	0.90193	1.1614
Q3UXZ9	Kdm5a	Lysine-specific demethylase 5A	5.6695e-18	0.92728	1.1354	1.0323
Q3UY34	CL043	Uncharacterized protein C12orf43 homolog	0.0056319
Q3UYI5	Rgl3	Ral guanine nucleotide dissociation stimulator-like 3	1.253e-09	0.93211	1.2455	1.115
Q3UYV9	Ncbp1	Nuclear cap-binding protein subunit 1	5.1115e-112	1.1075	1.234	0.89879
Q3UZ39	Lrrfip1	Leucine-rich repeat flightless-interacting protein 1	2.1628e-123	0.83241	0.93043	0.864
Q3V009	Tmed1	Transmembrane emp24 domain-containing protein 1	1.5485e-09	0.78269	0.82813	0.91887
Q3V0C5	Usp48	Ubiquitin carboxyl-terminal hydrolase 48	4.29e-25	0.87894	1.0271	0.83237
Q3V1H1	Ckap2	Cytoskeleton-associated protein 2	2.6927e-25	1.0898	1.0437	0.93737
Q3V1L4	Nt5c2	Cytosolic purine 5-nucleotidase	1.9946e-53	1.1982	1.1162	1.0934
Q3V1T4	Lepre1	Prolyl 3-hydroxylase 1	1.8798e-103	1.0657	1.3322	0.83161
Q3V1V3	Esf1	ESF1 homolog	6.0437e-17	1.346	1.727	0.76877
Q3V300	Kif22	Kinesin-like protein KIF22	8.3739e-24	0.92477	1.0589	0.87434
Q3V3R1	Mthfd1l	Monofunctional C1-tetrahydrofolate synthase, mitochondrial	5.5399e-140	1.1697	1.1691	0.96863
Q3V4B5	Commd6	COMM domain-containing protein 6	3.738e-06
Q45VK7	Dync2h1	Cytoplasmic dynein 2 heavy chain 1	0.0015642	0.88296	0.78615	1.3158
Q497V5	Srbd1	S1 RNA-binding domain-containing protein 1	2.6615e-41	0.95562	1.1845	0.83
Q499M4	Tigd5	Tigger transposable element derived 5	0.0012895
Q499X9	Mars2	Methionine--tRNA ligase, mitochondrial	0.0041809
Q4FK66	Prpf38a	Pre-mRNA-splicing factor 38A	1.1037e-13	0.96088	0.9879	1.0237
Q4KML4	Abracl	Costars family protein ABRACL	4.739e-27	1.1939	0.89093	1.3258
Q4KMM3	Oxr1	Oxidation resistance protein 1	6.013e-26	1.2468	1.094	1.5129
Q4KUS2	Unc13a	Protein unc-13 homolog A	0.0078663
Q4LDD4	Arap1	Arf-GAP with Rho-GAP domain, ANK repeat and PH domain-containing protein 1	7.8145e-23	0.656	0.5277	1.2726
Q4PJX1	Odr4	Protein odr-4 homolog	8.9707e-19	0.98973	1.5428	0.77004
Q4PZA2	Ece1	Endothelin-converting enzyme 1	0.0083179	8.8696	5.9601	1.4463
Q4QY64	Atad5	ATPase family AAA domain-containing protein 5	6.0746e-30	0.83123	0.97401	1.0533
Q4U2R1	Herc2	E3 ubiquitin-protein ligase HERC2	4.2871e-07	1.1413	0.92605	1.0644
Q4VA53	Pds5b	Sister chromatid cohesion protein PDS5 homolog B	1.9196e-113	0.86946	0.99041	0.88765
Q4VAA7	Snx33	Sorting nexin-33	1.6913e-13	0.85897	0.9758	0.8142
Q4VAC9	Plekhg3	Pleckstrin homology domain-containing family G member 3	1.9299e-05
Q4VBD2	Tapt1	Transmembrane anterior posterior transformation protein 1	4.1168e-05	0.97163	0.94867	0.95856
Q4VBE8	Wdr18	WD repeat-containing protein 18	3.204e-69	1.0532	1.1669	0.87524
Q4VBF2	R3hdm4	R3H domain-containing protein 4	2.6733e-06
Q4VC33	Maea	Macrophage erythroblast attacher	4.4068e-11	0.82576	1.0038	0.85021
Q501J2	Fam173a	Protein FAM173A	1.0354e-17	0.98285	0.87799	1.0753
Q501J6	Ddx17	Probable ATP-dependent RNA helicase DDX17	1.4623e-119	1.0107	1.1419	0.83583
Q501J7	Phactr4	Phosphatase and actin regulator 4	2.7216e-17	0.87987	0.82146	1.0882
Q505B7	Zbtb8os	Protein archease	0.00040559
Q505D1	Ankrd28	Serine/threonine-protein phosphatase 6 regulatory ankyrin repeat subunit A	2.0427e-18	1.2283	1.1781	1.0176
Q505F5	Lrrc47	Leucine-rich repeat-containing protein 47	3.7138e-99	1.0148	1.0007	1.0019
Q52KE7	Ccnl1	Cyclin-L1	1.7272e-22	1.3981	1.5795	0.80417
Q52KI8	Srrm1	Serine/arginine repetitive matrix protein 1	1.4906e-16	1.0216	1.0148	0.97151
Q52KR3	Prune2	Protein prune homolog 2	2.4579e-157	1.1284	0.85754	1.2973
Q569Z5	Ddx46	Probable ATP-dependent RNA helicase DDX46	1.5872e-140	1.0287	1.0804	0.95793
Q569Z6	Thrap3	Thyroid hormone receptor-associated protein 3	4.5351e-95	1.044	1.1635	0.8954
Q56A08	Gpkow	G patch domain and KOW motifs-containing protein	1.0756e-32	0.98294	0.99881	1.0371
Q570Y9	Deptor	DEP domain-containing mTOR-interacting protein	9.5283e-20	1.5751	1.3186	0.98702
Q571H0	Urb1	Nucleolar pre-ribosomal-associated protein 1	1.7754e-18	1.1081	1.3715	0.83278
Q571I9	Aldh16a1	Aldehyde dehydrogenase family 16 member A1	8.2153e-69	1.0521	1.0107	1.0533
Q571J5	Znf354c	Zinc finger protein 354C	3.4533e-07	1.1073	1.1698	0.83463
Q58A65	Spag9	C-Jun-amino-terminal kinase-interacting protein 4	6.9227e-93	1.0517	1.0602	0.99358
Q59J78	Ndufaf2	Mimitin, mitochondrial	4.0386e-15	0.87323	0.90368	0.92856
Q5BLK4	Zcchc6	Terminal uridylyltransferase 7	2.0794e-10	0.8829	0.8442	1.0575
Q5DQR4	Stxbp5l	Syntaxin-binding protein 5-like	0.0029457
Q5DTM8	Rnf20	E3 ubiquitin-protein ligase BRE1A	4.6586e-46	1.1393	0.96908	1.1317
Q5DTU0	Afap1l2	Actin filament-associated protein 1-like 2	5.6804e-96	0.74794	0.67009	1.1775
Q5DW34	Ehmt1	Histone-lysine N-methyltransferase EHMT1	2.5503e-18	0.85052	0.93663	0.83982
Q5EBG6	Hspb6	Heat shock protein beta-6	0.0005921
Q5EBH1	Rassf5	Ras association domain-containing protein 5	0.008048
Q5EG47	Prkaa1	5-AMP-activated protein kinase catalytic subunit alpha-1	1.4273e-55	1.0832	0.91194	1.1298
Q5F285	Tmem256	Transmembrane protein 256	0.0015465	1.1275	1.2856	0.87044
Q5F2E7	Nufip2	Nuclear fragile X mental retardation-interacting protein 2	1.3565e-82	0.96175	0.99722	0.93535
Q5F2E8	Taok1	Serine/threonine-protein kinase TAO1	7.7354e-75	0.91607	0.83207	0.9962
Q5FWK3	Arhgap1	Rho GTPase-activating protein 1	6.2587e-44	0.9396	0.78838	1.1271
Q5H8C4	Vps13a	Vacuolar protein sorting-associated protein 13A	1.728e-48	1.0284	0.94593	1.0302
Q5HZJ0	Drosha	Ribonuclease 3	2.5018e-13	1.0273	0.94673	1.0964
Q5I043	Usp28	Ubiquitin carboxyl-terminal hydrolase 28	0.0062054
Q5I1X5	Ppp1r13l	RelA-associated inhibitor	4.2739e-06	0.88567	0.5752	1.6008
Q5I2A0	Serpina3g;Serpina3f;Serpina3c;Serpina3m;Serpina3k	Serine protease inhibitor A3G;Serine protease inhibitor A3F;Serine protease inhibitor A3C;Serine protease inhibitor A3M;Serine protease inhibitor A3K	1.3695e-39	1.1725	1.2189	1.0204
Q5NBU8	Xaf1	XIAP-associated factor 1	0.0019848
Q5NC05	Ttf2	Transcription termination factor 2	7.1093e-13	0.88279	0.86871	0.97644
Q5NCF2	Trappc1	Trafficking protein particle complex subunit 1	0.0015542	1.1648	0.51719	2.1355
Q5NCQ5	Dph1	Diphthamide biosynthesis protein 1	2.5033e-05	1.2311	1.4823	0.80094
Q5NCR9	Nsrp1	Nuclear speckle splicing regulatory protein 1	1.2987e-12	0.89929	0.82573	1.1014
Q5ND34	Wdr81	WD repeat-containing protein 81	3.7406e-06	1.1645	1.252	1.0544
Q5PRF0	Heatr5a	HEAT repeat-containing protein 5A	1.882e-26	0.88659	0.85568	1.0429
Q5PSV9	Mdc1	Mediator of DNA damage checkpoint protein 1	1.0407e-145	0.80101	0.90128	0.89208
Q5RJG1	Nol10	Nucleolar protein 10	4.6853e-38	1.3337	1.5315	0.89474
Q5RL51	Gstcd	Glutathione S-transferase C-terminal domain-containing protein	0.0026032
Q5RL79	Krtcap2	Keratinocyte-associated protein 2	4.9152e-05	0.96266	1.208	0.79393
Q5S006	Lrrk2	Leucine-rich repeat serine/threonine-protein kinase 2	7.2124e-06	0.93139	1.0109	1.0627
Q5SF07	Igf2bp2	Insulin-like growth factor 2 mRNA-binding protein 2	7.3066e-128	0.85285	0.99857	0.89058
Q5SFM8	Rbm27	RNA-binding protein 27	7.1744e-12	1.1168	1.1776	0.94267
Q5SGK3	Aox3l1	Aldehyde oxidase 2	0.0033238
Q5SNZ0	Ccdc88a	Girdin	4.2176e-100	0.95157	0.99344	0.95507
Q5SQX6	Cyfip2	Cytoplasmic FMR1-interacting protein 2	1.7016e-30	0.97549	0.86551	1.134
Q5SRX1	Tom1l2	TOM1-like protein 2	2.251e-74	0.93871	0.81241	0.98284
Q5SRY7	Fbxw11	F-box/WD repeat-containing protein 11	1.4314e-11	0.72945	0.69735	0.95014
Q5SS80	Dhrs13	Dehydrogenase/reductase SDR family member 13	5.9026e-43	0.92633	1.0889	0.84886
Q5SSH7	Zzef1	Zinc finger ZZ-type and EF-hand domain-containing protein 1	1.2602e-12	0.88788	0.59196	1.8328
Q5SSI6	Utp18	U3 small nucleolar RNA-associated protein 18 homolog	2.6383e-31	1.2317	1.9351	0.64913
Q5SSK3	Tefm	Transcription elongation factor, mitochondrial	0.0039759
Q5SSL4	Abr	Active breakpoint cluster region-related protein	3.7371e-38	1.1368	1.2085	0.94368
Q5SSW2	Psme4	Proteasome activator complex subunit 4	2.5088e-41	1.0282	0.98001	1.0754
Q5SSZ5	Tns3	Tensin-3	1.3446e-22	0.88908	0.72836	1.1132
Q5SU73	Coil	Coilin	2.1028e-05
Q5SUF2	Luc7l3	Luc7-like protein 3	2.2279e-47	1.0235	1.1194	0.95235
Q5SUQ9	Ctc1	CST complex subunit CTC1	2.5193e-47	1.0605	0.97758	0.96259
Q5SUR0	Pfas	Phosphoribosylformylglycinamidine synthase	9.4228e-170	1.0569	1.0881	0.94988
Q5SV85	Synrg	Synergin gamma	8.1751e-10	1.0951	0.89029	0.98311
Q5SVD0	Fam101b	Protein FAM101B	0.00036134	0.7763	0.4969	1.5626
Q5SVQ0	Kat7	Histone acetyltransferase KAT7	5.4908e-10	0.96698	1.4021	0.68695
Q5SVR0	Tbc1d9b	TBC1 domain family member 9B	4.1289e-08
Q5SW19	Cluh	Clustered mitochondria protein homolog	1.9517e-149	1.2911	1.3765	0.91725
Q5SWD9	Tsr1	Pre-rRNA-processing protein TSR1 homolog	3.2621e-77	1.2274	1.2312	0.89363
Q5SWU9	Acaca	Acetyl-CoA carboxylase 1;Biotin carboxylase	0	1.8306	1.5906	1.136
Q5SWW4	Med13	Mediator of RNA polymerase II transcription subunit 13	2.1869e-07	0.93825	0.88458	1.0741
Q5SXI5	Znf496	Zinc finger protein 496	3.8236e-07
Q5SXY1	Specc1	Cytospin-B	1.8566e-34	0.8716	0.98082	0.9492
Q5SYD0	Myo1d	Unconventional myosin-Id	2.4741e-05
Q5U3K5	Rabl6	Rab-like protein 6	1.0589e-14	0.94595	1.1354	0.99431
Q5U458	Dnajc11	DnaJ homolog subfamily C member 11	4.3134e-20	1.0966	1.2371	0.89132
Q5U4C3	Scaf1	Splicing factor, arginine/serine-rich 19	3.4113e-11	1.7122	1.0816	1.5827
Q5U4D9	Thoc6	THO complex subunit 6 homolog	2.9222e-19	1.0322	1.3379	0.82914
Q5U5V2	Agphd1	Hydroxylysine kinase	6.3068e-05	0.92167	0.72267	1.2086
Q5UAK0	Mier1	Mesoderm induction early response protein 1	4.7101e-08	0.75854	0.83317	0.92824
Q5XG71	Utp20	Small subunit processome component 20 homolog	1.0897e-65	1.3976	1.9436	0.73333
Q5XG73	Acbd5	Acyl-CoA-binding domain-containing protein 5	9.2466e-32	1.0621	0.91645	1.0015
Q5XJE5	Leo1	RNA polymerase-associated protein LEO1	2.8721e-09	0.83412	0.94132	0.90254
Q5XJY4	Parl	Presenilins-associated rhomboid-like protein, mitochondrial;P-beta	0.0067697
Q5XJY5	Arcn1	Coatomer subunit delta	4.737e-58	0.86581	0.83982	1.0575
Q5XKN4	Jagn1	Protein jagunal homolog 1	0.00010619
Q5Y5T1	Zdhhc20	Probable palmitoyltransferase ZDHHC20	4.8878e-48	0.80687	0.89019	0.74906
Q60520	Sin3a	Paired amphipathic helix protein Sin3a	2.1563e-70	1.0652	1.1405	0.93794
Q60575	Kif1b;Kif1a	Kinesin-like protein KIF1B;Kinesin-like protein KIF1A	2.0408e-15	0.82046	0.55567	1.2324
Q60596	Xrcc1	DNA repair protein XRCC1	5.2717e-17	0.72716	0.77518	0.92214
Q60597	Ogdh	2-oxoglutarate dehydrogenase, mitochondrial	1.6512e-150	0.88224	0.92431	0.9303
Q60598	Cttn	Src substrate cortactin	1.1978e-101	0.97243	0.93682	1.039
Q60605	Myl6	Myosin light polypeptide 6	9.346e-60	0.93683	0.8539	1.0961
Q60631	Grb2	Growth factor receptor-bound protein 2	2.7768e-69	0.95567	0.86115	1.1426
Q60634	Flot2	Flotillin-2	2.2146e-104	0.97389	1.034	0.92889
Q60648	Gm2a	Ganglioside GM2 activator	0.00043475	0.67371	0.61534	1.0921
Q60649	Clpb	Caseinolytic peptidase B protein homolog	0.00011028	1.3588	2.0648	0.66568
Q60668	Hnrnpd	Heterogeneous nuclear ribonucleoprotein D0	2.1382e-53	1.0404	1.0589	0.94206
Q60676	Ppp5c	Serine/threonine-protein phosphatase 5	5.6325e-41	1.0921	1.07	1.008
Q60692	Psmb6	Proteasome subunit beta type-6	1.3214e-19	1.0387	0.98651	1.0231
Q60710	Samhd1	SAM domain and HD domain-containing protein 1	3.3549e-124	0.90374	0.78151	1.0337
Q60715	P4ha1	Prolyl 4-hydroxylase subunit alpha-1	1.8536e-156	0.64729	0.68028	0.93738
Q60716	P4ha2	Prolyl 4-hydroxylase subunit alpha-2	2.6604e-120	0.82096	0.92848	0.81337
Q60737	Csnk2a1	Casein kinase II subunit alpha	2.4541e-134	0.99785	1.0352	0.97141
Q60739	Bag1	BAG family molecular chaperone regulator 1	5.8154e-30	1.068	0.9773	1.259
Q60749	Khdrbs1	KH domain-containing, RNA-binding, signal transduction-associated protein 1	5.0604e-139	1.0602	1.1771	0.87317
Q60759	Gcdh	Glutaryl-CoA dehydrogenase, mitochondrial	2.1167e-10	1.0487	0.70944	1.499
Q60766	Irgm1	Immunity-related GTPase family M protein 1	4.2019e-20	0.86067	0.81524	1.1538
Q60767	Ly75	Lymphocyte antigen 75	7.6133e-92	0.88801	0.85404	1.0161
Q60770	Stxbp3	Syntaxin-binding protein 3	3.7148e-42	0.99405	0.90316	0.98378
Q60772	Cdkn2c	Cyclin-dependent kinase 4 inhibitor C	1.0959e-25	1.1629	0.99687	1.1202
Q60790	Rasa3	Ras GTPase-activating protein 3	2.3996e-56	1.1407	1.2297	0.9207
Q60793	Klf4	Krueppel-like factor 4	0.00026708
Q60809	Cnot7	CCR4-NOT transcription complex subunit 7	1.1446e-23	0.86807	0.8429	1.0668
Q60817	Naca	Nascent polypeptide-associated complex subunit alpha;Nascent polypeptide-associated complex subunit alpha, muscle-specific form	2.8505e-59	0.98566	0.87812	1.0644
Q60823	Akt2	RAC-beta serine/threonine-protein kinase	4.2459e-106	1.0153	0.78958	1.4791
Q60838	Dvl2	Segment polarity protein dishevelled homolog DVL-2	3.2657e-54	1.0278	0.99402	1.0347
Q60847	Col12a1	Collagen alpha-1(XII) chain	0	0.62064	0.62694	0.95285
Q60848	Hells	Lymphocyte-specific helicase	5.1811e-77	0.95016	0.9208	0.99202
Q60854	Serpinb6	Serpin B6	3.008e-154	1.1247	0.95281	1.1904
Q60855	Ripk1	Receptor-interacting serine/threonine-protein kinase 1	2.8294e-27	1.0711	0.92053	1.0751
Q60864	Stip1	Stress-induced-phosphoprotein 1	4.0411e-226	1.1079	0.97382	1.0965
Q60865	Caprin1	Caprin-1	9.4563e-45	0.97494	0.8522	1.1379
Q60866	Pter	Phosphotriesterase-related protein	9.1254e-32	0.97749	0.86469	1.0776
Q60870	Reep5	Receptor expression-enhancing protein 5	4.4459e-09	1.0769	1.3983	0.74531
Q60872	Eif1a	Eukaryotic translation initiation factor 1A	1.4988e-10	1.1076	1.1059	0.93204
Q60875	Arhgef2	Rho guanine nucleotide exchange factor 2	2.4882e-138	1.166	1.1391	1.0149
Q60876	Eif4ebp1	Eukaryotic translation initiation factor 4E-binding protein 1	9.7239e-07
Q60902	Eps15l1	Epidermal growth factor receptor substrate 15-like 1	9.7357e-201	0.80578	0.82518	1.0838
Q60930	Vdac2	Voltage-dependent anion-selective channel protein 2	2.0925e-108	1.0254	1.2457	0.7786
Q60931	Vdac3	Voltage-dependent anion-selective channel protein 3	1.0673e-115	1.0494	1.3316	0.79866
Q60932	Vdac1	Voltage-dependent anion-selective channel protein 1	1.2184e-131	0.93288	1.0956	0.83291
Q60949	Tbc1d1	TBC1 domain family member 1	6.4772e-20	0.92819	0.82725	1.1892
Q60953	Pml	Protein PML	5.8836e-133	0.87801	0.94393	0.97103
Q60960	Kpna1	Importin subunit alpha-1	5.6901e-62	1.0578	1.0928	0.95674
Q60967	Papss1	Bifunctional 3-phosphoadenosine 5-phosphosulfate synthase 1;Sulfate adenylyltransferase;Adenylyl-sulfate kinase	3.0234e-63	0.82314	0.77027	1.0357
Q60972	Rbbp4	Histone-binding protein RBBP4	1.5081e-53	0.95192	0.94009	1.0187
Q60973	Rbbp7	Histone-binding protein RBBP7	1.8361e-100	0.96218	0.95492	1.0191
Q60974	Ncor1	Nuclear receptor corepressor 1	4.9131e-10	1.382	0.83087	1.6574
Q60996	Ppp2r5c	Serine/threonine-protein phosphatase 2A 56 kDa regulatory subunit gamma isoform	0.0053085
Q61001	Lama5	Laminin subunit alpha-5	6.4705e-216	0.75774	0.83144	0.92363
Q61009	Scarb1	Scavenger receptor class B member 1	9.2197e-18	1.3878	1.4974	0.7832
Q61016	Gng7	Guanine nucleotide-binding protein G(I)/G(S)/G(O) subunit gamma-7	1.2234e-08	0.90316	0.90245	0.95884
Q61024	Asns	Asparagine synthetase [glutamine-hydrolyzing]	3.0445e-139	1.9457	2.006	0.93322
Q61029	Tmpo	Lamina-associated polypeptide 2, isoforms beta/delta/epsilon/gamma	0	0.89332	1.1037	0.77261
Q61033	Tmpo	Lamina-associated polypeptide 2, isoforms alpha/zeta	3.0106e-301	0.90012	1.0198	0.89997
Q61035	Hars	Histidine--tRNA ligase, cytoplasmic	4.774e-49	1.1264	1.0953	1.0416
Q61036	Pak3	Serine/threonine-protein kinase PAK 3	2.6695e-28	0.98801	0.88941	1.079
Q61037	Tsc2	Tuberin	1.0581e-09
Q61048	Wbp4	WW domain-binding protein 4	2.5367e-07
Q61072	Adam9	Disintegrin and metalloproteinase domain-containing protein 9	1.7352e-23	0.82085	0.97155	0.82594
Q61074	Ppm1g	Protein phosphatase 1G	8.5042e-268	0.8142	0.90447	0.88013
Q61081	Cdc37	Hsp90 co-chaperone Cdc37	5.7521e-38	0.9407	0.90886	1.0777
Q61083	Map3k2	Mitogen-activated protein kinase kinase kinase 2	2.5217e-06	1.1942	1.0388	0.987
Q61084	Map3k3	Mitogen-activated protein kinase kinase kinase 3	1.3659e-07	0.7685	0.64054	1.2121
Q61102	Abcb7	ATP-binding cassette sub-family B member 7, mitochondrial	2.8168e-27	1.0533	1.0164	1.0346
Q61103	Dpf2	Zinc finger protein ubi-d4	5.6706e-12	1.0174	1.0316	1.022
Q61107	Gbp4	Guanylate-binding protein 4	0.0068468
Q61112	Sdf4	45 kDa calcium-binding protein	5.6042e-17	0.85599	0.34638	2.1752
Q61122	Nab1	NGFI-A-binding protein 1	6.7492e-11	1.3044	1.0586	1.5532
Q61127	Nab2	NGFI-A-binding protein 2	0.005904
Q61136	Prpf4b	Serine/threonine-protein kinase PRP4 homolog	2.1024e-23	1.0885	1.2643	0.88015
Q61140	Bcar1	Breast cancer anti-estrogen resistance protein 1	4.1244e-36	0.68937	0.64377	1.1036
Q61142	Spin1	Spindlin-1	1.2054e-05	0.63473	0.67163	0.92329
Q61151	Ppp2r5e	Serine/threonine-protein phosphatase 2A 56 kDa regulatory subunit epsilon isoform	7.8261e-19	0.81972	0.82226	1.0431
Q61160	Fadd	Protein FADD	1.1491e-11
Q61164	Ctcf	Transcriptional repressor CTCF	1.6277e-41	0.94322	1.2251	0.75003
Q61165	Slc9a1	Sodium/hydrogen exchanger 1	0.0016354	0.86992	0.83588	1.0245
Q61166	Mapre1	Microtubule-associated protein RP/EB family member 1	3.6342e-243	0.91667	0.76686	1.1489
Q61171	Prdx2	Peroxiredoxin-2	4.6811e-100	0.94794	0.92652	1.0468
Q61183	Papola	Poly(A) polymerase alpha	1.0661e-15	0.85508	0.72905	1.2801
Q61187	Tsg101	Tumor susceptibility gene 101 protein	4.5086e-43	0.95809	0.94944	0.97875
Q61188	Ezh2	Histone-lysine N-methyltransferase EZH2	1.0496e-19	1.0562	1.2049	0.88687
Q61189	Clns1a	Methylosome subunit pICln	9.2853e-163
Q61191	Hcfc1	Host cell factor 1;HCF N-terminal chain 1;HCF N-terminal chain 2;HCF N-terminal chain 3;HCF N-terminal chain 4;HCF N-terminal chain 5;HCF N-terminal chain 6;HCF C-terminal chain 1;HCF C-terminal chain 2;HCF C-terminal chain 3;HCF C-terminal chain 4;HCF C-terminal chain 5;HCF C-terminal chain 6	9.4245e-119	0.98028	0.97018	1.0488
Q61194	Pik3c2a	Phosphatidylinositol 4-phosphate 3-kinase C2 domain-containing subunit alpha	1.1675e-10	1.1454	0.95641	1.11
Q61205	Pafah1b3	Platelet-activating factor acetylhydrolase IB subunit gamma	3.7671e-55	0.90633	0.78275	1.0749
Q61206	Pafah1b2	Platelet-activating factor acetylhydrolase IB subunit beta	1.4179e-41	0.98557	0.94472	1.0784
Q61207	Psap	Sulfated glycoprotein 1	1.7819e-50	1.0563	1.1388	0.96037
Q61210	Arhgef1	Rho guanine nucleotide exchange factor 1	6.9052e-39	0.94922	0.92653	1.1213
Q61211	Eif2d	Eukaryotic translation initiation factor 2D	1.6737e-09	1.0502	1.0032	1.0658
Q61214	Dyrk1a;Dyrk1b	Dual specificity tyrosine-phosphorylation-regulated kinase 1A;Dual specificity tyrosine-phosphorylation-regulated kinase 1B	1.656e-05	0.93878	0.91533	1.0396
Q61216	Mre11a	Double-strand break repair protein MRE11A	5.9748e-33	0.86518	1.1895	0.80201
Q61234	Snta1	Alpha-1-syntrophin	9.3676e-20	0.96591	0.70565	1.3596
Q61235	Sntb2	Beta-2-syntrophin	5.1591e-88	0.99939	1.0806	0.89988
Q61239	Fnta	Protein farnesyltransferase/geranylgeranyltransferase type-1 subunit alpha	1.2309e-12	0.94499	0.91375	1.0696
Q61249	Igbp1	Immunoglobulin-binding protein 1	5.2419e-55	0.92689	1.0097	0.945
Q61263	Soat1	Sterol O-acyltransferase 1	1.9845e-41	0.97679	1.2918	0.72846
Q61286	Tcf12	Transcription factor 12	4.264e-07	0.93015	0.70054	1.0977
Q61292	Lamb2	Laminin subunit beta-2	1.1118e-67	0.57989	0.44242	1.1324
Q61316	Hspa4	Heat shock 70 kDa protein 4	0	1.0981	1.0618	1.011
Q61335	Bcap31	B-cell receptor-associated protein 31	3.1434e-118	1.0492	1.2606	0.82376
Q61337	Bad	Bcl2 antagonist of cell death	1.0222e-08	1.0915	0.93527	1.1891
Q61387	Cox7a2l	Cytochrome c oxidase subunit 7A-related protein, mitochondrial	2.1222e-06	0.92096	0.76162	1.1691
Q61391	Mme	Neprilysin	3.7789e-13	0.74715	1.0126	0.77452
Q61398	Pcolce	Procollagen C-endopeptidase enhancer 1	1.1984e-106	0.49434	0.54376	0.89511
Q61425	Hadh	Hydroxyacyl-coenzyme A dehydrogenase, mitochondrial	1.5695e-06	0.77312	0.84905	0.88834
Q61458	Ccnh	Cyclin-H	0.00029752	0.58227	0.66485	0.91851
Q61464	Znf638	Zinc finger protein 638	1.1907e-11	0.75597	0.94327	0.94508
Q61466	Smarcd1	SWI/SNF-related matrix-associated actin-dependent regulator of chromatin subfamily D member 1	9.5826e-26	1.0824	0.89554	1.0405
Q61468	Msln	Mesothelin;Megakaryocyte-potentiating factor;Mesothelin, cleaved form	0.004931
Q61469	Ppap2a	Lipid phosphate phosphohydrolase 1	2.5658e-48	1.2076	1.3266	0.94913
Q61508	Ecm1	Extracellular matrix protein 1	1.4255e-184	1.0661	0.97303	1.045
Q61510	Trim25	E3 ubiquitin/ISG15 ligase TRIM25	2.253e-36	0.86488	0.69165	1.2151
Q61532	Mapk6	Mitogen-activated protein kinase 6	1.3068e-08	1.0805	0.93302	1.0305
Q61542	Stard3	StAR-related lipid transfer protein 3	8.2109e-05
Q61543	Glg1	Golgi apparatus protein 1	0	0.44226	0.29471	1.3908
Q61545	Ewsr1	RNA-binding protein EWS	2.0527e-16	1.1273	1.2183	0.81398
Q61550	Rad21	Double-strand-break repair protein rad21 homolog	7.5995e-80	0.87351	0.97867	0.92617
Q61553	Fscn1	Fascin	1.1447e-165	1.0176	0.80768	1.2731
Q61554	Fbn1	Fibrillin-1	2.3838e-09	0.46315	0.5584	0.83518
Q61559	Fcgrt	IgG receptor FcRn large subunit p51	4.4809e-06	0.64772	0.71206	0.88804
Q61576	Fkbp10	Peptidyl-prolyl cis-trans isomerase FKBP10	5.0197e-129	0.86513	0.88999	0.89536
Q61578	Fdxr	NADPH:adrenodoxin oxidoreductase, mitochondrial	9.4491e-48	1.0237	1.0135	1.0797
Q61584	Fxr1	Fragile X mental retardation syndrome-related protein 1	1.9416e-215	0.95955	1.0531	0.95145
Q61586	Gpam	Glycerol-3-phosphate acyltransferase 1, mitochondrial	1.0459e-05
Q61595	Ktn1	Kinectin	0	0.91259	1.0381	0.86516
Q61598	Gdi2	Rab GDP dissociation inhibitor beta	0	0.95989	0.79007	1.2144
Q61599	Arhgdib	Rho GDP-dissociation inhibitor 2	9.4455e-40	1.0986	0.84299	1.1574
Q61624	Znf148	Zinc finger protein 148	1.7153e-13	0.87985	1.0046	0.89139
Q61655	Ddx19a	ATP-dependent RNA helicase DDX19A	2.082e-79	0.97429	0.93431	1.0316
Q61656	Ddx5	Probable ATP-dependent RNA helicase DDX5	3.2733e-104	1.006	1.1287	0.87872
Q61666	Hira	Protein HIRA	6.3216e-07	0.6111	1.115	0.77733
Q61670	Hlx	H2.0-like homeobox protein	4.8668e-06
Q61686	Cbx5	Chromobox protein homolog 5	1.053e-37	0.96577	0.99834	0.96492
Q61687	Atrx	Transcriptional regulator ATRX	7.1794e-127	0.95178	0.98585	0.97571
Q61696	Hspa1a;Hspa1b	Heat shock 70 kDa protein 1A;Heat shock 70 kDa protein 1B	2.4719e-83	0.99735	0.94932	1.0588
Q61699	Hsph1	Heat shock protein 105 kDa	0	1.1088	1.1624	0.95095
Q61712	Dnajc1	DnaJ homolog subfamily C member 1	4.259e-09	0.74913	0.69355	1.1071
Q61733	Mrps31	28S ribosomal protein S31, mitochondrial	1.2101e-06	0.86336	0.87808	0.97708
Q61735	Cd47	Leukocyte surface antigen CD47	8.213e-11	0.85539	0.80773	1.0729
Q61738	Itga7	Integrin alpha-7;Integrin alpha-7 heavy chain;Integrin alpha-7 light chain	1.4402e-12	0.82206	0.75998	1.0342
Q61739	Itga6	Integrin alpha-6;Integrin alpha-6 heavy chain;Integrin alpha-6 light chain	5.3871e-13	0.52331	0.38249	1.3653
Q61749	Eif2b4	Translation initiation factor eIF-2B subunit delta	1.6081e-70	1.1352	1.0581	1.0458
Q61753	Phgdh	D-3-phosphoglycerate dehydrogenase	0	1.4489	1.4539	1.027
Q61768	Kif5b	Kinesin-1 heavy chain	2.0144e-245	1.039	0.98335	1.0368
Q61771	Kif3b	Kinesin-like protein KIF3B	7.0532e-44	0.92899	0.83164	1.1071
Q61792	Lasp1	LIM and SH3 domain protein 1	8.6906e-64	1.0127	0.83067	1.1544
Q61810	Ltbp3	Latent-transforming growth factor beta-binding protein 3	4.768e-05	1.1786	1.0774	1.0274
Q61823	Pdcd4	Programmed cell death protein 4	2.523e-28	0.68912	0.26204	2.6612
Q61846	Melk	Maternal embryonic leucine zipper kinase	4.141e-07
Q61879	Myh10	Myosin-10	0	0.95881	0.97773	1.0008
Q61881	Mcm7	DNA replication licensing factor MCM7	1.1319e-185	1.0824	1.0652	1.0182
Q61937	Npm1	Nucleophosmin	1.5955e-210	1.1136	1.3857	0.80168
Q61941	Nnt	NAD(P) transhydrogenase, mitochondrial	6.6853e-74	0.87368	0.89667	0.96598
Q61990	Pcbp2	Poly(rC)-binding protein 2	2.2072e-210	0.8919	0.83042	1.0844
Q62011	Pdpn	Podoplanin	7.7918e-05
Q62018	Ctr9	RNA polymerase-associated protein CTR9 homolog	1.9722e-61	1.0918	1.1461	0.97708
Q62036	Azi1	5-azacytidine-induced protein 1	9.4779e-19	1.0414	0.91382	1.1402
Q62048	Pea15	Astrocytic phosphoprotein PEA-15	9.1015e-33	1.0286	0.76356	1.3347
Q62073	Map3k7	Mitogen-activated protein kinase kinase kinase 7	6.4722e-08	1.6474	0.97697	1.3038
Q62074	Prkci	Protein kinase C iota type	2.503e-47	0.90317	0.76948	1.411
Q62077	Plcg1	1-phosphatidylinositol 4,5-bisphosphate phosphodiesterase gamma-1	2.4272e-26	0.87981	0.74431	1.1507
Q62084	Ppp1r14b	Protein phosphatase 1 regulatory subunit 14B	0.0023217
Q62086	Pon2	Serum paraoxonase/arylesterase 2	1.5273e-06	0.93944	1.1807	0.82029
Q62087	Pon3	Serum paraoxonase/lactonase 3	2.7617e-42	0.97901	1.1391	0.84634
Q62093	Srsf2	Serine/arginine-rich splicing factor 2	4.6382e-58	1.0296	0.97147	1.0028
Q62095	Ddx3y	ATP-dependent RNA helicase DDX3Y	2.1614e-167	1.0171	1.1369	0.91462
Q62130	Ptpn14	Tyrosine-protein phosphatase non-receptor type 14	2.5294e-05	0.83189	0.89955	1.0151
Q62136	Ptpn21	Tyrosine-protein phosphatase non-receptor type 21	1.2266e-05	0.99528	0.91825	1.0079
Q62141	Sin3b	Paired amphipathic helix protein Sin3b	1.4284e-07	1.2371	1.1932	0.89324
Q62158	Trim27	Zinc finger protein RFP	0.0028531
Q62159	Rhoc	Rho-related GTP-binding protein RhoC	9.6032e-151	0.90622	0.84971	1.0515
Q62165	Dag1	Dystroglycan;Alpha-dystroglycan;Beta-dystroglycan	2.1689e-43	0.86275	0.68065	1.0985
Q62167	Ddx3x;D1Pas1	ATP-dependent RNA helicase DDX3X;Putative ATP-dependent RNA helicase Pl10	6.2234e-179	1.0208	1.1199	0.91039
Q62172	Ralbp1	RalA-binding protein 1	0.0041895	0.70582	0.75813	0.93913
Q62181	Sema3c	Semaphorin-3C	1.3328e-24	0.5753	0.35471	1.539
Q62186	Ssr4	Translocon-associated protein subunit delta	7.1482e-36	1.0146	1.3138	0.77781
Q62188	Dpysl3	Dihydropyrimidinase-related protein 3	1.2507e-191	1.0646	1.111	0.98843
Q62189	Snrpa	U1 small nuclear ribonucleoprotein A	3.8762e-54	1.0576	1.11	0.94445
Q62193	Rpa2	Replication protein A 32 kDa subunit	8.455e-22	0.98741	0.99179	0.95408
Q62203	Sf3a2	Splicing factor 3A subunit 2	5.3623e-31	1.0132	1.087	0.91167
Q62219	Tgfb1i1	Transforming growth factor beta-1-induced transcript 1 protein	4.104e-06	0.97396	0.65193	1.5225
Q62231	Six1;Six2	Homeobox protein SIX1;Homeobox protein SIX2	5.2156e-26	0.89248	0.76253	1.1159
Q62241	Snrpc	U1 small nuclear ribonucleoprotein C	9.2497e-25	1.067	1.4269	0.73623
Q62245	Sos1	Son of sevenless homolog 1	6.4964e-27	1.0415	0.94492	1.0419
Q62261	Sptbn1	Spectrin beta chain, non-erythrocytic 1	0	0.89508	0.82863	1.0719
Q62311	Taf6	Transcription initiation factor TFIID subunit 6	1.797e-06	0.53851	1.0055	0.57103
Q62312	Tgfbr2	TGF-beta receptor type-2	7.6582e-06	0.79916	6.0256	0.12689
Q62318	Trim28	Transcription intermediary factor 1-beta	1.198e-271	1.0128	1.0057	0.97721
Q62348	Tsn	Translin	1.745e-32	0.99479	0.91085	1.1333
Q62351	Tfrc	Transferrin receptor protein 1	8.2004e-55	0.92357	1.2812	0.70248
Q62356	Fstl1	Follistatin-related protein 1	6.3597e-29	0.80882	1.3263	0.58722
Q62371	Ddr2	Discoidin domain-containing receptor 2	3.7813e-27	1.3103	1.0934	1.221
Q62376	Snrnp70	U1 small nuclear ribonucleoprotein 70 kDa	2.5193e-100	0.95947	1.0312	0.91071
Q62383	Supt6h	Transcription elongation factor SPT6	0	0.98803	1.0232	0.91664
Q62384	Znf259	Zinc finger protein ZPR1	1.3724e-60	1.1239	1.1828	0.98369
Q62388	Atm	Serine-protein kinase ATM	5.5215e-13	0.93001	0.73579	1.233
Q62392	Phlda1	Pleckstrin homology-like domain family A member 1	0.0056783
Q62393	Tpd52	Tumor protein D52	4.7745e-25	1.0985	1.1456	0.98452
Q62417	Sorbs1	Sorbin and SH3 domain-containing protein 1	8.6755e-09	0.76752	0.58452	1.3973
Q62418	Dbnl	Drebrin-like protein	8.2228e-169	1	0.87384	1.0398
Q62419	Sh3gl1	Endophilin-A2	5.858e-185	1.0274	0.96414	1.1042
Q62422	Ostf1	Osteoclast-stimulating factor 1	1.9481e-34	1.16	0.98717	1.2017
Q62425	Ndufa4	NADH dehydrogenase [ubiquinone] 1 alpha subcomplex subunit 4	1.06e-16	0.68418	0.8698	0.77585
Q62426	Cstb	Cystatin-B	3.6714e-68	1.017	0.81765	1.2535
Q62432	Smad2	Mothers against decapentaplegic homolog 2	1.4335e-11	0.75606	0.72749	0.98759
Q62433	Ndrg1	Protein NDRG1	2.1859e-94	1.35	1.6647	0.85112
Q62446	Fkbp3	Peptidyl-prolyl cis-trans isomerase FKBP3	3.2244e-72	0.94004	0.99708	0.92825
Q62448	Eif4g2	Eukaryotic translation initiation factor 4 gamma 2	3.2324e-217	1.0184	1.084	0.97035
Q62465	Vat1	Synaptic vesicle membrane protein VAT-1 homolog	2.2212e-48	0.93383	1.0339	0.90966
Q62470	Itga3	Integrin alpha-3;Integrin alpha-3 heavy chain;Integrin alpha-3 light chain	8.4353e-26	0.87706	0.77389	1.0724
Q62504	Spen	Msx2-interacting protein	0.0031844
Q62511	Zfp91	E3 ubiquitin-protein ligase ZFP91	6.2208e-07
Q62523	Zyx	Zyxin	4.458e-93	0.94476	0.83147	1.0967
Q63810	Ppp3r1	Calcineurin subunit B type 1	2.7069e-18	0.9187	0.78785	1.1381
Q63829	Commd3	COMM domain-containing protein 3	4.9136e-19	0.88803	0.8806	1.1703
Q63844	Mapk3	Mitogen-activated protein kinase 3	4.1345e-48	1.0805	0.93302	1.0883
[truncated: 3,152 more rows]
