# Supplementary material for: Quantitative analyses of the global proteome and phosphoproteome reveal the different impacts of propofol and dexmedetomidine on HT22 cells
Source: Sci Rep. 2017 Apr 18;7:46455. doi: 10.1038/srep46455 (PMC5394455; doi:10.1038/srep46455)
Supplement: Supplementary Table S3 [file srep46455-s4.xls]

## Sheet: PTM_quantification
Protein accession	Position	Amino acid	Protein names	Gene names	Score	Modified sequence	Mass error [ppm]	modify H/L	protein H/L	H/L Ratio	modify M/L	protein M/L	M/L Ratio
A1A5B6	560	S	TBC1 domain family member 25	Tbc1d25	113.52	_QAS(ph)LDGLQQLR_	0.1763	0.968			0.786
A2A3V1	704	S	A-kinase anchor protein 17B	Akap17b	81.676	_KS(ph)PVSSSLR_	0.53478	0.898			1.187
A2A432	106	T	Cullin-4B	Cul4b	105.91	_SATDGNTSTT(ph)PPTSAK_	-0.80791	0.931	0.95058	0.979402	0.842	0.95665	0.880155
A2A432	140	T	Cullin-4B	Cul4b	164.02	_EDFDSTSSSST(ph)PPQPR_	-0.22958	0.753	0.95058	0.792148	0.607	0.95665	0.634506
A2A432	149	S	Cullin-4B	Cul4b	159.05	_DSAS(ph)PSTSSFCLGVPVATSSHVPIQK_	1.7917	1.175	0.95058	1.23609	0.809	0.95665	0.845659
A2A5R2	218	S	Brefeldin A-inhibited guanine nucleotide-exchange protein 2	Arfgef2	91.238	_PQS(ph)PVIQATAGS(ph)PK_	-2.1036	2.486	1.1087	2.24227	1.141	1.0413	1.09575
A2A5R2	227	S	Brefeldin A-inhibited guanine nucleotide-exchange protein 2	Arfgef2	93.5	_PQSPVIQATAGS(ph)PK_	0.99215	0.807	1.1087	0.727879	0.609	1.0413	0.584846
A2A5R2	1535	S	Brefeldin A-inhibited guanine nucleotide-exchange protein 2	Arfgef2	45.157	_GQSQLS(ph)NPTDDSWK_	-3.1193	0.911	1.1087	0.821683	0.718	1.0413	0.689523
A2A690	1462	S	Protein TANC2	Tanc2	128.04	_DSAYISSS(ph)PLGSHQVFDFR_	0.63717	1.076			0.649
A2A699	445	S	Protein FAM171A2	Fam171a2	58.107	_S(ph)VEGPGGLEPSLDEYR_	-1.1987	0.897			2.394
A2A699	475	S	Protein FAM171A2	Fam171a2	76.573	_GPAGAAAFLHEPPS(ph)PPPSFDHYLGHK_	0.97931	0.497			0.39
A2A699	785	S	Protein FAM171A2	Fam171a2	83.639	_RDS(ph)LTSPEDELGAEVGDEAGDKK_	0.4558	0.739			0.546
A2A6A1	980	S	G patch domain-containing protein 8	Gpatch8	71.614	_S(ph)TTAHSWQR_	-1.5787	0.942	0.89825	1.04871	0.636	1.0208	0.623041
A2A6A1	982	T	G patch domain-containing protein 8	Gpatch8	98.182	_STT(ph)AHSWQR_	-2.862	0.814	0.89825	0.906207	1.455	1.0208	1.42535
A2A6A1	1037	S	G patch domain-containing protein 8	Gpatch8	30.729	_S(ph)QSPHYFQSGR_	-0.0043398	0.881	0.89825	0.980796	0.937	1.0208	0.917908
A2A6A1	1039	S	G patch domain-containing protein 8	Gpatch8	63.29	_SQS(ph)PHYFQSGR_	-0.59731	0.945	0.89825	1.05205	1.125	1.0208	1.10208
A2A6A1	1206	S	G patch domain-containing protein 8	Gpatch8	83.435	_SSDAPFGHQFSEEAAGPLS(ph)DPPPEEPK_	-1.5165	0.833	0.89825	0.927359	0.582	1.0208	0.570141
A2A6T1	154	T	Cerebellar degeneration-related protein 2-like	Cdr2l	114.89	_T(ph)IHTFPCLK_	-0.85907	0.899	1.3095	0.686522	1.512	1.2849	1.17675
A2A6T1	393	S	Cerebellar degeneration-related protein 2-like	Cdr2l	95.57	_HAGVQTSRPIS(ph)R_	0.097554	2.46	1.3095	1.87858	1.78	1.2849	1.38532
A2A791	121	S	Zinc finger MYM-type protein 4	Zmym4	156.88	_AAHQES(ph)DNENEIQIQNQLK_	0.22625	1.272	0.79438	1.60125	1.133	0.75531	1.50005
A2A7S8	445	S	Uncharacterized protein KIAA1522	Kiaa1522	39.622	_TYS(ph)LHQR_	0.9242	0.435			0.259
A2A7S8	543	S	Uncharacterized protein KIAA1522	Kiaa1522	70.373	_GLAVAPAS(ph)PGK_	0.41026	0.515			0.455
A2A7S8	909	S	Uncharacterized protein KIAA1522	Kiaa1522	148.38	_PVS(ph)PEAQADLQR_	0.98089	1.234			0.603
A2A884	669	S	Transcription factor HIVEP3	Hivep3	29.937	_AHS(ph)VGAHEVEK_	-0.2235	0.749			0.265
A2A884	1933	S	Transcription factor HIVEP3	Hivep3	57.267	_RPWS(ph)PSK_	2.4733	0.843			0.786
A2A884	1991	S	Transcription factor HIVEP3	Hivep3	68.972	_DLGPHLCGS(ph)PR_	-1.2444	0.974			1.103
A2A8U2	203	S	Transmembrane protein 201	Tmem201	64.619	_EADQAHGQS(ph)FSSSAVK_	-1.3905	0.655	0.71935	0.910544	0.908	0.82876	1.09561
A2A8U2	454	S	Transmembrane protein 201	Tmem201	115.83	_ALS(ph)LGTIPPLTR_	-0.72488	0.535	0.71935	0.743727	0.761	0.82876	0.918239
A2A8U2	466	S	Transmembrane protein 201	Tmem201	76.378	_TDS(ph)GYLFSGSRPPSR_	1.2249	0.641	0.71935	0.891082	0.417	0.82876	0.503161
A2A8Z1	326	S	Oxysterol-binding protein-related protein 9	Osbpl9	240.02	_LIDSSGSASVLTHSSS(ph)GNSLK_	0.34552	0.812	0.92434	0.878465	0.592	0.77696	0.761944
A2AAE1	2603	S	Uncharacterized protein KIAA1109	Kiaa1109	54.292	_YTAGSAS(ph)PTPTFK_	-0.1064	0.58			1.237
A2AAY5	290	S	SH3 and PX domain-containing protein 2B	Sh3pxd2b	44.582	_LGPS(ph)SPAHSGALDLDGVSR_	3.1705	0.468	0.85351	0.548324	0.847	1.0468	0.809133
A2AAY5	550	S	SH3 and PX domain-containing protein 2B	Sh3pxd2b	75.533	_GS(ph)SPKPPGMILPMIPAK_	0.0074521	0.283	0.85351	0.331572	0.331	1.0468	0.316202
A2AAY5	768	S	SH3 and PX domain-containing protein 2B	Sh3pxd2b	59.418	_TSS(ph)SPLSCR_	-0.32315	0.633	0.85351	0.741643	0.531	1.0468	0.50726
A2ABV5	1141	S	Mediator of RNA polymerase II transcription subunit 14	Med14	55.977	_LPGMSPANPSLHS(ph)PVPDVSHS(ph)PR_	-0.69608	0.826	0.99706	0.828436	0.456	0.91692	0.497317
A2ABV5	1147	S	Mediator of RNA polymerase II transcription subunit 14	Med14	84.169	_LPGM(ox)SPANPSLHSPVPDVS(ph)HSPR_	-0.57254	0.9	0.99706	0.902654	0.738	0.91692	0.804868
A2ABV5	1149	S	Mediator of RNA polymerase II transcription subunit 14	Med14	73.847	_LPGMSPANPSLHSPVPDVSHS(ph)PR_	-0.19217	2.172	0.99706	2.1784	0.746	0.91692	0.813593
A2ADY9	121	S	Protein DDI1 homolog 2	Ddi2	51.628	_TQAQHSS(ph)PGEM(ox)ASSPQGLDNPALLR_	-0.78355	0.92	1.3012	0.70704	1.03	1.2188	0.845094
A2ADY9	128	S	Protein DDI1 homolog 2	Ddi2	78.098	_TQAQHSSPGEMASS(ph)PQGLDNPALLR_	1.3918	2.081	1.3012	1.59929	1.861	1.2188	1.52691
A2ADY9	194	S	Protein DDI1 homolog 2	Ddi2	75.006	_LFS(ph)ADPFDLEAQAK_	1.747	1.219	1.3012	0.936828	0.849	1.2188	0.696587
A2AED3	213	S	Fibronectin type III domain-containing protein 7	Fndc7	24.425	_APANIQVFFDS(ph)GALK_	-1.558	1.101			1.03
A2AF47	12	S	Dedicator of cytokinesis protein 11	Dock11	71.545	_RLS(ph)KPGTAAELR_	0.81986	1.493	1.095	1.36347	1.864	0.96331	1.93499
A2AF47	158	S	Dedicator of cytokinesis protein 11	Dock11	57.222	_IPNHVFEIDEDCEKDEDSSS(ph)LCSQK_	1.7319	0.482	1.095	0.440183	0.622	0.96331	0.64569
A2AG58	205	S	Uncharacterized protein CXorf23 homolog	unknown	100.11	_VQEESYPQS(ph)PR_	-0.93778	1.855			1.152
A2AG58	410	S	Uncharacterized protein CXorf23 homolog	unknown	84.946	_QFDTS(ph)PKPEEK_	0.40571	1.042			1.33
A2AG58	592	S	Uncharacterized protein CXorf23 homolog	unknown	138.49	_LQNEDENIFHMAS(ph)PTER_	0.21291	1.147			1.04
A2AG58	600	S	Uncharacterized protein CXorf23 homolog	unknown	117.09	_NHQS(ph)PSFSK_	0.09854	0.761			0.812
A2AGH6	636	S	Mediator of RNA polymerase II transcription subunit 12	Med12	73.771	_GDLAFGAPGPRPPS(ph)PFDDPTDDPERK_	-0.81495	0.634	0.9199	0.689205	0.527	0.95544	0.551578
A2AHC3	499	S	Calmodulin-regulated spectrin-associated protein 1	Camsap1	76.415	_SIS(ph)KDSLASNIIHLTPQNQPHPSAGK_	1.4969	0.907			0.832
A2AHC3	559	T	Calmodulin-regulated spectrin-associated protein 1	Camsap1	80.738	_T(ph)SPQAPGLVASIR_	0.62614	1.047			1.083
A2AHC3	560	S	Calmodulin-regulated spectrin-associated protein 1	Camsap1	80.738	_T(ph)SPQAPGLVASIR_	0.62614	1.047			1.083
A2AHC3	718	S	Calmodulin-regulated spectrin-associated protein 1	Camsap1	56.131	_WYVGSQS(ph)PSSHDSEPWTILR_	-1.6557	1.344			0.986
A2AHC3	734	S	Calmodulin-regulated spectrin-associated protein 1	Camsap1	114.76	_QDS(ph)DSDVVDVEDTEQDFIGEDHPVVIPR_	2.1367	0.722			0.569
A2AHC3	736	S	Calmodulin-regulated spectrin-associated protein 1	Camsap1	85.849	_QDSDS(ph)DVVDVEDTEQDFIGEDHPVVIPR_	2.6948	0.741			0.649
A2AHC3	1069	S	Calmodulin-regulated spectrin-associated protein 1	Camsap1	120.4	_APVHFVEPLS(ph)PTGVPGHR_	-0.35017	0.697			0.44
A2AHC3	1071	T	Calmodulin-regulated spectrin-associated protein 1	Camsap1	30.072	_APVHFVEPLS(ph)PTGVPGHR_	-1.0943	0.775			0.457
A2AHC3	1135	S	Calmodulin-regulated spectrin-associated protein 1	Camsap1	77.42	_SPS(ph)DPGGELPEK_	0.13588	1.112			1.055
A2AI08	184	S	Taperin	Tprn	67.879	_SLAPAS(ph)PVR_	0.51528	0.716			0.517
A2AI08	196	S	Taperin	Tprn	31.917	_LSQPAPPIS(ph)PVPVAQR_	-0.3539	0.375			0.265
A2AI08	457	S	Taperin	Tprn	65.141	_PAS(ph)PPPFLPATAEAEPAEGLGVPGLAK_	1.8633	0.866			0.592
A2AIV2	133	S	Protein virilizer homolog	Kiaa1429	53.123	_VIS(ph)HDRDSPPPPPPPPPPPQPQPTLK_	-0.4513	0.342	0.98273	0.34801	0.332	0.95926	0.3461
A2AIV2	173	S	Protein virilizer homolog	Kiaa1429	95.153	_HADGEKEDQFNGS(ph)PPRPQPR_	2.3957	1.057	0.98273	1.07558	0.837	0.95926	0.872548
A2AIV2	1577	S	Protein virilizer homolog	Kiaa1429	119.39	_SFLSEPS(ph)SPGR_	-0.36476	1.554	0.98273	1.58131	0.947	0.95926	0.987219
A2AIV2	1578	S	Protein virilizer homolog	Kiaa1429	121.56	_SFLSEPSS(ph)PGR_	0.44784	0.839	0.98273	0.853744	0.914	0.95926	0.952818
A2AJ15	102	S	Endoplasmic reticulum mannosyl-oligosaccharide 1,2-alpha-mannosidase	Man1b1	112.64	_QEVLPVLPAPQKES(ph)AEQEGFADILSQK_	0.2115	0.713	0.99126	0.719287	0.905	0.81754	1.10698
A2AJ88	379	S	Patatin-like phospholipase domain-containing protein 7	Pnpla7	122.19	_SCS(ph)VPLPSNHGEVDELR_	-0.98243	0.921			0.942
A2AJI0	114	S	MAP7 domain-containing protein 1	Map7d1	77.576	_RS(ph)SQPSPTTVPASDS(ph)PPAK_	0.14897	8.395	0.89551	9.37455	1.612	0.68054	2.36871
A2AJI0	115	S	MAP7 domain-containing protein 1	Map7d1	123.29	_RSS(ph)QPSPTTVPASDSPPAK_	-0.24355	1.208	0.89551	1.34895	0.333	0.68054	0.489317
A2AJI0	118	S	MAP7 domain-containing protein 1	Map7d1	46.145	_RSS(ph)QPS(ph)PTTVPASDS(ph)PPAK_	0.25121	0.985	0.89551	1.09993	1.029	0.68054	1.51203
A2AJI0	127	S	MAP7 domain-containing protein 1	Map7d1	50.493	_RS(ph)SQPSPTTVPASDS(ph)PPAK_	0.14897	0.501	0.89551	0.559458	1.145	0.68054	1.68249
A2AJI0	368	S	MAP7 domain-containing protein 1	Map7d1	61.821	_SAS(ph)ASPLTPCSAPR_	-0.2728	0.393	0.89551	0.438856	0.323	0.68054	0.474623
A2AJI0	401	S	MAP7 domain-containing protein 1	Map7d1	101.53	_RKPGAGGS(ph)PALAR_	0.52197	1.062	0.89551	1.18592	0.286	0.68054	0.420255
A2AJI0	460	S	MAP7 domain-containing protein 1	Map7d1	78.814	_LSTGSELS(ph)PK_	-2.0203	0.494	0.89551	0.551641	0.459	0.68054	0.674464
A2AJI0	469	S	MAP7 domain-containing protein 1	Map7d1	109.72	_PSS(ph)PSTTWHR_	-0.9268	0.514	0.89551	0.573975	0.461	0.68054	0.677403
A2AJT4	211	S	Arginine/serine-rich protein PNISR	Pnisr	123.26	_S(ph)PIALPVK_	-0.62434	0.899			0.989
A2AJT4	290	S	Arginine/serine-rich protein PNISR	Pnisr	60.101	_SKFDS(ph)DEEDEDAENLEAVSSGK_	0.34934	1.062			1.229
A2AKB9	67	S	DDB1- and CUL4-associated factor 10	Dcaf10	77.24	_LPGGPAVS(ph)PAER_	0.88247	4.018			2.092
A2AKB9	356	S	DDB1- and CUL4-associated factor 10	Dcaf10	101.62	_TTS(ph)SSDLTTTSSSSGSR_	0.90788	0.839			0.541
A2AKX3	2595	S	Probable helicase senataxin	Setx	124.5	_KYS(ph)DPDAGLSHK_	-0.91482	0.846	1.9644	0.430666	0.644	1.0732	0.600075
A2ALS5	484	S	Rap1 GTPase-activating protein 1	Rap1gap	71.592	_AAGISLIVPGKS(ph)PTR_	1.4804	0.776			0.532
A2AMM0	20	S	Muscle-related coiled-coil protein	Murc	68.07	_LSS(ph)VTEDEDQDAALTIVTVLDR_	-0.18776	1.278			0.526
A2AMM0	171	S	Muscle-related coiled-coil protein	Murc	50.448	_SLPENQEEAEEVFDPPIELS(ph)S(ph)DEEYYVEESR_	-0.54666	1.087			0.652
A2AMM0	172	S	Muscle-related coiled-coil protein	Murc	50.448	_SLPENQEEAEEVFDPPIELS(ph)S(ph)DEEYYVEESR_	-0.54666	1.087			0.652
A2AMM0	226	T	Muscle-related coiled-coil protein	Murc	54.982	_IVT(ph)PERR_	-0.43374
A2AMM0	325	S	Muscle-related coiled-coil protein	Murc	39.171	_GGYS(ph)PQEGGDPPTPEPLK_	0.36555	0.76			0.682
A2AMM0	334	T	Muscle-related coiled-coil protein	Murc	64.589	_GGYSPQEGGDPPT(ph)PEPLK_	1.7382	0.96			0.503
A2AN08	181	S	E3 ubiquitin-protein ligase UBR4	Ubr4	74.133	_ELASPVS(ph)PELR_	0.74512	1.371	1.0818	1.26733	1.902	0.98634	1.92834
A2AN08	619	S	E3 ubiquitin-protein ligase UBR4	Ubr4	63.392	_AAPPPPPPPPPLES(ph)SPR_	0.88922	0.447	1.0818	0.4132	0.301	0.98634	0.305169
A2AN08	620	S	E3 ubiquitin-protein ligase UBR4	Ubr4	63.392	_AAPPPPPPPPPLES(ph)SPR_	0.88922	0.447	1.0818	0.4132	0.301	0.98634	0.305169
A2AN08	2715	S	E3 ubiquitin-protein ligase UBR4	Ubr4	120.77	_HVTLPS(ph)SPR_	-0.51852	0.959	1.0818	0.886485	0.937	0.98634	0.949977
A2AN08	2716	S	E3 ubiquitin-protein ligase UBR4	Ubr4	128.01	_HVTLPSS(ph)PR_	-0.4095	0.919	1.0818	0.84951	0.961	0.98634	0.974309
A2AN08	2740	S	E3 ubiquitin-protein ligase UBR4	Ubr4	60.949	_M(ox)QS(ph)SGIPDGGHIR_	-1.8337	0.965	1.0818	0.892032	1.112	0.98634	1.1274
A2AN08	3857	S	E3 ubiquitin-protein ligase UBR4	Ubr4	53.504	_ALS(ph)VLGCGHTSSTK_	2.1758	1.712	1.0818	1.58255	1.431	0.98634	1.45082
A2APB8	486	S	Targeting protein for Xklp2	Tpx2	89.355	_S(ph)PVFALK_	-0.47184	0.829	0.99771	0.830903	0.792	1.4668	0.539951
A2APB8	737	S	Targeting protein for Xklp2	Tpx2	117.2	_SSELPLTVPVS(ph)PK_	-1.4233	0.807	0.99771	0.808852	0.731	1.4668	0.498364
A2APV2	171	S	Formin-like protein 2	Fmnl2	81.297	_S(ph)IEDLHR_	0.44002	0.85	0.61059	1.3921	0.977	0.84386	1.15777
A2AQ19	58	S	RNA polymerase-associated protein RTF1 homolog	Rtf1	63.979	_VVIDS(ph)DTEDS(ph)GS(ph)DENLDQELLSLAK_	-0.92806	0.995	1.0509	0.946807	0.908	1.2164	0.746465
A2AQ19	63	S	RNA polymerase-associated protein RTF1 homolog	Rtf1	63.979	_VVIDS(ph)DTEDS(ph)GS(ph)DENLDQELLSLAK_	-0.92806	0.995	1.0509	0.946807	0.908	1.2164	0.746465
A2AQ19	65	S	RNA polymerase-associated protein RTF1 homolog	Rtf1	63.979	_VVIDS(ph)DTEDS(ph)GS(ph)DENLDQELLSLAK_	-0.92806	0.995	1.0509	0.946807	0.908	1.2164	0.746465
A2AQH4	1448	S	BCL-6 corepressor-like protein 1	Bcorl1	110.74	_S(ph)PTPVKPTEPCTPSK_	-0.088021	0.39			0.271
A2AR02	254	S	Peptidyl-prolyl cis-trans isomerase G	Ppig	83.236	_SPS(ph)S(ph)ES(ph)EAENVDAQPQSTVRPEEIPPIPENR_	-1.9099	0.604	0.81293	0.742991	0.698	0.78552	0.888583
A2AR02	255	S	Peptidyl-prolyl cis-trans isomerase G	Ppig	83.236	_SPS(ph)S(ph)ES(ph)EAENVDAQPQSTVRPEEIPPIPENR_	-1.9099	0.604	0.81293	0.742991	0.698	0.78552	0.888583
A2AR02	257	S	Peptidyl-prolyl cis-trans isomerase G	Ppig	83.236	_SPS(ph)S(ph)ES(ph)EAENVDAQPQSTVRPEEIPPIPENR_	-1.9099	0.604	0.81293	0.742991	0.698	0.78552	0.888583
A2AR02	354	S	Peptidyl-prolyl cis-trans isomerase G	Ppig	94.547	_RS(ph)ET(ph)PPHWR_	0.81476	0.914	0.81293	1.12433	0.94	0.78552	1.19666
A2AR02	356	T	Peptidyl-prolyl cis-trans isomerase G	Ppig	94.547	_RS(ph)ET(ph)PPHWR_	0.81476	0.902	0.81293	1.10957	1.07	0.78552	1.36216
A2ARV4	4464	S	Low-density lipoprotein receptor-related protein 2	Lrp2	73.435	_LPS(ph)LSSLAK_	-0.3314	0.739			0.925
A2AWL7	448	S	MAX gene-associated protein	Mga	32.263	_WLPNS(ph)PGVAK_	1.182	0.533			0.515
A2AWL7	887	S	MAX gene-associated protein	Mga	33.875	_PQS(ph)VTT(ph)ASR_	0.35453	4.137			0.497
A2AWL7	921	S	MAX gene-associated protein	Mga	103.11	_SILPYPVS(ph)PK_	-0.46296	0.66			0.881
A2AWP8	268	S	Rho guanine nucleotide exchange factor 10-like protein	Arhgef10l	70.747	_KVS(ph)FLHR_	-1.3787	0.629			0.136
A2BH40	365	S	AT-rich interactive domain-containing protein 1A	Arid1a	96.128	_SHHAPM(ox)S(ph)PGSSGGGGQPLAR_	0.5498	0.873	0.933	0.935691	0.971	0.76816	1.26406
A2BH40	697	S	AT-rich interactive domain-containing protein 1A	Arid1a	89.663	_GPS(ph)PSPVGSPASVAQSR_	1.484	0.842	0.933	0.902465	1.097	0.76816	1.42809
A2BH40	1756	S	AT-rich interactive domain-containing protein 1A	Arid1a	48.37	_VYS(ph)PAHTEEEEEEHLDPK_	-1.2009	1.343	0.933	1.43944	1.416	0.76816	1.84337
A2BH40	1866	S	AT-rich interactive domain-containing protein 1A	Arid1a	73.233	_IELLPS(ph)R_	-0.66034	1.25	0.933	1.33976	1.208	0.76816	1.57259
A2BH40	1874	T	AT-rich interactive domain-containing protein 1A	Arid1a	72.568	_PYVPCPT(ph)PPRK_	-0.47566	0.727	0.933	0.779207	0.631	0.76816	0.821443
A2BH40	1942	S	AT-rich interactive domain-containing protein 1A	Arid1a	100.13	_FPFGIS(ph)PAQSHR_	1.9805	0.64	0.933	0.685959	0.809	0.76816	1.05317
A2CG63	482	S	AT-rich interactive domain-containing protein 4B	Arid4b	134.82	_SLLECIPAQS(ph)DEEK_	-1.3823	1.066			1.216
A2CG63	830	S	AT-rich interactive domain-containing protein 4B	Arid4b	56.514	_YCS(ph)ADECLQTGSPGK_	-1.7524	1.017			0.802
A2CG63	839	S	AT-rich interactive domain-containing protein 4B	Arid4b	126.25	_YCSADECLQTGS(ph)PGK_	-0.79017	0.877			0.977
A2RSJ4	414	S	UHRF1-binding protein 1-like	Uhrf1bp1l	120.72	_NLGS(ph)PPKS(ph)PTHASPQHTQTEK_	-0.25531	0.864	0.8946	0.965795	0.91	1.1107	0.819303
A2RSJ4	418	S	UHRF1-binding protein 1-like	Uhrf1bp1l	120.72	_NLGS(ph)PPKS(ph)PTHASPQHTQTEK_	-0.25531	0.758	0.8946	0.847306	0.667	1.1107	0.600522
A2RSJ4	934	S	UHRF1-binding protein 1-like	Uhrf1bp1l	54.12	_SMS(ph)VDLSHAPLKDPLLFK_	-2.618	0.693	0.8946	0.774648	0.471	1.1107	0.424057
A2RSQ0	1076	S	DENN domain-containing protein 5B	Dennd5b	88.282	_RLS(ph)ITSLTGK_	0.012438	0.966			0.598
A2RSY1	632	S	KAT8 regulatory NSL complex subunit 3	Kansl3	113.99	_HHSS(ph)SPLPGAK_	-2.5617	3.692			3.518
A2RTL5	26	S	Arginine/serine-rich coiled-coil protein 2	Rsrc2	71.001	_HKS(ph)EEHNDKEHSSDK_	-0.21459	0.838			0.817
A3KGB4	1034	S	TBC1 domain family member 8B	Tbc1d8b	108.58	_LHS(ph)PASSASTAR_	-0.6602	0.886	0.86737	1.02148	0.85	0.81003	1.04934
A6H619	13	S	PHD and RING finger domain-containing protein 1	Phrf1	90.397	_(ac)M(ox)DDDNLDELVAHS(ph)PGPDGPPR_	1.542	1.181			0.658
A6H619	867	S	PHD and RING finger domain-containing protein 1	Phrf1	63.212	_TISINS(ph)PK_	0.91118	0.841			0.708
A6H619	918	T	PHD and RING finger domain-containing protein 1	Phrf1	117	_GSAEGT(ph)SDLEQEGLGEIEPTEIR_	1.7196	1.355			1.546
A6H619	919	S	PHD and RING finger domain-containing protein 1	Phrf1	45.511	_GSAEGTS(ph)DLEQEGLGEIEPTEIR_	0.96824	1.123			1.337
A6H619	982	S	PHD and RING finger domain-containing protein 1	Phrf1	58.087	_TVTCVTVEEPGVLPS(ph)PDAPQITTHR_	0.79365	0.943			0.693
A6H6A9	119	S	Rab GTPase-activating protein 1-like	Rabgap1l	165.13	_PSS(ph)PSRFPEEDSVLFNK_	-0.9013	0.752	0.83785	0.897535	0.838	1.0641	0.78752
A6H8H2	720	S	DENN domain-containing protein 4C	Dennd4c	63.397	_LFDS(ph)PQK_	-0.9021	0.742	1.0887	0.681547	0.413	0.83171	0.496567
A6H8H2	971	S	DENN domain-containing protein 4C	Dennd4c	116.72	_HLQPTPEPQS(ph)PTEPPAWGSSIVK_	-0.34098	0.698	1.0887	0.641132	0.559	0.83171	0.672109
A6H8H2	987	S	DENN domain-containing protein 4C	Dennd4c	62.542	_VPS(ph)GLFDTNNR_	-1.0509	1.314	1.0887	1.20694	0.869	0.83171	1.04484
A6H8H2	1058	S	DENN domain-containing protein 4C	Dennd4c	79.408	_KSS(ph)LDLNSSEM(ox)AIM(ox)M(ox)GADAK_	-1.2015	1.259	1.0887	1.15643	0.644	0.83171	0.774308
A6H8H2	1096	S	DENN domain-containing protein 4C	Dennd4c	114.55	_THS(ph)FENVNCHLADSR_	-0.97871	0.981	1.0887	0.901075	0.77	0.83171	0.925803
A6H8H2	1221	S	DENN domain-containing protein 4C	Dennd4c	118.04	_LFS(ph)PVISR_	-1.8407	0.867	1.0887	0.796363	0.853	0.83171	1.0256
A6H8H2	1248	S	DENN domain-containing protein 4C	Dennd4c	51.444	_SCS(ph)MELHGEGNQEPGSPAVFAHPLER_	0.1633	0.779	1.0887	0.715532	0.5	0.83171	0.601171
A6H8H2	1321	S	DENN domain-containing protein 4C	Dennd4c	68.536	_STS(ph)LSALVR_	1.2177	0.756	1.0887	0.694406	0.098	0.83171	0.11783
A6H8H2	1637	S	DENN domain-containing protein 4C	Dennd4c	192.18	_SHS(ph)VGGPLQNIDFSQR_	-0.37331	0.974	1.0887	0.894645	0.551	0.83171	0.662491
A6H8H2	1656	S	DENN domain-containing protein 4C	Dennd4c	55.662	_PFHGVS(ph)TVS(ph)LPSSLQEDVDHLGK_	-1.572	0.599	1.0887	0.550197	0.585	0.83171	0.70337
A6H8H2	1659	S	DENN domain-containing protein 4C	Dennd4c	92.932	_PFHGVSTVS(ph)LPSSLQEDVDHLGK_	0.19589	0.945	1.0887	0.868008	0.814	0.83171	0.978707
A6X8Z5	765	S	Rho GTPase-activating protein 31	Arhgap31	56.648	_NLS(ph)PPLTPAPPPPTPLEEEPEVLLSK_	3.8515	0.517			0.369
A6X8Z5	850	S	Rho GTPase-activating protein 31	Arhgap31	71.176	_GPGLPS(ph)PTK_	-0.28248	0.609			0.585
A6X8Z5	1092	S	Rho GTPase-activating protein 31	Arhgap31	120.63	_HRPS(ph)SLNLDSATPIADLFR_	-0.91223	0.668			0.37
A8C756	1006	S	Thyroid adenoma-associated protein homolog	Thada	206.33	_ECDS(ph)FDLEDLSTSVSNIDSSAEVK_	2.0368	0.885	1.1822	0.748604	0.651	0.86618	0.751576
B1AQJ2	549	T	Ubiquitin carboxyl-terminal hydrolase 36	Usp36	100.14	_SAPLQSLTTSPT(ph)TSQGSPGTGESR_	1.0428	1.555	1.3702	1.13487	1.627	2.0014	0.812931
B1AQJ2	899	S	Ubiquitin carboxyl-terminal hydrolase 36	Usp36	98.881	_S(ph)EGLSQEATPSQDLIQHSCSPVDHSEPEAR_	0.55617	1.651	1.3702	1.20493	1.058	2.0014	0.52863
B1AVZ0	165	T	Uracil phosphoribosyltransferase homolog	Uprt	94.688	_ECM(ox)VTT(ph)PTGHK_	-0.23367	0.646	1.2871	0.501904	0.498	0.85272	0.584014
B1AXD8	21	S	Akirin-2	Akirin2	176.85	_TLDFDPLLSPAS(ph)PK_	1.6889	0.741			0.439
B1AY10	51	S	Transcriptional repressor NF-X1	Nfx1	74.789	_NYSSS(ph)PPCHLPR_	0.5923	0.516	1.0007	0.515639	0.693	1.2373	0.560091
B1AY10	81	S	Transcriptional repressor NF-X1	Nfx1	53.592	_S(ph)PQGFFQSSNK_	2.2479	2.935	1.0007	2.93295	1.441	1.2373	1.16463
B1AY10	197	S	Transcriptional repressor NF-X1	Nfx1	73.212	_S(ph)EDENTRPVAISHTDSSDASCR_	-0.58036	1.04	1.0007	1.03927	1.334	1.2373	1.07815
B1AY13	2044	S	Ubiquitin carboxyl-terminal hydrolase 24	Usp24	99.069	_VSDQNS(ph)PVLPK_	0.55443	0.802	0.97027	0.826574	0.847	0.92232	0.918336
B1AY13	2558	S	Ubiquitin carboxyl-terminal hydrolase 24	Usp24	165.13	_TIS(ph)AQDTLAYATALLNEK_	-0.47522	1.029	0.97027	1.06053	1.053	0.92232	1.14169
B1AYB6	300	S	Methyl-CpG-binding domain protein 5	Mbd5	56.339	_TNIPLS(ph)PTLTTK_	1.1138	0.621			0.327
B1AZA5	327	S	Transmembrane protein 245	Tmem245	55.815	_SSPSS(ph)PSPTLGR_	-0.6387	0.696	0.7522	0.925286	1.509	0.6638	2.27328
B1AZI6	1393	S	THO complex subunit 2	Thoc2	121.51	_TPVSGSLKS(ph)PVPR_	-1.1186	0.919	1.0263	0.89545	0.918	1.2921	0.710471
B1AZI6	1417	S	THO complex subunit 2	Thoc2	213.01	_KIDSHPS(ph)PSHSSTVK_	0.23819	0.696	1.0263	0.678164	0.943	1.2921	0.72982
B1AZP2	665	S	Disks large-associated protein 4	Dlgap4	95.624	_KLS(ph)SIGIQVDCIQPVPK_	0.014536	1.615			1.205
B1AZP2	666	S	Disks large-associated protein 4	Dlgap4	95.624	_KLS(ph)SIGIQVDCIQPVPK_	0.014536	1.615			1.205
B2RPY5	376	S	G-protein coupled receptor 161	Gpr161	49.715	_LFS(ph)ISNR_	-0.90416	1.616			0.41
B2RQC2	858	S	Ubiquitin carboxyl-terminal hydrolase 42	Usp42	72.801	_LS(ph)PAPSVLTGDGCEQK_	-1.0191	0.889			0.875
B2RQC6	1406	S	CAD protein	Cad	92.866	_RLS(ph)SFVTK_	-0.081099	1.636	1.0349	1.58083	2.338	1.0168	2.29937
B2RQC6	1833	T	CAD protein	Cad	74.81	_KWPQGVVPQPPPSTPATTEITTT(ph)PERPR_	2.1824	0.552	1.0349	0.533385	0.303	1.0168	0.297994
B2RQC6	1859	S	CAD protein	Cad	136.61	_IHRAS(ph)DPGLPAEEPK_	-0.16157	0.862	1.0349	0.832931	0.458	1.0168	0.450433
B2RQE8	759	Y	Rho GTPase-activating protein 42	Arhgap42	105.9	_LDTASSNGY(ph)QRPGSVVAAK_	-0.89881	0.46			0.379
B2RRE7	415	S	OTU domain-containing protein 4	Otud4	58.699	_MPS(ph)QITR_	2.5296	0.985	1.064	0.925752	0.773	1.1644	0.663861
B2RRE7	1000	S	OTU domain-containing protein 4	Otud4	130.01	_TAADVVS(ph)PGANSVDR_	-0.60138	1.071	1.064	1.00658	1.373	1.1644	1.17915
B2RRE7	1016	S	OTU domain-containing protein 4	Otud4	162.47	_EES(ph)S(ph)EDENEVSNILR_	-0.96817	1.295	1.064	1.21711	1.628	1.1644	1.39814
B2RRE7	1017	S	OTU domain-containing protein 4	Otud4	162.47	_EES(ph)S(ph)EDENEVSNILR_	-0.96817	1.295	1.064	1.21711	1.628	1.1644	1.39814
B2RUR8	100	S	OTU domain-containing protein 7B	Otud7b	117.2	_GIS(ph)HASSSIVSLAR_	-0.39117	0.757	0.51412	1.47242	0.587	0.73874	0.794596
B2RVL6	65	S	Zinc finger CCHC domain-containing protein 24	Zcchc24	94.802	_GRPEQLGS(ph)PLHSSYLNSVFQLQR_	1.1056	0.846	0.71193	1.18832	0.606	0.56138	1.07948
B2RWS6	2323	S	Histone acetyltransferase p300	Ep300	139.29	_PQSQPPHSS(ph)PSPR_	0.64799	0.63	0.90365	0.697173	0.521	0.87085	0.598266
B2RWS6	2325	S	Histone acetyltransferase p300	Ep300	53.565	_PQSQPPHSSPS(ph)PR_	-0.6402	0.809	0.90365	0.895258	2.371	0.87085	2.72263
B2RX14	131	S	Terminal uridylyltransferase 4	Zcchc11	80.688	_S(ph)PNLPVK_	-0.14749
B2RX14	176	S	Terminal uridylyltransferase 4	Zcchc11	92.264	_S(ph)PLEPENVPSLLLK_	1.1124	0.664			0.673
B2RXS4	1248	S	Plexin-B2	Plxnb2	72.433	_SQLEGLEES(ph)VRDR_	0.92403	0.681	0.74633	0.912465	0.28	0.74812	0.374272
B2RXS4	1509	S	Plexin-B2	Plxnb2	43.208	_IIDQVYRTQPCS(ph)CWPK_	1.7925	1.444	0.74633	1.9348	0.211	0.74812	0.28204
B2RY04	1765	S	Dedicator of cytokinesis protein 5	Dock5	84.31	_S(ph)LQLVDSR_	-0.23492	0.795	0.98682	0.805618	1.098	1.0361	1.05974
B2RY04	1832	S	Dedicator of cytokinesis protein 5	Dock5	95.067	_NS(ph)AEIAPPLPVR_	-0.03344	0.743	0.98682	0.752924	0.497	1.0361	0.479683
B2RY56	578	S	RNA-binding protein 25	Rbm25	79.776	_QEPES(ph)EEEEEEKQEK_	1.8674	0.941	0.9009	1.04451	1.83	1.0151	1.80278
B2RY56	672	S	RNA-binding protein 25	Rbm25	144.08	_LGASNS(ph)PGQPNSVK_	-0.36795	0.702	0.9009	0.779221	0.535	1.0151	0.527042
B2RY56	698	S	RNA-binding protein 25	Rbm25	71.513	_FEDEDS(ph)DDVPR_	-0.33525	1.1	0.9009	1.221	1.458	1.0151	1.43631
B7ZNG4	203	S	Tastin	Troap	49.3	_DHTLS(ph)PPR_	-0.20829	1.073			1.232
B9EKI3	340	S	TATA element modulatory factor	Tmf1	92.633	_SVSEINS(ph)DDELPGK_	-0.42724	0.864	0.88695	0.974125	0.732	0.9135	0.801314
D2EAC2	381	S	Zinc finger BED domain-containing protein 6	Zbed6	44.238	_S(ph)ESPIPVADQDNPVHAQER_	0.10071	0.849			1.131
D2EAC2	383	S	Zinc finger BED domain-containing protein 6	Zbed6	72.654	_SES(ph)PIPVADQDNPVHAQER_	-0.3802	1.012			0.877
D3YXK1	150	S	Atherin	Samd1	90.729	_AAAATAPPS(ph)PGPAQPGPR_	0.11	0.611			0.46
D3YXK2	24	S	Scaffold attachment factor B1	Safb	143.48	_(ac)AETLSGLGDASAAGAAAVSSAAS(ph)ETGTR_	-2.4782	1.055	1.0258	1.02847	1.867	1.0766	1.73416
D3YXK2	235	S	Scaffold attachment factor B1	Safb	99.325	_SEPVKEEGS(ph)ELEQPFAQATSSVGPDR_	1.8098	1.137	1.0258	1.1084	0.886	1.0766	0.822961
D3YXK2	366	S	Scaffold attachment factor B1	Safb	217.54	_APTAALS(ph)PEPQDSKEDVK_	-0.24508	0.827	1.0258	0.8062	0.914	1.0766	0.848969
D3YXK2	623	S	Scaffold attachment factor B1	Safb	46.462	_S(ph)VVSFDK_	0.24496	0.626	1.0258	0.610255	1.652	1.0766	1.53446
D3YXK2	626	S	Scaffold attachment factor B1	Safb	72.928	_SVVS(ph)FDK_	-0.20816	1.007	1.0258	0.981673	0.912	1.0766	0.847111
D3YYI7	384	S	Probable E3 ubiquitin-protein ligase RNF217	Rnf217	67.997	_HWAS(ph)EIEHGQR_	1.4631	0.851			0.471
D3YZP9	45	S	Coiled-coil domain-containing protein 6	Ccdc6	79.875	_SGGIVIS(ph)PFR_	-0.80071	0.735	0.89649	0.819864	0.9	1.0782	0.834725
D3YZP9	233	S	Coiled-coil domain-containing protein 6	Ccdc6	87.24	_LDQPVS(ph)APPS(ph)PR_	1.0146	0.703	0.89649	0.784169	0.754	1.0782	0.699314
D3YZP9	237	S	Coiled-coil domain-containing protein 6	Ccdc6	87.24	_LDQPVS(ph)APPS(ph)PR_	1.0146	1.061	0.89649	1.1835	0.953	1.0782	0.883881
D3YZP9	360	S	Coiled-coil domain-containing protein 6	Ccdc6	207.72	_PIS(ph)PGLSYASHTVGFTPPTSLTR_	1.2464	0.837	0.89649	0.933641	0.535	1.0782	0.496197
E1U8D0	1015	S	Protein SOGA1	Soga1	54.259	_VYYS(ph)PPVAR_	-0.23197	0.728			0.425
E2JF22	1646	S	Piezo-type mechanosensitive ion channel component 1	Piezo1	125.97	_TAS(ph)ELLLDR_	0.41611	0.592	0.83521	0.708804	0.659	0.70082	0.940327
E9PZJ8	2197	S	Activating signal cointegrator 1 complex subunit 3	Ascc3	87.184	_DSDVFTDLS(ph)V_	-0.06815		1.0384			0.92689
E9PZM4	1365	S	Chromodomain-helicase-DNA-binding protein 2	Chd2	127.37	_LKDEHGLEPAS(ph)PR_	0.56268	0.936	0.95547	0.979623	1.467	1.4599	1.00486
E9PZM4	1727	S	Chromodomain-helicase-DNA-binding protein 2	Chd2	92.474	_S(ph)DDFRPQNYHQQDFR_	0.62058	1.295	0.95547	1.35535	1.713	1.4599	1.17337
E9Q1P8	71	S	Interferon regulatory factor 2-binding protein 2	Irf2bp2	140.67	_S(ph)PTGAQPAAAKPPPLSAK_	-0.3754	0.672	0.93576	0.718133	1.228	1.1926	1.02968
E9Q1P8	73	T	Interferon regulatory factor 2-binding protein 2	Irf2bp2	64.749	_SPT(ph)GAQPAAAKPPPLSAK_	-2.2647	0.726	0.93576	0.77584	1.34	1.1926	1.1236
E9Q1P8	169	S	Interferon regulatory factor 2-binding protein 2	Irf2bp2	86.8	_LEEPPELNRQS(ph)PNPR_	-1.0787	0.689	0.93576	0.7363	0.835	1.1926	0.700151
E9Q1P8	226	S	Interferon regulatory factor 2-binding protein 2	Irf2bp2	127.49	_RPAS(ph)VSSAAAEHEAR_	-0.80993	0.9	0.93576	0.961785	0.814	1.1926	0.682542
E9Q1P8	250	S	Interferon regulatory factor 2-binding protein 2	Irf2bp2	235.42	_S(ph)PADSLSSAAGASELSAEGAGK_	-0.70701	1.282	0.93576	1.37001	2.129	1.1926	1.78518
E9Q1P8	300	S	Interferon regulatory factor 2-binding protein 2	Irf2bp2	37.373	_DTLLALHQHGHS(ph)GPFESK_	-0.76858	0.206	0.93576	0.220142	0.4	1.1926	0.335402
E9Q1P8	343	S	Interferon regulatory factor 2-binding protein 2	Irf2bp2	112.74	_RKPS(ph)PEPEGEVGPPK_	-0.84027	0.779	0.93576	0.832478	0.972	1.1926	0.815026
E9Q1P8	387	T	Interferon regulatory factor 2-binding protein 2	Irf2bp2	81.763	_IPITPTSSFVSPPPPT(ph)ASPHSNR_	0.51554	0.851	0.93576	0.909421	0.75	1.1926	0.628878
E9Q1P8	389	S	Interferon regulatory factor 2-binding protein 2	Irf2bp2	52.249	_IPITPTSSFVSPPPPTAS(ph)PHSNR_	0.87975	0.852	0.93576	0.91049	0.72	1.1926	0.603723
E9Q286	676	S	Little elongation complex subunit 1	Ice1	81.807	_ENDPENSLSTLS(ph)PK_	1.1802	1.047			0.796
E9Q286	1607	T	Little elongation complex subunit 1	Ice1	39.59	_QEVGPPLPPLLPPLIAT(ph)PPR_	0.1813	0.683			0.501
E9Q4Z2	1332	S	Acetyl-CoA carboxylase 2	Acacb	42.58	_MAVPISVS(ph)NPDLLR_	1.0378	1.08			0.548
E9Q555	46	T	E3 ubiquitin-protein ligase RNF213	Rnf213	94.845	_NDNTLVVSST(ph)PEGK_	-0.047609	1.53	1.1143	1.37306	0.903	0.96164	0.939021
E9Q555	252	S	E3 ubiquitin-protein ligase RNF213	Rnf213	84.41	_VPPIDAAAS(ph)PVK_	0.80419	0.636	1.1143	0.570762	0.494	0.96164	0.513706
E9Q555	271	S	E3 ubiquitin-protein ligase RNF213	Rnf213	113.54	_KPKPS(ph)PVS(ph)PVASK_	0.036461	0.64	1.1143	0.574352	0.833	0.96164	0.866229
E9Q555	274	S	E3 ubiquitin-protein ligase RNF213	Rnf213	160.45	_KPKPS(ph)PVS(ph)PVASK_	0.036461	1.123	1.1143	1.00781	0.901	0.96164	0.936941
E9Q5F9	132	S	Histone-lysine N-methyltransferase SETD2	Setd2	106.47	_MDAGDTFPATEESS(ph)PPK_	-2.0207	0.548	0.92338	0.593472	0.632	0.94126	0.67144
E9Q5F9	614	S	Histone-lysine N-methyltransferase SETD2	Setd2	149.07	_TGS(ph)PTPSNQLNDS(ph)PTFK_	0.45133	1.041	0.92338	1.12738	0.809	0.94126	0.859486
E9Q5F9	624	S	Histone-lysine N-methyltransferase SETD2	Setd2	149.07	_TGS(ph)PTPSNQLNDS(ph)PTFK_	0.45133	1.041	0.92338	1.12738	0.809	0.94126	0.859486
E9Q5F9	633	S	Histone-lysine N-methyltransferase SETD2	Setd2	107.78	_LDES(ph)PVLKPEFIGHDGR_	-0.25212	0.744	0.92338	0.805735	0.752	0.94126	0.798929
E9Q5F9	753	S	Histone-lysine N-methyltransferase SETD2	Setd2	78.902	_EMEPLLS(ph)PHHDK_	0.23821	0.745	0.92338	0.806818	0.609	0.94126	0.647005
E9Q5F9	1827	T	Histone-lysine N-methyltransferase SETD2	Setd2	82.349	_AHT(ph)PLNTPDPSAK_	-1.1478	0.705	0.92338	0.763499	0.648	0.94126	0.688439
E9Q5G3	155	S	Kinesin-like protein KIF23	Kif23	73.574	_S(ph)NDRNSM(ox)EIQCEVDALLER_	-3.2886	0.793	0.88544	0.8956	0.658	0.83805	0.785156
E9Q5G3	160	S	Kinesin-like protein KIF23	Kif23	106.93	_SNDRNS(ph)MEIQCEVDALLER_	2.4608	0.669	0.88544	0.755557	0.621	0.83805	0.741006
E9Q5G3	735	S	Kinesin-like protein KIF23	Kif23	50.358	_LS(ph)PFSTPVNVTSLAR_	2.7308	0.6	0.88544	0.677629	0.394	0.83805	0.470139
E9Q5G3	860	S	Kinesin-like protein KIF23	Kif23	124.76	_YM(ox)LTHQELAS(ph)DGEIQTK_	-1.4598	0.918	0.88544	1.03677	0.647	0.83805	0.77203
E9Q5K9	119	S	YTH domain-containing protein 1	Ythdc1	52.966	_LSS(ph)SSS(ph)REPYK_	0.010469	0.648	1.0484	0.618085	1.932	1.2387	1.5597
E9Q5K9	122	S	YTH domain-containing protein 1	Ythdc1	100.69	_LSSSSS(ph)REPYK_	1.2499	0.639	1.0484	0.6095	0.709	1.2387	0.572374
E9Q5K9	309	S	YTH domain-containing protein 1	Ythdc1	132.62	_GIS(ph)PIVFDR_	-0.56733	0.993	1.0484	0.947158	1.254	1.2387	1.01235
E9Q5K9	418	S	YTH domain-containing protein 1	Ythdc1	33.676	_LSS(ph)ESHHGGSPIHWVLPAGM(ox)SAK_	1.0477	1.161	1.0484	1.1074	1.174	1.2387	0.947768
E9Q5K9	425	S	YTH domain-containing protein 1	Ythdc1	41.247	_LSSESHHGGS(ph)PIHWVLPAGMSAK_	0.028565	1.28	1.0484	1.22091	1.118	1.2387	0.902559
E9Q6B2	247	S	Coiled-coil domain-containing protein 85C	Ccdc85c	124.42	_S(ph)LDDLSAPPHHR_	-1.6681	0.798			0.729
E9Q7F2	390	S	E3 ubiquitin-protein ligase RNF169	Rnf169	55.353	_VLS(ph)PLIIK_	-0.74739	0.85			0.921
E9Q7Y3	145	S	Uncharacterized protein ENSP00000471857 homolog	unknown	78.755	_GRS(ph)PPQSSCYGETQIPGPPEGR_	0.37857	0.633			0.597
F6ZDS4	453	S	Nucleoprotein TPR	Tpr	102.69	_GAILSEEELAAMS(ph)PTAAAVAK_	-0.38836	1.18	0.97974	1.2044	1.375	1.3292	1.03446
F6ZDS4	1259	S	Nucleoprotein TPR	Tpr	90.729	_DAVQAPLNVS(ph)LNEEGK_	3.6333	0.85	0.97974	0.867577	0.835	1.3292	0.628197
F6ZDS4	2141	S	Nucleoprotein TPR	Tpr	75.483	_QTPQAPQS(ph)PR_	0.61671	0.741	0.97974	0.756323	0.846	1.3292	0.636473
F6ZDS4	2184	T	Nucleoprotein TPR	Tpr	54.3	_GLQLT(ph)PGIGGM(ox)QQHFFDDEDR_	-1.5642	0.542	0.97974	0.553208	0.321	1.3292	0.241499
F6ZDS4	2223	S	Nucleoprotein TPR	Tpr	148.33	_TDGFAEAIHS(ph)PQVAGVPR_	4.0129	0.463	0.97974	0.472574	0.328	1.3292	0.246765
F8VPU2	24	T	FERM, RhoGEF and pleckstrin domain-containing protein 1	Farp1	137.73	_LGAPENSGIST(ph)LER_	2.3121	1.704	0.83751	2.0346	1.108	0.74631	1.48464
F8VPU2	373	S	FERM, RhoGEF and pleckstrin domain-containing protein 1	Farp1	75.564	_S(ph)LVSQPTAPNSEVPK_	1.0852	0.922	0.83751	1.10088	0.719	0.74631	0.963407
F8VPU2	427	S	FERM, RhoGEF and pleckstrin domain-containing protein 1	Farp1	139.11	_ACTLELGPHQS(ph)PALPK_	0.77765	0.935	0.83751	1.1164	0.654	0.74631	0.876311
F8VPU2	875	S	FERM, RhoGEF and pleckstrin domain-containing protein 1	Farp1	86.357	_SNGPTPELLASS(ph)PPDNK_	-2.6936	0.75	0.83751	0.895512	0.671	0.74631	0.89909
F8VPU2	892	S	FERM, RhoGEF and pleckstrin domain-containing protein 1	Farp1	229.2	_SPDEATAADQES(ph)EDDLSASR_	-0.6165	0.857	0.83751	1.02327	0.728	0.74631	0.975466
G3UYX5	465	S	Regulator of G-protein signaling 22	Rgs22	58.172	_YLS(ph)AEILS(ph)K_	-0.50228	0.685			0.586
G3UYX5	470	S	Regulator of G-protein signaling 22	Rgs22	58.172	_YLS(ph)AEILS(ph)K_	-0.50228	0.685			0.586
G3X9K3	1550	S	Brefeldin A-inhibited guanine nucleotide-exchange protein 1	Arfgef1	104.12	_PTSGEAEPPS(ph)PSAVSEKPLDAISQK_	0.39964	0.644	0.97805	0.658453	0.729	1.0489	0.695014
G3XA57	277	S	Rab11 family-interacting protein 2	Rab11fip2	44.847	_TLS(ph)FDTSK_	-0.45902	0.899			0.464
G5E829	1155	S	Plasma membrane calcium-transporting ATPase 1	Atp2b1	96.387	_IEDS(ph)EPHIPLIDDTDAEDDAPTKR_	-1.8982	1.437	0.92467	1.55407	1.397	0.97949	1.42625
G5E870	12	S	E3 ubiquitin-protein ligase TRIP12	Trip12	68.41	_(ac)SNRPNNNPGGS(ph)LR_	-0.70126	0.754	0.80765	0.933573	0.34	0.86987	0.390863
G5E870	310	S	E3 ubiquitin-protein ligase TRIP12	Trip12	39.338	_RS(ph)ESPPAELPSLR_	0.94957		0.80765			0.86987
G5E870	312	S	E3 ubiquitin-protein ligase TRIP12	Trip12	128.95	_SES(ph)PPAELPSLR_	1.4692	0.71	0.80765	0.879094	0.85	0.86987	0.977158
G5E870	975	S	E3 ubiquitin-protein ligase TRIP12	Trip12	92.38	_HLAESESLLTS(ph)PPK_	0.82857	0.651	0.80765	0.806042	0.297	0.86987	0.34143
G5E870	1024	S	E3 ubiquitin-protein ligase TRIP12	Trip12	77.367	_DDSLDLS(ph)PQGR_	-0.27948	0.557	0.80765	0.689655	0.543	0.86987	0.624231
G5E870	1049	S	E3 ubiquitin-protein ligase TRIP12	Trip12	78.708	_YS(ph)PPRDDDKVDNQAK_	0.15338	0.825	0.80765	1.02148	0.901	0.86987	1.03579
G5E870	1350	S	E3 ubiquitin-protein ligase TRIP12	Trip12	113.51	_VREDDEDS(ph)DDDGS(ph)DEEIDESLAAQFLNSGNVR_	-2.5905	0.93	0.80765	1.15149	0.895	0.86987	1.02889
G5E870	1355	S	E3 ubiquitin-protein ligase TRIP12	Trip12	113.51	_VREDDEDS(ph)DDDGS(ph)DEEIDESLAAQFLNSGNVR_	-2.5905	0.93	0.80765	1.15149	0.895	0.86987	1.02889
O08530	351	S	Sphingosine 1-phosphate receptor 1	S1pr1	57.106	_RPIIPGMEFS(ph)R_	-0.66198	0.795			0.392
O08539	296	S	Myc box-dependent-interacting protein 1	Bin1	116.28	_GNKS(ph)PS(ph)PPPDGSPAATPEIR_	-1.2094	0.866	1.0941	0.791518	0.951	1.0635	0.894217
O08539	298	S	Myc box-dependent-interacting protein 1	Bin1	116.28	_GNKS(ph)PS(ph)PPPDGS(ph)PAATPEIR_	0.056111	0.823	1.0941	0.752216	0.792	1.0635	0.744711
O08539	304	S	Myc box-dependent-interacting protein 1	Bin1	123.43	_SPSPPPDGS(ph)PAATPEIR_	1.7037	0.993	1.0941	0.907595	0.473	1.0635	0.444758
O08539	321	S	Myc box-dependent-interacting protein 1	Bin1	75.539	_VNHEPEPAS(ph)GASPGATIPK_	3.6357	0.843	1.0941	0.770496	0.708	1.0635	0.665726
O08539	324	S	Myc box-dependent-interacting protein 1	Bin1	141.29	_VNHEPEPASGAS(ph)PGATIPK_	-1.0551	0.888	1.0941	0.811626	0.83	1.0635	0.780442
O08547	137	S	Vesicle-trafficking protein SEC22b	Sec22b	180.64	_NLGS(ph)INTELQDVQR_	0.7375	1.764	1.0157	1.73673	2.499	1.2638	1.97737
O08550	866	S	Histone-lysine N-methyltransferase 2B	Kmt2b	82.651	_ASGPES(ph)PLQGPR_	0.033689	0.684			0.802
O08550	1037	S	Histone-lysine N-methyltransferase 2B	Kmt2b	43.34	_TLLPWDS(ph)DES(ph)PEASPGPPGPR_	-0.49459	0.737			0.657
O08550	1040	S	Histone-lysine N-methyltransferase 2B	Kmt2b	43.34	_TLLPWDS(ph)DES(ph)PEAS(ph)PGPPGPR_	0.23118	0.737			0.657
O08550	1098	S	Histone-lysine N-methyltransferase 2B	Kmt2b	55.208	_QRPSYDVFEDS(ph)DDS(ph)EPGGPPAPR_	-0.41211	1.011			0.766
O08550	1101	S	Histone-lysine N-methyltransferase 2B	Kmt2b	55.208	_QRPSYDVFEDS(ph)DDS(ph)EPGGPPAPR_	-0.41211	1.011			0.766
O08550	2346	S	Histone-lysine N-methyltransferase 2B	Kmt2b	108.44	_GVLDLNNPGEQPEEES(ph)PGRPQDR_	0.43019	0.784			0.648
O08553	509	T	Dihydropyrimidinase-related protein 2	Dpysl2	114.55	_GLYDGPVCEVSVT(ph)PK_	1.0279	0.852	1.2611	0.675601	0.562	1.1224	0.500713
O08553	542	S	Dihydropyrimidinase-related protein 2	Dpysl2	85.807	_NLHQSGFSLS(ph)GAQIDDNIPR_	-0.4218	0.598	1.2611	0.474189	0.274	1.1224	0.24412
O08582	8	S	GTP-binding protein 1	Gtpbp1	198.14	_SRS(ph)PVDSPVPASMFAPEPS(ph)SPGAAR_	-1.4365	0.729	0.97263	0.749514	0.81	0.92628	0.874466
O08582	24	S	GTP-binding protein 1	Gtpbp1	198.14	_SRS(ph)PVDSPVPASM(ox)FAPEPS(ph)SPGAAR_	-0.94158	0.996	0.97263	1.02403	0.572	0.92628	0.617524
O08582	25	S	GTP-binding protein 1	Gtpbp1	122.6	_SRS(ph)PVDSPVPASMFAPEPSS(ph)PGAAR_	2.3274	0.627	0.97263	0.644644	0.432	0.92628	0.466382
O08582	44	S	GTP-binding protein 1	Gtpbp1	69.142	_LHGGFDS(ph)DCS(ph)EDGEALNGEPELDLTSK_	-2.6693	1.088	0.97263	1.11862	1.043	0.92628	1.12601
O08582	47	S	GTP-binding protein 1	Gtpbp1	69.142	_LHGGFDS(ph)DCS(ph)EDGEALNGEPELDLTSK_	-2.6693	1.088	0.97263	1.11862	1.043	0.92628	1.12601
O08583	237	S	THO complex subunit 4	Alyref	204.47	_QQLS(ph)AEELDAQLDAYNAR_	1.9228	1.152	1.0059	1.14524	1.177	1.1523	1.02144
O08585	104	S	Clathrin light chain A	Clta	71.176	_LQS(ph)EPESIR_	2.1333	0.81	1.1008	0.735828	1.09	1.1555	0.943315
O08605	180	S	MAP kinase-interacting serine/threonine-protein kinase 1	Mknk1	79.408	_DLKPENILCES(ph)PEKVS(ph)PVK_	-3.6642	0.454			0.964
O08605	185	S	MAP kinase-interacting serine/threonine-protein kinase 1	Mknk1	79.408	_DLKPENILCES(ph)PEKVS(ph)PVK_	-3.6642	0.454			0.964
O08648	116	S	Mitogen-activated protein kinase kinase kinase 4	Map3k4	58.098	_MNTPSQS(ph)PHK_	-0.75204	0.635	0.97544	0.650988	0.376	0.68352	0.550094
O08648	424	S	Mitogen-activated protein kinase kinase kinase 4	Map3k4	133.74	_NLSDIGWPVFEIPS(ph)PR_	1.0991	1.034	0.97544	1.06003	1.067	0.68352	1.56104
O08648	492	S	Mitogen-activated protein kinase kinase kinase 4	Map3k4	141.36	_LES(ph)EEDSIGWGTADCGPEASR_	-1.3754	0.86	0.97544	0.881653	0.454	0.68352	0.664209
O08648	968	T	Mitogen-activated protein kinase kinase kinase 4	Map3k4	87.184	_HEQT(ph)S(ph)SQPIIAK_	3.4903	0.866	0.97544	0.887804	0.956	0.68352	1.39864
O08648	969	S	Mitogen-activated protein kinase kinase kinase 4	Map3k4	87.184	_HEQT(ph)S(ph)SQPIIAK_	3.4903	0.866	0.97544	0.887804	0.956	0.68352	1.39864
O08648	970	S	Mitogen-activated protein kinase kinase kinase 4	Map3k4	87.184	_HEQT(ph)S(ph)SQPIIAK_	3.4903	0.866	0.97544	0.887804	0.956	0.68352	1.39864
O08648	1126	S	Mitogen-activated protein kinase kinase kinase 4	Map3k4	96.334	_PHS(ph)PVTAIHR_	-0.16331	0.706	0.97544	0.723776	0.815	0.68352	1.19236
O08648	1241	S	Mitogen-activated protein kinase kinase kinase 4	Map3k4	97.129	_HSS(ph)PTEERDEPAYPR_	0.19336	1.175	0.97544	1.20458	0.63	0.68352	0.921699
O08696	480	S	Forkhead box protein M1	Foxm1	57.39	_VES(ph)PPLEEWPSPCASLK_	0.623	0.905			0.908
O08696	521	S	Forkhead box protein M1	Foxm1	52.484	_SYCGLKS(ph)PTR_	0.76198	1.181			0.626
O08715	55	S	A-kinase anchor protein 1, mitochondrial	Akap1	147.21	_RLS(ph)EEACPGVLSVAPTVTQPPGR_	-0.35743	0.776	0.7176	1.08138	0.901	0.91654	0.983045
O08715	101	S	A-kinase anchor protein 1, mitochondrial	Akap1	162.59	_S(ph)ESSGNLPSVADTR_	-1.0117	0.92	0.7176	1.28205	1.319	0.91654	1.43911
O08715	103	S	A-kinase anchor protein 1, mitochondrial	Akap1	131.45	_SES(ph)SGNLPSVADTR_	-0.95587	0.789	0.7176	1.0995	0.806	0.91654	0.879394
O08715	394	S	A-kinase anchor protein 1, mitochondrial	Akap1	55.688	_TYVSCLS(ph)SPLSGPTK_	1.3114	1.016	0.7176	1.41583	0.725	0.91654	0.791018
O08736	104	S	Caspase-12	Casp12	106.58	_ICTPSS(ph)PSESK_	-0.66806	0.559			0.367
O08739	85	S	AMP deaminase 3	Ampd3	212.76	_SQS(ph)LSLQMPTQQDWK_	-2.0385	0.928	1.012	0.916996	0.849	1.1197	0.758239
O08750	301	S	Nuclear factor interleukin-3-regulated protein	Nfil3	119.62	_GPIHS(ph)PVELQR_	-0.47182	1.085	1.3007	0.834166	2.279	2.0863	1.09236
O08784	843	S	Treacle protein	Tcof1	77.662	_S(ph)PPVSVNR_	0.395	1.383	1.1362	1.21722	1.77	2.046	0.865103
O08784	1126	S	Treacle protein	Tcof1	85.805	_STS(ph)SSPAPTQTLPNSITQR_	1.3709	1.396	1.1362	1.22866	1.895	2.046	0.926197
O08784	1216	S	Treacle protein	Tcof1	105.2	_ASAVS(ph)PEKAPM(ox)TSK_	-0.22964	1.308	1.1362	1.15121	2.114	2.046	1.03324
O08792	155	T	Transcription factor COE2	Ebf2	61.48	_VLLT(ph)HEVMCSR_	0.65131	0.721			0.295
O08792	161	S	Transcription factor COE2	Ebf2	61.48	_VLLT(ph)HEVMCSR_	-0.30593	0.479			0.225
O08796	73	S	Eukaryotic elongation factor 2 kinase	Eef2k	32.353	_TECGSTGS(ph)PASSFHFK_	1.4173	0.582	1.2139	0.479446	0.29	1.2108	0.239511
O08796	365	S	Eukaryotic elongation factor 2 kinase	Eef2k	93.478	_TLS(ph)SSRPPLLLR_	0.62051	0.966	1.2139	0.795782	0.238	1.2108	0.196564
O08810	19	S	116 kDa U5 small nuclear ribonucleoprotein component	Eftud2	229.24	_(ac)MDTDLYDEFGNYIGPELDS(ph)DEDDDELGR_	1.079	1.101	0.99571	1.10574	0.988	0.99406	0.993904
O08856	300	S	RNA polymerase II elongation factor ELL	Ell	160.76	_LCQPQNATTDSS(ph)PPR_	0.037609	0.93			0.948
O08901	447	S	Mitotic checkpoint serine/threonine-protein kinase BUB1	Bub1	48.527	_VQPS(ph)PTVHTK_	-0.32815	0.506	0.93971	0.538464	3.719	0.85895	4.3297
O08908	458	Y	Phosphatidylinositol 3-kinase regulatory subunit beta	Pik3r2	95.618	_EYDQLY(ph)EEYTR_	0.23979	0.569			0.543
O08908	599	Y	Phosphatidylinositol 3-kinase regulatory subunit beta	Pik3r2	140.63	_NETEDQY(ph)SLMEDEDALPHHEER_	-0.86724	0.392			0.216
O08911	185	Y	Mitogen-activated protein kinase 12	Mapk12	143.98	_QADSEMTGY(ph)VVTR_	0.71566	0.569			0.473
O08919	263	S	Numb-like protein	Numbl	77.49	_KAEAAAAPAVAPGPAQPGHVS(ph)PTPATTSPGEK_	0.36332	0.448			0.36
O08992	6	S	Syntenin-1	Sdcbp	60.157	_(ac)SLYPS(ph)LEDLK_	0.49258	0.978	0.82152	1.19048	0.457	0.5829	0.784011
O08992	92	Y	Syntenin-1	Sdcbp	72.21	_PSSVNY(ph)MVAPVTGNDAGIR_	-1.9233	0.884	0.82152	1.07605	0.561	0.5829	0.962429
O09000	633	S	Nuclear receptor coactivator 3	Ncoa3	92.236	_GHSSLTNS(ph)PLDPNCK_	0.82076	0.605			0.404
O09000	847	S	Nuclear receptor coactivator 3	Ncoa3	114.55	_AVS(ph)LDSPVSVGSGPPVK_	2.6306	0.958			0.832
O09039	129	S	SH2B adapter protein 3	Sh2b3	54.167	_S(ph)AGELPGATSDTNDIDTTAASR_	1.8428	1.522			1.949
O09044	110	S	Synaptosomal-associated protein 23	Snap23	120.33	_ATWGDGGDNS(ph)PSNVVSK_	-0.84773	0.714	0.91015	0.784486	0.5	0.87132	0.573842
O09044	160	S	Synaptosomal-associated protein 23	Snap23	92.8	_EDEMEENLTQVGS(ph)ILGNLK_	1.0321	1.623	0.91015	1.78322	0.28	0.87132	0.321352
O09106	393	S	Histone deacetylase 1	Hdac1	117.8	_MLPHAPGVQMQAIPEDAIPEES(ph)GDEDEEDPDKR_	0.29081	0.689	0.92893	0.741714	0.661	0.91749	0.720444
O09106	406	S	Histone deacetylase 1	Hdac1	78.191	_RIS(ph)ICS(ph)SDKR_	0.40173	1.178	0.92893	1.26813	1.004	0.91749	1.09429
O09106	409	S	Histone deacetylase 1	Hdac1	86.911	_RIS(ph)ICS(ph)SDKR_	0.40173	1.091	0.92893	1.17447	1.235	0.91749	1.34606
O09106	421	S	Histone deacetylase 1	Hdac1	137.52	_IACEEEFS(ph)DS(ph)DEEGEGGRK_	-1.3608	0.959	0.92893	1.03237	1.012	0.91749	1.10301
O09106	423	S	Histone deacetylase 1	Hdac1	137.52	_IACEEEFS(ph)DS(ph)DEEGEGGRK_	-1.3608	0.959	0.92893	1.03237	1.012	0.91749	1.10301
O09130	79	S	NFATC2-interacting protein	Nfatc2ip	59.818	_LPAPAKPEQDS(ph)DS(ph)DS(ph)EGAAEGPAGAPR_	-1.1267	0.587			0.61
O09130	81	S	NFATC2-interacting protein	Nfatc2ip	59.818	_LPAPAKPEQDS(ph)DS(ph)DS(ph)EGAAEGPAGAPR_	-1.1267	0.587			0.61
O09130	83	S	NFATC2-interacting protein	Nfatc2ip	59.818	_LPAPAKPEQDS(ph)DS(ph)DS(ph)EGAAEGPAGAPR_	-1.1267	0.587			0.61
O35099	1040	S	Mitogen-activated protein kinase kinase kinase 5	Map3k5	66.925	_TLFLGIPDENFEDHSAPPS(ph)PEEK_	0.59757	0.959			0.692
O35126	34	S	Atrophin-1	Atn1	94.384	_GRAS(ph)PGGVSTSSSDGK_	0.49839	1.062			0.74
O35126	168	S	Atrophin-1	Atn1	75.539	_PYHPPPLFPPS(ph)PPPPDSTPR_	1.7332	0.763			0.318
O35126	617	S	Atrophin-1	Atn1	57.788	_TAS(ph)PPGPPQYSK_	1.5923	0.747			0.606
O35126	630	S	Atrophin-1	Atn1	78.513	_APS(ph)PGSYK_	0.1374	0.823			0.62
O35126	633	S	Atrophin-1	Atn1	55.98	_RAPSPGS(ph)YK_	-0.54517
O35130	16	S	Ribosomal RNA small subunit methyltransferase NEP1	Emg1	134.28	_RFS(ph)VQEQDWETT(ph)PPKK_	-0.98128	1.269	1.0802	1.17478	1.56	1.5217	1.02517
O35130	25	T	Ribosomal RNA small subunit methyltransferase NEP1	Emg1	135.95	_FSVQEQDWETT(ph)PPKK_	0.58762	0.865	1.0802	0.800778	1.206	1.5217	0.792535
O35134	1487	S	DNA-directed RNA polymerase I subunit RPA1	Polr1a	78.505	_RHS(ph)RPQGAEAIK_	-0.094182	1.701	1.275	1.33412	1.894	1.5209	1.24532
O35144	367	S	Telomeric repeat-binding factor 2	Terf2	191.89	_DLVLANLASPSS(ph)PAHK_	1.0144	0.86	0.99456	0.864704	0.872	1.2816	0.6804
O35144	399	S	Telomeric repeat-binding factor 2	Terf2	69.721	_NS(ph)PMTISR_	-0.91847	0.81	0.99456	0.814431	0.948	1.2816	0.7397
O35188	262	S	Fractalkine	Cx3cl1	252.75	_SLGS(ph)EEINPVHTDNFQER_	-1.2734	0.675			0.212
O35188	389	S	Fractalkine	Cx3cl1	110.51	_SCGSNS(ph)YVLVPV_	-1.9416
O35216	15	S	Histone H3-like centromeric protein A	Cenpa	136.6	_RPS(ph)SPAPGPSR_	0.43651	0.913			1.616
O35216	16	S	Histone H3-like centromeric protein A	Cenpa	82.663	_RRPSS(ph)PAPGPSR_	-0.39389	1.086			1.553
O35218	419	S	Cleavage and polyadenylation specificity factor subunit 2	Cpsf2	64.522	_EADIDS(ph)S(ph)DES(ph)DVEEDVDQPSAHK_	-0.63427	0.963	0.99696	0.965936	0.932	0.96976	0.961063
O35218	420	S	Cleavage and polyadenylation specificity factor subunit 2	Cpsf2	64.522	_EADIDS(ph)S(ph)DES(ph)DVEEDVDQPSAHK_	-0.63427	0.963	0.99696	0.965936	0.932	0.96976	0.961063
O35218	423	S	Cleavage and polyadenylation specificity factor subunit 2	Cpsf2	64.522	_EADIDS(ph)S(ph)DES(ph)DVEEDVDQPSAHK_	-0.63427	0.963	0.99696	0.965936	0.932	0.96976	0.961063
O35219	1140	S	Potassium voltage-gated channel subfamily H member 2	Kcnh2	92.518	_RLS(ph)LPGQLGALTSQPLHR_	-0.18735	0.335			0.233
O35226	250	T	26S proteasome non-ATPase regulatory subunit 4	Psmd4	107.01	_AAAASAAEAGIAT(ph)PGTEDSDDALLK_	3.8408	0.825	1.0669	0.773268	0.753	1.0314	0.730076
O35226	256	S	26S proteasome non-ATPase regulatory subunit 4	Psmd4	44.385	_AAAASAAEAGIATPGTEDS(ph)DDALLK_	1.5254	1.054	1.0669	0.987909	0.985	1.0314	0.955013
O35231	86	S	Kinesin-like protein KIFC3	Kifc3	116.71	_ALS(ph)VDWPGPR_	-0.41759	0.564			0.471
O35245	125	S	Polycystin-2	Pkd2	64.565	_SAS(ph)SSAVSSVGAR_	2.9195		1.0181			1.4165
O35245	810	S	Polycystin-2	Pkd2	181.54	_SLDDS(ph)EEEDDEDSGHSSR_	-0.16592	1.19	1.0181	1.16884	1.295	1.4165	0.914225
O35295	113	S	Transcriptional activator protein Pur-beta	Purb	129.26	_DSLGDFIEHYAQLGPSS(ph)PEQLAAGAEEGGGPR_	0.79675	1.27	0.95743	1.32647	1	0.83113	1.20318
O35344	60	S	Importin subunit alpha-4	Kpna3	164.69	_NVPQEESLEDS(ph)DVDADFK_	0.32388	1.065	0.98472	1.08153	1.064	0.96603	1.10142
O35345	6	S	Importin subunit alpha-7	Kpna6	122.75	_(ac)METMAS(ph)PGKDNYR_	-1.8605	1.116	0.85163	1.31043	1.409	0.92416	1.52463
O35368	403	S	Interferon-activable protein 203	Ifi203	79.659	_RNS(ph)LEPYF_	2.7689	0.571			0.831
O35379	289	S	Multidrug resistance-associated protein 1	Abcc1	60.171	_GS(ph)S(ph)QLDVNEEVEALIVK_	2.2959	0.99	0.94886	1.04336	1.141	1.0697	1.06665
O35379	290	S	Multidrug resistance-associated protein 1	Abcc1	105.96	_GS(ph)S(ph)QLDVNEEVEALIVK_	2.2959	0.99	0.94886	1.04336	1.105	1.0697	1.033
O35382	226	S	Exocyst complex component 4	Exoc4	50.178	_DPS(ph)PGPLIDVSNIPTPR_	1.8666	0.842	0.98261	0.856902	0.393	0.8386	0.468638
O35491	50	S	Dual specificity protein kinase CLK2	Clk2	90.614	_REDS(ph)YHVR_	0.47288	0.993			1.166
O35491	141	S	Dual specificity protein kinase CLK2	Clk2	184.97	_AKS(ph)VEDDAEGHLIYHVGDWLQER_	-0.41232	1.614			1.202
O35492	157	S	Dual specificity protein kinase CLK3	Clk3	114.63	_YRS(ph)PEPDPYLSYR_	-0.90949	0.72			0.711
O35492	280	S	Dual specificity protein kinase CLK3	Clk3	71.309	_S(ph)S(ph)RSVEDDKEGHLVCR_	0.96785	0.952			1.4
O35492	281	S	Dual specificity protein kinase CLK3	Clk3	71.309	_S(ph)S(ph)RSVEDDKEGHLVCR_	0.96785	0.952			1.4
O35492	283	S	Dual specificity protein kinase CLK3	Clk3	137.61	_S(ph)VEDDKEGHLVCR_	0.99213	1.153			1.127
O35493	136	S	Dual specificity protein kinase CLK4	Clk4	89.659	_S(ph)RS(ph)IEDDEEGHLICQSGDVLR_	-1.2701	1.318			1.941
O35493	138	S	Dual specificity protein kinase CLK4	Clk4	207.17	_S(ph)RS(ph)IEDDEEGHLICQSGDVLR_	-1.2701	4.124			1.745
O35495	24	S	Cyclin-dependent kinase 14	Cdk14	82.417	_TLS(ph)ESFSR_	0.49706	0.447	0.84414	0.529533	0.343	0.84866	0.404167
O35495	119	S	Cyclin-dependent kinase 14	Cdk14	130.29	_RHS(ph)SPSSPTSPK_	-3.2026	1.027	0.84414	1.21662	1.161	0.84866	1.36804
O35495	123	S	Cyclin-dependent kinase 14	Cdk14	69.331	_RHS(ph)SPSS(ph)PTSPK_	-0.18381	0.76	0.84414	0.900325	0.972	0.84866	1.14533
O35495	126	S	Cyclin-dependent kinase 14	Cdk14	44.577	_RHS(ph)SPSSPTS(ph)PK_	0.34529	0.944	0.84414	1.1183	0.966	0.84866	1.13827
O35551	407	S	Rab GTPase-binding effector protein 1	Rabep1	141.83	_AQS(ph)TDSLGTSSSLQSK_	0.37084	1.141	1.2091	0.943677	1.111	1.1672	0.951851
O35551	410	S	Rab GTPase-binding effector protein 1	Rabep1	96.708	_AQS(ph)TDS(ph)LGTSSSLQSK_	-2.8896	2.357	1.2091	1.94938	3.259	1.1672	2.79215
O35598	720	T	Disintegrin and metalloproteinase domain-containing protein 10	Adam10	88.311	_LPPPKPLPGT(ph)LKR_	0.61128	0.307	0.82686	0.371284	0.216	1.0078	0.214328
O35607	863	S	Bone morphogenetic protein receptor type-2	Bmpr2	80.361	_LNINSS(ph)PDEHEPLLR_	2.4292	1.356			1.328
O35609	78	S	Secretory carrier-associated membrane protein 3	Scamp3	101.3	_KLS(ph)PTEPR_	-0.75149	1.19	0.9151	1.3004	0.784	0.61706	1.27054
O35613	515	S	Death domain-associated protein 6	Daxx	59.248	_RNS(ph)EPAEGLR_	0.26986	1.143			1.371
O35623	50	S	BET1 homolog	Bet1	91.712	_SLS(ph)IEIGHEVK_	0.16522	0.65			0.528
O35625	77	S	Axin-1	Axin1	52.97	_SDLDLGYEPEGSAS(ph)PTPPYLR_	1.0059	0.71			0.289
O35664	403	S	Interferon alpha/beta receptor 2	Ifnar2	90.614	_S(ph)VLEDSFPR_	-1.0725	1.146			1.013
O35691	66	S	Pinin	Pnn	105.99	_GFS(ph)DSGGGPPAK_	-0.058981	0.603	1.0393	0.580198	0.55	1.2346	0.445488
O35691	100	S	Pinin	Pnn	153.41	_QES(ph)DPEDDDVKKPALQSSVVATSK_	-0.15305	1.008	1.0393	0.969884	1.141	1.2346	0.924186
O35691	346	S	Pinin	Pnn	165.53	_EAGIVHS(ph)DAEKEQEEEEQKQEMEVK_	-0.17084	0.966	1.0393	0.929472	1.22	1.2346	0.988174
O35691	380	S	Pinin	Pnn	108.94	_QQDS(ph)QPEEVMDVLEMVESVK_	-0.50614	1.17	1.0393	1.12576	1.468	1.2346	1.18905
O35691	440	S	Pinin	Pnn	82.475	_S(ph)LS(ph)PGKENINSQEVEK_	1.016	1.333	1.0393	1.28259	1.196	1.2346	0.968735
O35691	442	S	Pinin	Pnn	149.33	_S(ph)LS(ph)PGKENINSQEVEK_	1.016	0.966	1.0393	0.929472	1.18	1.2346	0.955775
O35691	450	S	Pinin	Pnn	102.21	_SLS(ph)PGKENINS(ph)QEVEK_	-1.3072	3.081	1.0393	2.9645	32.01	1.2346	25.9274
O35737	104	S	Heterogeneous nuclear ribonucleoprotein H	Hnrnph1	165.13	_HTGPNS(ph)PDTANDGFVR_	0.21025	1.175	0.94524	1.24307	1.806	0.99982	1.80633
O35737	310	S	Heterogeneous nuclear ribonucleoprotein H	Hnrnph1	119.27	_ATENDIYNFFS(ph)PLNPVR_	-1.6496	0.894	0.94524	0.945792	0.87	0.99982	0.870157
O35841	461	S	Apoptosis inhibitor 5	Api5	181.71	_TSEDTS(ph)SGSPPKKS(ph)PGGPK_	1.1261	0.693	0.93025	0.744961	0.508	0.99446	0.51083
O35841	469	S	Apoptosis inhibitor 5	Api5	181.71	_TSEDTS(ph)SGSPPKKS(ph)PGGPK_	1.1261	0.693	0.93025	0.744961	0.508	0.99446	0.51083
O35887	47	Y	Calumenin	Calu	79.69	_VHNDAQNFDY(ph)DHDAFLGAEEAK_	-3.1622	1.105	0.93706	1.17922	1.257	1.0886	1.15469
O35887	69	S	Calumenin	Calu	127.3	_SFDQLTPEES(ph)KER_	-0.95496	2.854	0.93706	3.0457	7.222	1.0886	6.63421
O35892	314	S	Nuclear autoantigen Sp-100	Sp100	54.09	_GGDTS(ph)DTESSIIIR_	0.083707
O35954	300	S	Membrane-associated phosphatidylinositol transfer protein 1	Pitpnm1	47.13	_PGTSTAGTPDGPEAPPGPDAS(ph)PDASFGK_	-0.3211	0.926	0.89899	1.03004	0.929	0.94823	0.97972
O35954	373	S	Membrane-associated phosphatidylinositol transfer protein 1	Pitpnm1	34.503	_WNS(ph)NDFIDAFASPTEVEGVPDPTVMATK_	1.409	0.989	0.89899	1.10012	0.67	0.94823	0.70658
O35954	621	S	Membrane-associated phosphatidylinositol transfer protein 1	Pitpnm1	73.386	_AS(ph)PEPSALPAQR_	-0.16885	1.032	0.89899	1.14795	1.377	0.94823	1.45218
O35954	895	S	Membrane-associated phosphatidylinositol transfer protein 1	Pitpnm1	113.65	_ERPQLTECEEPSIYS(ph)PAFPR_	3.7884	0.978	0.89899	1.08789	0.752	0.94823	0.793057
O35955	229	S	Proteasome subunit beta type-10	Psmb10	73.36	_ALS(ph)TPTEPVQR_	2.5785	0.762	0.76282	0.998925	0.585	0.63657	0.918988
O35973	704	S	Period circadian protein homolog 1	Per1	91.166	_KEPVVGGTLS(ph)PLALANK_	1.4742	0.937	2.5024	0.374441	1.506	1.0743	1.40184
O35984	151	S	Pre-B-cell leukemia transcription factor 2	Pbx2	85.998	_GGGSAAAAAAAAASGGGVS(ph)PDNSIEHSDYR_	-2.46	0.775			0.974
O35984	330	S	Pre-B-cell leukemia transcription factor 2	Pbx2	100.77	_TAVSVAQGGHS(ph)R_	0.22307	0.676			0.548
O54692	14	S	Centromere/kinetochore protein zw10 homolog	Zw10	156.67	_(ac)ASFVTEVLAHSGS(ph)LEK_	2.4063	0.632	1.0465	0.603918	0.649	1.0259	0.632615
O54692	438	S	Centromere/kinetochore protein zw10 homolog	Zw10	111.22	_EALPDLPS(ph)PDADHK_	0.32141	0.895	1.0465	0.855232	0.915	1.0259	0.8919
O54724	20	S	Polymerase I and transcript release factor	Ptrf	85.087	_(ac)MEDVTLHIVERPYSGFPDAS(ph)SEGPEPTQGEAR_	0.022488	0.587	0.57159	1.02696	0.389	0.50309	0.773221
O54724	21	S	Polymerase I and transcript release factor	Ptrf	180.05	_PYSGFPDASS(ph)EGPEPTQGEAR_	1.3327	0.541	0.57159	0.946483	0.57	0.50309	1.133
O54724	42	S	Polymerase I and transcript release factor	Ptrf	81.854	_ATEEPSGTGS(ph)DELIK_	0.93898	0.791	0.57159	1.38386	0.905	0.50309	1.79888
O54724	302	S	Polymerase I and transcript release factor	Ptrf	119.39	_S(ph)FTPDHVVYAR_	0.21393	0.34	0.57159	0.594832	0.228	0.50309	0.453199
O54724	304	T	Polymerase I and transcript release factor	Ptrf	48.131	_SFT(ph)PDHVVYAR_	-0.61417	0.581	0.57159	1.01646	0.498	0.50309	0.989883
O54724	367	S	Polymerase I and transcript release factor	Ptrf	91.767	_GS(ph)S(ph)PDVHTLLEITEESDAVLVDK_	3.7531	0.4	0.57159	0.699802	0.633	0.50309	1.25822
O54724	368	S	Polymerase I and transcript release factor	Ptrf	91.767	_GS(ph)S(ph)PDVHTLLEITEESDAVLVDK_	3.7531	0.4	0.57159	0.699802	0.633	0.50309	1.25822
O54724	389	S	Polymerase I and transcript release factor	Ptrf	64.279	_GSSPDVHTLLEITEESDAVLVDKS(ph)DS(ph)D_	-0.0084813	0.763	0.57159	1.33487	0.574	0.50309	1.14095
O54724	391	S	Polymerase I and transcript release factor	Ptrf	64.279	_GSSPDVHTLLEITEESDAVLVDKS(ph)DS(ph)D_	-0.0084813	0.763	0.57159	1.33487	0.574	0.50309	1.14095
O54774	632	S	AP-3 complex subunit delta-1	Ap3d1	66.884	_VPVPEGLDLDAWINEPPS(ph)DS(ph)ES(ph)EDEKPK_	-1.062	0.626	1.0132	0.617844	0.637	0.90396	0.704677
O54774	634	S	AP-3 complex subunit delta-1	Ap3d1	66.884	_VPVPEGLDLDAWINEPPS(ph)DS(ph)ES(ph)EDEKPK_	-1.062	0.626	1.0132	0.617844	0.637	0.90396	0.704677
O54774	636	S	AP-3 complex subunit delta-1	Ap3d1	66.884	_VPVPEGLDLDAWINEPPS(ph)DS(ph)ES(ph)EDEKPK_	-1.062	0.626	1.0132	0.617844	0.637	0.90396	0.704677
O54774	755	S	AP-3 complex subunit delta-1	Ap3d1	219.35	_HSS(ph)LPTES(ph)DEDIAPAQR_	-1.6945	0.854	1.0132	0.842874	0.543	0.90396	0.60069
O54774	758	T	AP-3 complex subunit delta-1	Ap3d1	136.64	_HSS(ph)LPT(ph)ES(ph)DEDIAPAQR_	-0.35625	0.803	1.0132	0.792538	0.545	0.90396	0.602903
O54774	760	S	AP-3 complex subunit delta-1	Ap3d1	219.35	_HSS(ph)LPT(ph)ES(ph)DEDIAPAQR_	-0.35625	1.191	1.0132	1.17548	1.125	0.90396	1.24452
O54774	784	S	AP-3 complex subunit delta-1	Ap3d1	117.94	_VDIITEEMPENALPS(ph)DEDDKDPNDPYR_	0.20665	0.789	1.0132	0.778721	0.687	0.90396	0.759989
O54781	378	S	SRSF protein kinase 2	Srpk2	60.95	_DEDDVEQELANLDPTWVES(ph)PK_	0.58177	1.149	1.0019	1.14682	1.135	1.068	1.06273
O54781	487	S	SRSF protein kinase 2	Srpk2	54.768	_TVS(ph)ASS(ph)TGDLPK_	0.27089	0.77	1.0019	0.76854	0.73	1.068	0.683521
O54781	490	S	SRSF protein kinase 2	Srpk2	54.768	_TVS(ph)ASS(ph)TGDLPK_	0.27089	0.77	1.0019	0.76854	0.73	1.068	0.683521
O54784	316	S	Death-associated protein kinase 3	Dapk3	37.744	_NTSYAS(ph)FER_	0.4994	0.765			0.493
O54786	314	S	DNA fragmentation factor subunit alpha	Dffa	76.574	_RS(ph)PLPGEPQRPK_	0.63946	0.744			0.655
O54825	97	S	Bystin	Bysl	110.01	_LGPGLPQDGS(ph)DEEDEEWPTLEK_	0.81959	1.242	1.3441	0.924038	1.409	1.6848	0.836301
O54826	691	S	Protein AF-10	Mllt10	76.332	_S(ph)PVSNLQLR_	0.41621	0.714			0.772
O54864	391	S	Histone-lysine N-methyltransferase SUV39H1	Suv39h1	76.301	_M(ox)DSNFGLAGLPGS(ph)PK_	0.036624	1.083			1.321
O54916	145	S	RalBP1-associated Eps domain-containing protein 1	Reps1	82.529	_KGPGS(ph)HDAVQPR_	0.6469	1.229	0.83446	1.47281	0.862	0.8853	0.973681
O54916	162	S	RalBP1-associated Eps domain-containing protein 1	Reps1	61.642	_PSAEQQEPVS(ph)PVVSPQQS(ph)PPTS(ph)PHTWR_	-1.2673	0.845	0.83446	1.01263	0.569	0.8853	0.64272
O54916	170	S	RalBP1-associated Eps domain-containing protein 1	Reps1	61.642	_PSAEQQEPVS(ph)PVVSPQQS(ph)PPTS(ph)PHTWR_	-1.2673	0.845	0.83446	1.01263	0.569	0.8853	0.64272
O54916	174	S	RalBP1-associated Eps domain-containing protein 1	Reps1	61.642	_PSAEQQEPVS(ph)PVVSPQQS(ph)PPTS(ph)PHTWR_	-1.2673	0.845	0.83446	1.01263	0.569	0.8853	0.64272
O54916	272	S	RalBP1-associated Eps domain-containing protein 1	Reps1	92.265	_RQS(ph)S(ph)SYEDPWK_	-0.1114	1.256	0.83446	1.50517	1.165	0.8853	1.31594
O54916	273	S	RalBP1-associated Eps domain-containing protein 1	Reps1	73.834	_RQS(ph)S(ph)SYEDPWK_	-0.1114	0.845	0.83446	1.01263	0.718	0.8853	0.811025
O54916	392	S	RalBP1-associated Eps domain-containing protein 1	Reps1	35.03	_LIDLEDSADVGEQPGEVGYSGS(ph)PAEAPPSK_	-1.2134	0.812	0.83446	0.973084	0.588	0.8853	0.664182
O54916	475	S	RalBP1-associated Eps domain-containing protein 1	Reps1	156.08	_TSS(ph)DHTNPTSPLLVKPSDLSEENK_	0.52685	0.483	0.83446	0.578817	0.496	0.8853	0.560262
O54916	481	T	RalBP1-associated Eps domain-containing protein 1	Reps1	81.406	_TSSDHTNPT(ph)SPLLVKPSDLSEENK_	0.25326	1.341	0.83446	1.60703	0.867	0.8853	0.979329
O54916	482	S	RalBP1-associated Eps domain-containing protein 1	Reps1	106.57	_TSSDHTNPTS(ph)PLLVK_	-0.55598	1.141	0.83446	1.36735	0.783	0.8853	0.884446
O54916	708	S	RalBP1-associated Eps domain-containing protein 1	Reps1	203.06	_LKS(ph)EDELRPDVDEHTQK_	-0.52898	0.936	0.83446	1.12168	0.576	0.8853	0.650627
O54916	735	S	RalBP1-associated Eps domain-containing protein 1	Reps1	64.26	_TGVLAAVLTSQPS(ph)IPR_	0.46769	0.478	0.83446	0.572826	0.691	0.8853	0.780526
O54918	73	S	Bcl-2-like protein 11	Bcl2l11	81.263	_S(ph)PLFIFVR_	-2.0467	0.84			0.366
O54918	83	S	Bcl-2-like protein 11	Bcl2l11	94.692	_RSS(ph)LLSR_	0.1256	0.942			0.534
O54931	486	S	A-kinase anchor protein 2	Akap2	77.907	_SVNVS(ph)LTQEELDSGLDELSVR_	-1.3229	0.939	0.94471	0.993956	0.58	1.2784	0.453692
O54931	740	S	A-kinase anchor protein 2	Akap2	154.85	_TLS(ph)MIEEEIR_	-0.59637	0.43	0.94471	0.455166	0.282	1.2784	0.220588
O54940	24	S	BCL2/adenovirus E1B 19 kDa protein-interacting protein 2	Bnip2	98.977	_EEWQDEDFPIPLPEDDS(ph)IEADTLDGTDPDR_	-3.8939	0.821			0.297
O54940	114	S	BCL2/adenovirus E1B 19 kDa protein-interacting protein 2	Bnip2	198.98	_KGS(ph)ITEYTATEEK_	-0.3153	1.172			0.742
O54940	222	S	BCL2/adenovirus E1B 19 kDa protein-interacting protein 2	Bnip2	52.49	_MPS(ph)LGWLR_	-1.3303	0.243			0.269
O54967	284	Y	Activated CDC42 kinase 1	Tnk2	48.899	_ALPQNDDHY(ph)VMQEHR_	2.5953	0.782			0.437
O54967	618	T	Activated CDC42 kinase 1	Tnk2	77.531	_PCAPSLAQLAMDACSLLDKT(ph)PPQS(ph)PTR_	-0.85956	0.81			0.473
O54967	622	S	Activated CDC42 kinase 1	Tnk2	77.531	_PCAPSLAQLAMDACSLLDKT(ph)PPQS(ph)PTR_	-0.46135	0.81			0.473
O54967	789	S	Activated CDC42 kinase 1	Tnk2	60.301	_WPGPAS(ph)PPR_	0.8272	0.623			1.803
O54988	347	S	STE20-like serine/threonine-protein kinase	Slk	95.68	_ASSDLSIAS(ph)S(ph)EEDKLSQNACILESVSER_	-1.6509	0.85	1.071	0.793651	1.148	1.073	1.0699
O54988	348	S	STE20-like serine/threonine-protein kinase	Slk	95.68	_ASSDLSIAS(ph)S(ph)EEDKLSQNACILESVSER_	-1.6509	0.85	1.071	0.793651	1.148	1.073	1.0699
O54988	647	S	STE20-like serine/threonine-protein kinase	Slk	94.495	_ATLEQPETDEVEQVSESNS(ph)IEELER_	1.8197	0.755	1.071	0.704949	0.71	1.073	0.661696
O55003	79	S	BCL2/adenovirus E1B 19 kDa protein-interacting protein 3	Bnip3	58.626	_AEIDSHS(ph)FGEK_	-3.1769	0.341			0.487
O55003	88	S	BCL2/adenovirus E1B 19 kDa protein-interacting protein 3	Bnip3	96.673	_NSTLS(ph)EEDYIER_	-1.0313	0.726			0.602
O55022	181	S	Membrane-associated progesterone receptor component 1	Pgrmc1	179.17	_EGEEPTVYS(ph)DDEEPKDETAR_	-1.1687	1.056	1.01	1.04554	1.311	1.2487	1.04989
O55028	31	S	[3-methyl-2-oxobutanoate dehydrogenase [lipoamide]] kinase, mitochondrial	Bckdk	118.21	_S(ph)TSATDTHHVELAR_	-0.64727	1.15	1.9229	0.598055	0.921	0.68344	1.34759
O55029	859	S	Coatomer subunit beta'	Copb2	147.41	_GFQPSRPTAQQEPDGKPAS(ph)SPVIMASQTTHK_	-0.78196	0.592	0.91552	0.646627	0.506	0.82974	0.60983
O55029	860	S	Coatomer subunit beta'	Copb2	135.84	_PASS(ph)PVIM(ox)ASQTTHK_	-0.54145	0.651	0.91552	0.711071	0.57	0.82974	0.686962
O55091	137	S	Protein IMPACT	Impact	142.4	_TEEVEVES(ph)EEDPILEHPPENPVK_	2.337	1.243	1.133	1.09709	1.009	1.4655	0.688502
O55098	185	T	Serine/threonine-protein kinase 10	Stk10	135.43	_NLKT(ph)LQK_	-0.11051	1.096	0.9287	1.18014	2.926	1.0697	2.73535
O55098	950	T	Serine/threonine-protein kinase 10	Stk10	142.4	_LSEEAEPRPTT(ph)PSK_	-1.2441	0.482	0.9287	0.519005	0.329	1.0697	0.307563
O55106	245	S	Striatin	Strn	143.48	_FLESAAADVS(ph)DEDEDEDTDGR_	-0.023254	1.299	0.99452	1.30616	1.28	0.97933	1.30702
O55131	333	S	Septin-7	2016-09-07	104.24	_S(ph)PLAQMEEER_	0.27348	0.821	0.88522	0.927453	0.897	0.81928	1.09486
O55143	663	S	Sarcoplasmic/endoplasmic reticulum calcium ATPase 2	Atp2a2	113.76	_EFDELSPS(ph)AQR_	-0.74941	1.209	1.0565	1.14434	1.595	1.4246	1.11961
O55176	32	S	E3 ubiquitin-protein ligase Praja-1	Pja1	90.861	_SRS(ph)PFASTR_	-0.036991	0.785			0.395
O55176	231	T	E3 ubiquitin-protein ligase Praja-1	Pja1	166.61	_VFFDT(ph)DDDDDVPHSTSR_	-0.039472	0.94			0.832
O55201	664	S	Transcription elongation factor SPT5	Supt5h	154.07	_DVTNLTVGGFTPMS(ph)PR_	1.6802	1.127	1.061	1.06221	0.992	1.124	0.882562
O55201	1028	T	Transcription elongation factor SPT5	Supt5h	186.9	_VVSISSEHLEPIT(ph)PTK_	3.1871	0.887	1.061	0.836004	0.85	1.124	0.756228
O70161	554	S	Phosphatidylinositol 4-phosphate 5-kinase type-1 gamma	Pip5k1c	84.214	_TQS(ph)SGQDGRPQEEPHAEDLQK_	-0.16294	0.873			0.491
O70251	106	S	Elongation factor 1-beta	Eef1b	220.52	_DDDDIDLFGS(ph)DDEEESEEAKK_	0.24416	1.145	1.0542	1.08613	1.088	0.98304	1.10677
O70258	363	S	Epsilon-sarcoglycan	Sgce	56.882	_DMQTPDIQLVHHSS(ph)IQK_	0.39544	0.363			0.443
O70279	3	T	Protein DGCR14	Dgcr14	156.88	_(ac)GT(ph)PGTSAGALFLSSASAPSR_	2.6337	1.172			0.353
O70279	295	S	Protein DGCR14	Dgcr14	66.267	_ELIPQES(ph)PR_	0.3116	0.718			0.614
O70279	453	T	Protein DGCR14	Dgcr14	127.3	_T(ph)PLTQDPASITDNLLQLPAR_	-0.053233	0.769			0.47
O70305	593	S	Ataxin-2	Atxn2	71.935	_MSSEGPPRM(ox)S(ph)PK_	-0.63381	0.515	0.91992	0.559831	0.316	1.0433	0.302885
O70305	710	T	Ataxin-2	Atxn2	94.465	_ALT(ph)PSIEAK_	-0.059557	0.463	0.91992	0.503305	0.313	1.0433	0.30001
O70305	753	S	Ataxin-2	Atxn2	61.11	_GMS(ph)PVVSEHR_	-0.72389	0.683	0.91992	0.742456	0.293	1.0433	0.28084
O70305	832	S	Ataxin-2	Atxn2	72.158	_TNS(ph)PSIS(ph)PSMLSNAEHK_	-4.4136	0.81	0.91992	0.880511	0.941	1.0433	0.901946
O70305	834	S	Ataxin-2	Atxn2	28.675	_TNS(ph)PS(ph)ISPSMLSNAEHK_	0.9676	0.774	0.91992	0.841378	0.872	1.0433	0.835809
O70305	836	S	Ataxin-2	Atxn2	72.158	_TNS(ph)PSIS(ph)PSMLSNAEHK_	-4.4136	0.81	0.91992	0.880511	0.941	1.0433	0.901946
O70310	47	S	Glycylpeptide N-tetradecanoyltransferase 1	Nmt1	82.578	_SGLS(ph)PANDTGAK_	0.96801	0.86	0.96003	0.895805	0.778	0.93689	0.830407
O70318	38	S	Band 4.1-like protein 2	Epb41l2	169.43	_EVENEQTPVS(ph)EPEEEK_	0.52202	0.774	0.73806	1.0487	0.579	0.65615	0.88242
O70318	86	S	Band 4.1-like protein 2	Epb41l2	93.096	_S(ph)YNLVVAK_	-0.073439	0.443	0.73806	0.600222	0.128	0.65615	0.195077
O70318	187	T	Band 4.1-like protein 2	Epb41l2	88.565	_RET(ph)KEVQTSELK_	0.34466	1.372	0.73806	1.85893	1.182	0.65615	1.80142
O70318	395	S	Band 4.1-like protein 2	Epb41l2	88.283	_RLS(ph)MYGVDLHHAK_	1.6552	0.87	0.73806	1.17877	0.59	0.65615	0.899185
O70318	492	S	Band 4.1-like protein 2	Epb41l2	57.164	_LVS(ph)PEQPPK_	-1.5783		0.73806			0.65615
O70318	543	S	Band 4.1-like protein 2	Epb41l2	52.02	_S(ph)LDGAPIGVVDQSPPGEGSVPGPGVISYTTIQDGR_	-0.23659	0.591	0.73806	0.800748	0.315	0.65615	0.480073
O70318	630	S	Band 4.1-like protein 2	Epb41l2	125.54	_HQAS(ph)ISELK_	0.18354	0.619	0.73806	0.838685	0.312	0.65615	0.475501
O70318	666	S	Band 4.1-like protein 2	Epb41l2	96.351	_VTPLPFQPQASS(ph)HETLNVVEEK_	0.97894	0.905	0.73806	1.22619	0.67	0.65615	1.02111
O70318	698	S	Band 4.1-like protein 2	Epb41l2	92.265	_EMS(ph)PGHGPGETR_	-1.0582	0.705	0.73806	0.955207	0.517	0.65615	0.78793
O70326	76	S	Gremlin-1	Grem1	132.28	_GTAMPGEEVLES(ph)SQEALHVTER_	-2.8576	1.478			2.157
O70374	34	S	Protein CBFA2T2	Cbfa2t2	44.641	_S(ph)SPPIMPPLPPINPGGPR_	-0.73879	0.424			0.297
O70374	35	S	Protein CBFA2T2	Cbfa2t2	44.641	_S(ph)SPPIMPPLPPINPGGPR_	-0.73879	0.424			0.297
O70374	400	S	Protein CBFA2T2	Cbfa2t2	97.384	_QHS(ph)PGSTDSLSNDSQR_	-0.21625	0.629			0.83
O70374	542	S	Protein CBFA2T2	Cbfa2t2	77.959	_LCGQSLHGHS(ph)PHSQSR_	-0.019736	0.831			0.843
O70400	90	S	PDZ and LIM domain protein 1	Pdlim1	136.24	_IWS(ph)PLVTEEGK_	-1.014	0.839	1.1382	0.737129	0.271	1.0925	0.248055
O70400	185	S	PDZ and LIM domain protein 1	Pdlim1	92.474	_PVVQPHPSGS(ph)LIIDK_	-1.2622	1.311	1.1382	1.15182	0.137	1.0925	0.1254
O70405	450	S	Serine/threonine-protein kinase ULK1	Ulk1	141.6	_IEQNLQS(ph)PTQQQTAR_	2.4371	0.982			0.882
O70405	521	S	Serine/threonine-protein kinase ULK1	Ulk1	79.639	_VPS(ph)PQGADVR_	-0.40714	0.873			1
O70405	555	S	Serine/threonine-protein kinase ULK1	Ulk1	109.04	_LHS(ph)APNLSDFHVVR_	-0.37795	0.897			0.789
O70405	622	S	Serine/threonine-protein kinase ULK1	Ulk1	150.19	_SPLPPILGS(ph)PTK_	-0.4211	0.671			0.442
O70405	637	S	Serine/threonine-protein kinase ULK1	Ulk1	130.27	_TPS(ph)SQNLLTLLAR_	1.0676	1.154			0.795
O70405	638	S	Serine/threonine-protein kinase ULK1	Ulk1	97.713	_TPS(ph)S(ph)QNLLTLLAR_	4.4928	1.323			0.352
O70405	659	T	Serine/threonine-protein kinase ULK1	Ulk1	63.305	_T(ph)LPDLSEASPFHGQQLGSGLRPAEDTR_	1.8208	0.912			0.505
O70435	250	S	Proteasome subunit alpha type-3	Psma3	113.11	_ESLKEEDES(ph)DDDNM_	-1.0036	1.03	1.0719	0.960911	0.993	1.0449	0.95033
O70458	781	S	Oncostatin-M-specific receptor subunit beta	Osmr	69.346	_SSILS(ph)LIK_	-0.66119	1.003	0.99826	1.00475	0.778	1.4132	0.550524
O70472	1153	S	Transmembrane protein 131	Tmem131	63.447	_RLS(ph)FEASNPPFDVGR_	-0.59143	0.958			2.028
O70472	1318	S	Transmembrane protein 131	Tmem131	57.267	_LS(ph)PAPLTHPSHPER_	-0.22651	0.729			0.863
O70472	1865	S	Transmembrane protein 131	Tmem131	56.424	_RSS(ph)DPWSNSHFPHEN_	-0.0072773	1.048			1.008
O70475	474	T	UDP-glucose 6-dehydrogenase	Ugdh	133.48	_IPYT(ph)PGEIPK_	2.65	0.813	0.98921	0.821868	0.588	0.9256	0.635264
O70480	30	S	Vesicle-associated membrane protein 4	Vamp4	197.38	_NLLEDDS(ph)DEEEDFFLR_	-0.9992	1.148	1.1896	0.96503	1.304	1.2534	1.04037
O70480	90	S	Vesicle-associated membrane protein 4	Vamp4	52.731	_SES(ph)LSDNATAFSNR_	-0.86861	1.966	1.1896	1.65266	1.205	1.2534	0.961385
O70481	15	S	E3 ubiquitin-protein ligase UBR1	Ubr1	80.632	_MDVS(ph)PEPPLAPQR_	-1.1718	0.869			0.798
O70481	1601	S	E3 ubiquitin-protein ligase UBR1	Ubr1	98.98	_NS(ph)LIELPEDYSCLLNQASHFR_	0.76824	1.081			0.85
O70492	72	S	Sorting nexin-3	Snx3	168.83	_RYS(ph)DFEWLR_	-0.6028	1.095	0.87186	1.25594	0.776	0.68172	1.1383
O70493	73	S	Sorting nexin-12	Snx12	111.79	_RYS(ph)DFEWLK_	-0.75352	1.138	1.0081	1.12886	1.092	0.87105	1.25366
O70494	72	S	Transcription factor Sp3	Sp3	74.377	_IGPPS(ph)PGDDDEEAAVAAAAGVPAAAAGATGDLASAQLGGAPNR_	-1.4104	0.899	0.81714	1.10018	0.678	1.0323	0.656786
O70551	51	S	SRSF protein kinase 1	Srpk1	26.561	_GSAPHS(ph)ESDIPEQEEEILGS(ph)DDDEQEDPNDYCK_	-1.0273	0.984	1.0008	0.983213	0.784	1.1658	0.6725
O70551	309	S	SRSF protein kinase 1	Srpk1	106.47	_QEES(ph)ESPVDRPLTENPPNK_	1.1267	0.677	1.0008	0.676459	0.639	1.1658	0.548121
O70551	311	S	SRSF protein kinase 1	Srpk1	88.09	_QEESES(ph)PVDRPLTENPPNK_	0.99697	0.717	1.0008	0.716427	0.781	1.1658	0.669926
O70566	69	S	Protein diaphanous homolog 2	Diaph2	65.765	_EKPVIQHS(ph)IDYQTAVVEIPPALIVHDDR_	0.95328	0.67			0.651
O70585	468	T	Dystrobrevin beta	Dtnb	67.4	_LEHEQASQPT(ph)PEK_	-0.81702	1.168			1.111
O88196	1060	S	E3 ubiquitin-protein ligase TTC3	Ttc3	68.401	_RNS(ph)DSAGPFAVPDHLR_	-0.60895	0.719			0.595
O88271	203	S	Craniofacial development protein 1	Cfdp1	178.95	_EKPQALVTS(ph)PATPLPAGSGIK_	-0.58282	0.893	0.85614	1.04305	0.737	0.82519	0.893128
O88271	246	S	Craniofacial development protein 1	Cfdp1	163.74	_LDWES(ph)FKEEEGIGEELAIHNR_	-0.10055	1.063	0.85614	1.24162	0.637	0.82519	0.771943
O88286	1016	S	Protein Wiz	Wiz	113.53	_GLTHPSSS(ph)PLLK_	-0.28331	0.72	1.1195	0.643144	0.378	1.3429	0.28148
O88286	1029	S	Protein Wiz	Wiz	115.38	_KAPLTLAGS(ph)PTPK_	0.57579	0.912	1.1195	0.814649	0.568	1.3429	0.422965
O88286	1039	S	Protein Wiz	Wiz	121.51	_NPEDKS(ph)PQLSLSPR_	-2.0322	1.381	1.1195	1.23359	1.573	1.3429	1.17135
O88286	1045	S	Protein Wiz	Wiz	154.75	_SPQLSLS(ph)PRPTS(ph)PK_	0.4206	0.925	1.1195	0.826262	0.895	1.3429	0.666468
O88286	1049	T	Protein Wiz	Wiz	82.8	_SPQLSLS(ph)PRPT(ph)SPK_	0.9124	0.923	1.1195	0.824475	1.117	1.3429	0.831782
O88286	1050	S	Protein Wiz	Wiz	154.75	_SPQLSLS(ph)PRPTS(ph)PK_	-0.11255	1.209	1.1195	1.07995	0.981	1.3429	0.730509
O88286	1139	S	Protein Wiz	Wiz	53.168	_PGGHLHPPGPS(ph)PK_	-0.39325		1.1195			1.3429
O88286	1347	S	Protein Wiz	Wiz	41.353	_KEPPAGDLAPALTEDGSPTAAPGALHSPLPLS(ph)PLASR_	0.82582	0.48	1.1195	0.428763	0.496	1.3429	0.36935
O88286	1370	S	Protein Wiz	Wiz	98.592	_ELSLS(ph)PITGSK_	-1.3531	0.875	1.1195	0.781599	0.701	1.3429	0.522005
O88286	1550	S	Protein Wiz	Wiz	80.96	_PLATS(ph)PPGTVK_	0.40437	1.34	1.1195	1.19696	0.708	1.3429	0.527217
O88342	238	Y	WD repeat-containing protein 1	Wdr1	55.051	_AHDGGIY(ph)AISWSPDSTHLLSASGDK_	0.75039	1.041	0.98092	1.06125	0.83	0.85086	0.975484
O88343	254	T	Electrogenic sodium bicarbonate cotransporter 1	Slc4a4	111.6	_NLT(ph)SSS(ph)LNDISDKPEK_	0.31843	0.834			0.544
O88343	257	S	Electrogenic sodium bicarbonate cotransporter 1	Slc4a4	133.95	_NLT(ph)SSS(ph)LNDISDKPEK_	0.31843	0.781			0.397
O88343	1069	S	Electrogenic sodium bicarbonate cotransporter 1	Slc4a4	88.275	_ERS(ph)STFLER_	0.76451	0.672			1.079
O88351	672	S	Inhibitor of nuclear factor kappa-B kinase subunit beta	Ikbkb	85.362	_GPVSGS(ph)PDSM(ox)NVSR_	-0.17189	0.994	0.95599	1.03976	0.705	0.79657	0.885045
O88379	732	T	Bromodomain adjacent to zinc finger domain protein 1A	Baz1a	104.52	_DLDPDVVT(ph)EDEDDPGSHK_	-1.181	1.125	0.77352	1.45439	1.657	1.3811	1.19977
O88379	1366	T	Bromodomain adjacent to zinc finger domain protein 1A	Baz1a	51.733	_GADHT(ph)PEHSPSFTNFR_	-0.85507	1.303	0.77352	1.68451	2.05	1.3811	1.48432
O88379	1370	S	Bromodomain adjacent to zinc finger domain protein 1A	Baz1a	41.672	_GADHT(ph)PEHS(ph)PSFTNFR_	0.92072	0.74	0.77352	0.956666	0.853	1.3811	0.617624
O88379	1412	S	Bromodomain adjacent to zinc finger domain protein 1A	Baz1a	49.924	_RQS(ph)TES(ph)SPVPLNR_	0.80404	1.512	0.77352	1.9547	1.723	1.3811	1.24756
O88379	1415	S	Bromodomain adjacent to zinc finger domain protein 1A	Baz1a	91.969	_RQS(ph)TES(ph)SPVPLNR_	0.80404	1.512	0.77352	1.9547	1.723	1.3811	1.24756
O88413	372	S	Tubby-related protein 3	Tulp3	96.673	_S(ph)MENLIELHNK_	-0.17618	0.95	1.0506	0.904245	0.874	1.6495	0.529858
O88447	459	S	Kinesin light chain 1	Klc1	94.09	_VDS(ph)PTVTTTLK_	1.8851	0.691	0.88504	0.780756	0.717	0.7903	0.90725
O88447	520	S	Kinesin light chain 1	Klc1	72.315	_S(ph)RES(ph)LNMDVVK_	-0.079429	1.295	0.88504	1.46321	0.792	0.7903	1.00215
O88447	523	S	Kinesin light chain 1	Klc1	58.691	_S(ph)RES(ph)LNMDVVK_	-0.079429	1.974	0.88504	2.23041	2.331	0.7903	2.94951
O88448	575	S	Kinesin light chain 2	Klc2	102.53	_ASS(ph)LNFLNK_	-0.84296	1.013	1.0329	0.980734	0.754	1.033	0.729913
O88466	470	S	Zinc finger protein 106	Znf106	79.089	_S(ph)PLLPLPTPK_	0.42877	0.327			0.294
O88466	878	S	Zinc finger protein 106	Znf106	55.757	_SLS(ph)ESSVVMDR_	-1.0104	1.029			0.666
O88466	1041	S	Zinc finger protein 106	Znf106	102.5	_ATGDGSS(ph)PELPSLER_	0.31658	0.575			0.677
O88466	1296	S	Zinc finger protein 106	Znf106	88.282	_GNSPSCQS(ph)PDLPGINR_	-0.74323	0.774			0.86
O88487	81	S	Cytoplasmic dynein 1 intermediate chain 2	Dync1i2	159.27	_EAEALLQSMGLTTDSPIVPPPMS(ph)PSSK_	-1.2742	0.943	0.89269	1.05636	0.611	0.89039	0.686216
O88487	83	S	Cytoplasmic dynein 1 intermediate chain 2	Dync1i2	95.19	_EAEALLQSMGLTTDSPIVPPPMSPS(ph)SK_	2.7419	1.017	0.89269	1.13925	0.584	0.89039	0.655892
O88491	383	S	Histone-lysine N-methyltransferase, H3 lysine-36 and H4 lysine-20 specific	Nsd1	76.158	_SLAFDSEHS(ph)ADEK_	0.096331	1.071			0.843
O88522	380	S	NF-kappa-B essential modulator	Ikbkg	105.5	_RS(ph)PPEEPPDFCCPK_	-1.2746	1	1.0262	0.974469	0.535	0.78915	0.677945
O88532	1054	S	Zinc finger RNA-binding protein	Zfr	155.76	_RRDS(ph)DGVDGFEAEGK_	1.0445	1.143	0.85949	1.32986	1.231	1.0136	1.21448
O88569	102	S	Heterogeneous nuclear ribonucleoproteins A2/B1	Hnrnpa2b1	83.37	_EES(ph)GKPGAHVTVK_	0.62915	1.327	1.0037	1.32211	0.594	1.0729	0.55364
O88569	212	S	Heterogeneous nuclear ribonucleoproteins A2/B1	Hnrnpa2b1	41.227	_GGNFGFGDS(ph)R_	0.47144	0.622	1.0037	0.619707	0.705	1.0729	0.657098
O88569	259	S	Heterogeneous nuclear ribonucleoproteins A2/B1	Hnrnpa2b1	119.11	_GFGDGYNGYGGGPGGGNFGGS(ph)PGYGGGR_	-1.041	0.935	1.0037	0.931553	0.526	1.0729	0.49026
O88573	130	S	AF4/FMR2 family member 1	Aff1	57.212	_PVGNIS(ph)HSPK_	-0.0042931	0.631			0.614
O88573	132	S	AF4/FMR2 family member 1	Aff1	74.475	_PVGNISHS(ph)PK_	1.4069	0.903			0.704
O88574	131	S	Histone deacetylase complex subunit SAP30	Sap30	76.562	_KGS(ph)DDDGGDSPVQDIDTPEVDLYQLQVNTLR_	4.0451	0.877			1.214
O88587	260	S	Catechol O-methyltransferase	Comt	57.973	_AVYQGPGS(ph)SPVKS_	2.3531	1.044	1.0904	0.957447	0.853	0.93158	0.915649
O88587	261	S	Catechol O-methyltransferase	Comt	121.42	_AVYQGPGSS(ph)PVK_	-0.1619	0.871	1.0904	0.798789	0.8	0.93158	0.858756
O88622	135	S	Poly(ADP-ribose) glycohydrolase	Parg	139.28	_LENVPQLNLDKS(ph)PTEK_	-2.4632	0.966	0.82342	1.17316	0.959	1.0633	0.901909
O88622	256	S	Poly(ADP-ribose) glycohydrolase	Parg	80.93	_DCTGCQQEEVDVLPES(ph)PLS(ph)DVGAEDIGTGPK_	-0.41394	1.108	0.82342	1.34561	0.934	1.0633	0.878397
O88622	259	S	Poly(ADP-ribose) glycohydrolase	Parg	80.93	_DCTGCQQEEVDVLPES(ph)PLS(ph)DVGAEDIGTGPK_	-0.41394	1.108	0.82342	1.34561	0.934	1.0633	0.878397
O88622	286	S	Poly(ADP-ribose) glycohydrolase	Parg	96.591	_LTGQESSLGDS(ph)PPFEK_	0.62602	0.721	0.82342	0.875616	0.982	1.0633	0.92354
O88643	144	S	Serine/threonine-protein kinase PAK 1	Pak1	76.1	_YMS(ph)FTDK_	-1.2162	0.714	0.85271	0.83733	0.533	0.73491	0.725259
O88643	155	S	Serine/threonine-protein kinase PAK 1	Pak1	79.514	_SAEDYNS(ph)SNTLNVK_	-0.46016	1.844	0.85271	2.16252	0.728	0.73491	0.990597
O88643	212	T	Serine/threonine-protein kinase PAK 1	Pak1	124.16	_SVIEPLPVT(ph)PTR_	0.64678	0.419	0.85271	0.491375	0.31	0.73491	0.42182
O88643	230	T	Serine/threonine-protein kinase PAK 1	Pak1	228.46	_DVATSPISPTENNTT(ph)PPDALTR_	0.17578	0.592	0.85271	0.694257	0.321	0.73491	0.436788
O88685	12	S	26S protease regulatory subunit 6A	Psmc3	133.16	_(ac)MQEMNLLPTPES(ph)PVTR_	1.1705	0.954	1.0301	0.926124	0.888	0.97981	0.906298
O88700	460	S	Bloom syndrome protein homolog	Blm	27.803	_ELNS(ph)PYLLSHSPSTEECLPTTTPGK_	2.4482	1.084			0.831
O88700	467	S	Bloom syndrome protein homolog	Blm	88.976	_ELNSPYLLSHS(ph)PSTEECLPTTTPGK_	2.61	1.079			0.891
O88700	1101	S	Bloom syndrome protein homolog	Blm	77.726	_FVQEHSS(ph)SPGTR_	-0.6364	1.11			0.8
O88700	1102	S	Bloom syndrome protein homolog	Blm	79.471	_FVQEHSSS(ph)PGTR_	-0.5927	1.024			0.721
O88738	465	S	Baculoviral IAP repeat-containing protein 6	Birc6	84.602	_RPTLAWLEDSSS(ph)CSDIPK_	-0.024464	0.861			0.749
O88738	483	S	Baculoviral IAP repeat-containing protein 6	Birc6	102.21	_LEGDSDDLLEDS(ph)DSEEHSR_	-2.1045	1.131			1.031
O88738	580	S	Baculoviral IAP repeat-containing protein 6	Birc6	119.45	_S(ph)PATSPISSNSHR_	0.064504	0.845			0.92
O88738	583	T	Baculoviral IAP repeat-containing protein 6	Birc6	132.08	_SPAT(ph)SPISSNSHR_	-1.3395	0.901			1.865
O88738	584	S	Baculoviral IAP repeat-containing protein 6	Birc6	76.145	_S(ph)PATS(ph)PISSNSHR_	-0.49823	1.163			1.814
O88738	3960	S	Baculoviral IAP repeat-containing protein 6	Birc6	80.632	_AMASTPPRPPS(ph)R_	1.1954	0.743			0.375
O88738	4816	S	Baculoviral IAP repeat-containing protein 6	Birc6	69.641	_TMS(ph)HHAAALK_	0.76222	1.532			1.788
O88738	4850	S	Baculoviral IAP repeat-containing protein 6	Birc6	172.8	_LPCPEGLDPDIEDAS(ph)PVCR_	-2.7386	1.254			0.523
O88746	176	S	Target of Myb protein 1	Tom1	54.199	_TVFNSETPS(ph)R_	0.93901	0.851	1.4373	0.592082	1.333	1.0859	1.22755
O88746	208	S	Target of Myb protein 1	Tom1	57.997	_GDLSQHATPLPTPAVLPGDS(ph)PITPTPEQIGK_	-1.2832	0.719	1.4373	0.500244	0.556	1.0859	0.512018
O88746	462	S	Target of Myb protein 1	Tom1	123.65	_LPNLAS(ph)PSAEGPPRPSPGTAPR_	-0.52859	0.885	1.4373	0.615738	0.788	1.0859	0.725665
O88792	285	S	Junctional adhesion molecule A	F11r	100.93	_VIYSQPS(ph)TR_	0.77916	0.962			0.691
O88796	251	S	Ribonuclease P protein subunit p30	Rpp30	171.9	_KPRPS(ph)EADDESLPVCK_	-0.70153	1.333	1.1362	1.17321	1.397	1.2329	1.1331
O88842	589	S	FYVE, RhoGEF and PH domain-containing protein 3	Fgd3	65.118	_ECFLEEPLVPPS(ph)PSSETPTELK_	1.5684	0.691			0.575
O88845	187	S	A-kinase anchor protein 10, mitochondrial	Akap10	89.311	_QSSLAEPVS(ph)PSK_	-1.0165	0.971			0.972
O88874	325	S	Cyclin-K	Ccnk	80.632	_KPS(ph)PQPS(ph)PPR_	-0.46706	0.673	0.98096	0.686063	1.096	0.73517	1.49081
O88874	329	S	Cyclin-K	Ccnk	84.102	_KPS(ph)PQPS(ph)PPR_	-0.46706	0.639	0.98096	0.651403	0.628	0.73517	0.854224
O88874	341	S	Cyclin-K	Ccnk	49.298	_AVVVS(ph)PKEENK_	0.33604	1.075	0.98096	1.09587	1.056	0.73517	1.4364
O88878	48	S	AN1-type zinc finger protein 5	Zfand5	38.986	_MS(ph)PMGTASGSNSPTSDSASVQR_	-1.0072	0.708			0.475
O88907	488	S	E3 SUMO-protein ligase PIAS1	Pias1	80.585	_TCPSLSPTS(ph)PLSNK_	-0.30866	0.693	2.5455	0.272245	0.538	0.73987	0.727155
O88907	503	S	E3 SUMO-protein ligase PIAS1	Pias1	83.252	_GILSLPHQAS(ph)PVSR_	0.29562	0.577	2.5455	0.226675	0.536	0.73987	0.724452
O88942	235	S	Nuclear factor of activated T-cells, cytoplasmic 1	Nfatc1	50.04	_SLGACHLLGS(ph)PR_	1.0467	0.863			0.666
O88978	427	S	Protein tilB homolog	Lrrc6	64.82	_QIERLEVDPS(ph)K_	-4.436	3.974			0.396
O88987	103	S	A-kinase anchor protein 3	Akap3	43.308	_LHFEMS(ph)HK_	4.6462	24.422			4.072
O89001	1365	T	Carboxypeptidase D	Cpd	174.15	_SLLSHEFQDET(ph)DT(ph)EEETLYSSK_	-1.9447	1.174	0.74572	1.57432	1.008	0.83257	1.21071
O89001	1367	T	Carboxypeptidase D	Cpd	174.15	_SLLSHEFQDET(ph)DT(ph)EEETLYSSK_	-1.9447	1.502	0.74572	2.01416	1.881	0.83257	2.25927
O89032	419	S	SH3 and PX domain-containing protein 2A	Sh3pxd2a	43.68	_AQIS(ph)SPNLR_	0.77484	0.896	1.3182	0.679715	0.674	1.4194	0.474849
O89032	420	S	SH3 and PX domain-containing protein 2A	Sh3pxd2a	59.418	_AQISS(ph)PNLR_	1.441	0.806	1.3182	0.61144	1.541	1.4194	1.08567
O89032	514	S	SH3 and PX domain-containing protein 2A	Sh3pxd2a	69.352	_RTS(ph)TLTRPK_	0.57866	0.683	1.3182	0.518131	0.412	1.4194	0.290263
O89032	515	T	SH3 and PX domain-containing protein 2A	Sh3pxd2a	76.332	_RTST(ph)LTRPK_	0.48786	0.693	1.3182	0.525717	0.427	1.4194	0.300831
O89032	546	S	SH3 and PX domain-containing protein 2A	Sh3pxd2a	204.55	_EAEENPVGACESQGS(ph)PLK_	-1.7996	0.996	1.3182	0.755576	1.004	1.4194	0.707341
O89032	566	S	SH3 and PX domain-containing protein 2A	Sh3pxd2a	30.702	_YEEPEYDVPAFGFDS(ph)EPEM(ox)NEEPSGDR_	0.051041	1.083	1.3182	0.821575	0.667	1.4194	0.469917
O89032	592	S	SH3 and PX domain-containing protein 2A	Sh3pxd2a	91.64	_RIS(ph)PASSLQR_	-0.087555	1.067	1.3182	0.809437	0.984	1.4194	0.693251
O89032	643	S	SH3 and PX domain-containing protein 2A	Sh3pxd2a	91.238	_GSSGDSDS(ph)PGSSSLSLAVK_	-1.4672	0.595	1.3182	0.451373	0.489	1.4194	0.344512
O89032	812	S	SH3 and PX domain-containing protein 2A	Sh3pxd2a	119.35	_RGS(ph)ADIIPLTATTPPCVPK_	-0.51094	0.85	1.3182	0.644819	0.775	1.4194	0.546005
O89032	993	S	SH3 and PX domain-containing protein 2A	Sh3pxd2a	97.203	_NES(ph)LTATDSLR_	0.65991	1.105	1.3182	0.838264	0.99	1.4194	0.697478
O89032	1029	S	SH3 and PX domain-containing protein 2A	Sh3pxd2a	133.93	_AAS(ph)QGSESPLLPTQR_	0.75161	0.673	1.3182	0.510545	0.373	1.4194	0.262787
O89032	1047	S	SH3 and PX domain-containing protein 2A	Sh3pxd2a	52.576	_GIPVS(ph)PVRPK_	0.77443	0.802	1.3182	0.608405	0.462	1.4194	0.32549
O89033	55	S	Cell division control protein 6 homolog	Cdc6	71.425	_LLPLS(ph)PR_	0.21264	0.781			0.665
O89079	13	S	Coatomer subunit epsilon	Cope	123.65	_APPVPGAVSGGS(ph)GEVDELFDVK_	3.7752	1.294	0.89941	1.43872	0.956	0.89236	1.07132
O89084	13	S	cAMP-specific 3',5'-cyclic phosphodiesterase 4A	Pde4a	128.97	_SLS(ph)LSLPGPR_	1.3087	0.851			0.421
O89084	140	S	cAMP-specific 3',5'-cyclic phosphodiesterase 4A	Pde4a	61.765	_RES(ph)FLYR_	0.83685	1.405			0.581
O89084	331	T	cAMP-specific 3',5'-cyclic phosphodiesterase 4A	Pde4a	60.55	_LVHT(ph)GSLNINVPR_	0.17593	0.947			0.619
O89084	333	S	cAMP-specific 3',5'-cyclic phosphodiesterase 4A	Pde4a	60.55	_LVHT(ph)GSLNINVPR_	0.17593	0.947			0.619
O89086	129	S	RNA-binding protein 3	Rbm3	66.022	_S(ph)RDYSGSQGGYDR_	-2.1848	0.889	0.89983	0.987964	0.187	0.7328	0.255186
O89086	143	S	RNA-binding protein 3	Rbm3	43.979	_YS(ph)GGNYR_	0.47163	0.904	0.89983	1.00463	0.335	0.7328	0.457151
O89090	2	S	Transcription factor Sp1	Sp1	126.25	_(ac)S(ph)DQDHSMDEVTAVVK_	-1.1808	1.151	1.0957	1.05047	1.011	1.185	0.853165
O89090	7	S	Transcription factor Sp1	Sp1	38.116	_(ac)SDQDHS(ph)MDEVTAVVK_	-1.4779	1.182	1.0957	1.07876	1.719	1.185	1.45063
O89110	188	S	Caspase-8	Casp8	85.533	_RMS(ph)LEGR_	-0.12519	1.032	0.90768	1.13696	0.79	0.74724	1.05722
O89110	213	S	Caspase-8	Casp8	123.95	_MAELCDS(ph)PR_	-0.76402	0.701	0.90768	0.772299	0.491	0.74724	0.657085
P01027	671	S	Complement C3	C3	60.398	_S(ph)VQLMER_	0.22976	1.777	1.6666	1.06624	3.432	2.0429	1.67996
P01108	62	S	Myc proto-oncogene protein	Myc	71.601	_KFELLPTPPLS(ph)PSR_	-0.34534	1.373			1.454
P01108	64	S	Myc proto-oncogene protein	Myc	37.28	_KFELLPT(ph)PPLS(ph)PSR_	2.0349	2.171			4.096
P01899	356	S	H-2 class I histocompatibility antigen, D-B alpha chain	H2	92.8	_GGDYALAPGSQSSEMS(ph)LR_	-1.2175	1.115	1.1165	0.998657	0.701	1.1335	0.618438
P02340	306	T	Cellular tumor antigen p53	Tp53	66.068	_ALPTCT(ph)SAS(ph)PPQK_	1.1773		1.0197			1.0041
P02340	307	S	Cellular tumor antigen p53	Tp53	92.133	_ALPTCTS(ph)AS(ph)PPQKK_	0.082024	1.057	1.0197	1.03658	0.965	1.0041	0.96106
P02340	309	S	Cellular tumor antigen p53	Tp53	121.82	_ALPTCTSAS(ph)PPQK_	-0.13542	0.939	1.0197	0.920859	0.892	1.0041	0.888358
P02340	361	S	Cellular tumor antigen p53	Tp53	43.635	_AHSS(ph)YLK_	1.7279	1.052	1.0197	1.03168	0.769	1.0041	0.76586
P04184	13	S	Thymidine kinase, cytosolic	Tk1	133.95	_(ac)SYINLPTVLPSS(ph)PSK_	-0.83648	0.59	0.6058	0.973919	0.175	0.19259	0.908666
P04184	15	S	Thymidine kinase, cytosolic	Tk1	122.49	_(ac)SYINLPTVLPSSPS(ph)K_	-0.18479	0.568	0.6058	0.937603	0.195	0.19259	1.01251
P05064	36	S	Fructose-bisphosphate aldolase A	Aldoa	75.682	_GILAADES(ph)TGSIAK_	0.6396	0.938	0.97342	0.963613	1.391	0.90734	1.53305
P05064	46	S	Fructose-bisphosphate aldolase A	Aldoa	114.27	_LQS(ph)IGTENTEENR_	-1.6556	1.269	0.97342	1.30365	1.726	0.90734	1.90226
P05132	198	T	cAMP-dependent protein kinase catalytic subunit alpha	Prkaca	78.272	_TWT(ph)LCGTPEYLAPEIILSK_	0.48922	1.177	0.86275	1.36424	1.622	0.74615	2.17383
P05132	339	S	cAMP-dependent protein kinase catalytic subunit alpha	Prkaca	130.57	_GPGDTSNFDDYEEEEIRVS(ph)INEK_	-0.47161	0.863	0.86275	1.00029	0.813	0.74615	1.08959
P05480	17	S	Neuronal proto-oncogene tyrosine-protein kinase Src	Src	154.45	_S(ph)LEPSENVHGAGGAFPASQTPSK_	0.49871	0.752	0.81032	0.928028	0.656	0.82433	0.795798
P05627	63	S	Transcription factor AP-1	Jun	164.8	_NSDLLTS(ph)PDVGLLK_	1.922	0.832			1.443
P05627	73	S	Transcription factor AP-1	Jun	80.706	_LAS(ph)PELER_	-0.40783	0.81			1.025
P06537	275	S	Glucocorticoid receptor	Nr3c1	55.158	_IQDTGDTILSS(ph)PSSVALPQVK_	-1.8481	0.613	0.73226	0.837134	0.596	0.83811	0.711124
P06745	109	T	Glucose-6-phosphate isomerase	Gpi	98.974	_SNT(ph)PIKVDGK_	-1.5909	0.795			0.498
P07356	2	S	Annexin A2	Anxa2	136.96	_(ac)S(ph)TVHEILCK_	4.8229	0.605	0.88275	0.685358	0.296	0.82594	0.35838
P07356	3	T	Annexin A2	Anxa2	136.96	_(ac)S(ph)TVHEILCK_	4.8229	0.605	0.88275	0.685358	0.296	0.82594	0.35838
P07356	12	S	Annexin A2	Anxa2	63.967	_LS(ph)LEGDHSTPPSAYGSVKPYTNFDAER_	0.34734	1.042	0.88275	1.1804	0.917	0.82594	1.11025
P07356	24	Y	Annexin A2	Anxa2	183.49	_LSLEGDHSTPPSAY(ph)GSVKPYTNFDAER_	0.69862	0.793	0.88275	0.898329	1.058	0.82594	1.28096
P07356	31	T	Annexin A2	Anxa2	60.8	_LSLEGDHSTPPSAYGSVKPYT(ph)NFDAER_	-1.8941	0.647	0.88275	0.732937	0.63	0.82594	0.762767
P07356	317	Y	Annexin A2	Anxa2	67.252	_SLYY(ph)YIQQDTK_	-0.13814		0.88275			0.82594
P07901	231	S	Heat shock protein HSP 90-alpha	Hsp90aa1	281.36	_EVS(ph)DDEAEEKEEKEEEK_	0.034745	1.2	1.0636	1.12824	1.052	1.023	1.02835
P07901	263	S	Heat shock protein HSP 90-alpha	Hsp90aa1	308.03	_ESDDKPEIEDVGS(ph)DEEEEEKK_	0.60352	1.041	1.0636	0.978751	0.989	1.023	0.966764
P08030	15	S	Adenine phosphoribosyltransferase	Aprt	100.11	_S(ph)FPDFPIPGVLFR_	2.3343	1.139	0.89589	1.27136	1.187	0.9828	1.20777
P08113	306	S	Endoplasmin	Hsp90b1	71.727	_TETVEEPLEEDEAAKEEKEES(ph)DDEAAVEEEEEEK_	2.6214	0.933	0.95317	0.978839	1.392	1.0298	1.35172
P08228	106	S	Superoxide dismutase [Cu-Zn]	Sod1	65.467	_VIS(ph)LSGEHSIIGR_	0.72899	0.984	1.1805	0.833545	0.715	1.0046	0.711726
P08228	108	S	Superoxide dismutase [Cu-Zn]	Sod1	98.281	_VISLS(ph)GEHSIIGR_	0.38132	1.959	1.1805	1.65947	2.133	1.0046	2.12323
P08775	121	S	DNA-directed RNA polymerase II subunit RPB1	Polr2a	32.254	_LLVDS(ph)NNPK_	0.049302	0.814	0.92236	0.882519	1.055	1.052	1.00285
P08775	1877	T	DNA-directed RNA polymerase II subunit RPB1	Polr2a	61.821	_YSPT(ph)SPTYSPTTPK_	-0.25749	0.6	0.92236	0.650505	0.443	1.052	0.421103
P08775	1882	S	DNA-directed RNA polymerase II subunit RPB1	Polr2a	61.87	_YSPTSPTYS(ph)PTTPK_	-0.26392		0.92236			1.052
P08775	1892	S	DNA-directed RNA polymerase II subunit RPB1	Polr2a	64.27	_YSPTS(ph)PTYSPTSPVYTPTSPK_	3.5863	0.737	0.92236	0.799037	0.585	1.052	0.556084
P08775	1912	T	DNA-directed RNA polymerase II subunit RPB1	Polr2a	74.744	_YSPT(ph)SPTYS(ph)PTSPK_	-0.80903	0.548	0.92236	0.594128	0.548	1.052	0.520913
P08775	1913	S	DNA-directed RNA polymerase II subunit RPB1	Polr2a	94.569	_YSPTS(ph)PTYSPTSPK_	-0.65807	0.654	0.92236	0.709051	0.37	1.052	0.351711
P08775	1917	S	DNA-directed RNA polymerase II subunit RPB1	Polr2a	74.744	_YSPT(ph)SPTYS(ph)PTSPK_	-0.80903	0.712	0.92236	0.771933	0.619	1.052	0.588403
P08775	1920	S	DNA-directed RNA polymerase II subunit RPB1	Polr2a	64.249	_YSPTSPTYSPTS(ph)PK_	-1.3472	0.676	0.92236	0.732903	0.286	1.052	0.271863
P08775	1966	S	DNA-directed RNA polymerase II subunit RPB1	Polr2a	38.292	_GSTYSPTSPGYSPTSPTYSLTSPAISPDDS(ph)DEEN_	0.74672		0.92236			1.052
P09405	145	S	Nucleolin	Ncl	94.985	_KEDS(ph)DEDEDEEDEDDS(ph)DEDEDDEEEDEFEPPIVK_	-1.9323	1.081	1.1586	0.933023	1.1	1.4179	0.775795
P09405	157	S	Nucleolin	Ncl	94.985	_KEDS(ph)DEDEDEEDEDDS(ph)DEDEDDEEEDEFEPPIVK_	-1.9323	1.081	1.1586	0.933023	1.1	1.4179	0.775795
P09405	403	S	Nucleolin	Ncl	113.52	_NLS(ph)FNITEDELK_	-1.1113	1.011	1.1586	0.872605	0.989	1.4179	0.69751
P09405	460	S	Nucleolin	Ncl	62.908	_S(ph)VSLYYTGEK_	-0.54466	1.183	1.1586	1.02106	3.743	1.4179	2.63982
P09405	616	S	Nucleolin	Ncl	133.28	_GFGFVDFNS(ph)EEDAK_	-0.70178	1.579	1.1586	1.36285	1.672	1.4179	1.17921
P09411	203	S	Phosphoglycerate kinase 1	Pgk1	154.6	_ALES(ph)PERPFLAILGGAK_	-0.26226	0.844	0.9895	0.852956	0.765	0.89754	0.85233
P09450	252	T	Transcription factor jun-B	Junb	98.957	_DAT(ph)PPVS(ph)PINMEDQER_	1.5109	1.034	2.1267	0.486199	1.043	3.206	0.325328
P09450	256	S	Transcription factor jun-B	Junb	98.957	_DAT(ph)PPVS(ph)PINMEDQER_	1.5109	1.866	2.1267	0.877416	2.813	3.206	0.877417
P0C7T6	282	S	Ataxin-1-like	Atxn1l	60.14	_RES(ph)EALDSASSK_	-1.1067	1.257			1.061
P0C7T6	359	S	Ataxin-1-like	Atxn1l	126.68	_KDEPS(ph)PLNLSHHNLDHQGEGR_	1.5896	1.069			0.837
P10107	21	Y	Annexin A1	Anxa1	134.68	_FLENQEQEY(ph)VQAVK_	2.0046		0.83706			0.62798
P10107	41	S	Annexin A1	Anxa1	73.212	_GGPGSAVSPYPS(ph)FNVSSDVAALHK_	1.3962	0.698	0.83706	0.833871	0.569	0.62798	0.90608
P10126	29	Y	Elongation factor 1-alpha 1	Eef1a1	110.38	_STTTGHLIY(ph)K_	-1.1005	1.136	1.0225	1.111	1.125	0.99052	1.13577
P10126	141	Y	Elongation factor 1-alpha 1	Eef1a1	114.72	_EHALLAY(ph)TLGVK_	-2.7507	0.892	1.0225	0.872372	0.842	0.99052	0.850059
P10493	331	S	Nidogen-1	Nid1	74.296	_ILS(ph)PGYEATERPR_	1.8611	2.215	0.77517	2.85744	4.674	1.1875	3.936
P10711	81	S	Transcription elongation factor A protein 1	Tcea1	91.317	_LLDGPS(ph)TDKDPEEK_	-0.46003	1.16	1.1576	1.00207	1.404	1.2241	1.14697
P10711	100	S	Transcription elongation factor A protein 1	Tcea1	196.36	_EPAISSQNS(ph)PEAR_	-0.31646	1.233	1.1576	1.06513	1.125	1.2241	0.919043
P10852	58	S	4F2 cell-surface antigen heavy chain	Slc3a2	112.02	_FTGLS(ph)KEELLK_	1.6744	1.278	1.4719	0.868266	3.99	2.0549	1.9417
P10923	61	S	Osteopontin	Spp1	70.704	_QNLLAPQNAVS(ph)S(ph)EEKDDFK_	-1.4366	1.491			4.51
P10923	62	S	Osteopontin	Spp1	70.704	_QNLLAPQNAVS(ph)S(ph)EEKDDFK_	-1.4366	1.491			4.51
P10923	289	S	Osteopontin	Spp1	105.03	_ISHELESS(ph)SSEVN_	0.23761
P11031	118	S	Activated RNA polymerase II transcriptional coactivator p15	Sub1	45.992	_EQIS(ph)DIDDAVR_	-1.9639	1.534	1.1912	1.28778	1.287	1.189	1.08242
P11157	20	S	Ribonucleoside-diphosphate reductase subunit M2	Rrm2	254.36	_TPLATIADQQQLQLS(ph)PLKR_	-0.27069	0.698	1.0354	0.674136	0.288	0.96211	0.299342
P11157	33	T	Ribonucleoside-diphosphate reductase subunit M2	Rrm2	56.29	_LTLADKENT(ph)PPTLSSTR_	1.3692	0.741	1.0354	0.715665	0.324	0.96211	0.33676
P11276	285	S	Fibronectin	Fn1	192.18	_HALQSASAGSGS(ph)FTDVR_	0.10144	0.545	0.67971	0.801813	0.981	1.2861	0.762771
P11276	2475	S	Fibronectin	Fn1	176.87	_TNTNVNCPIECFMPLDVQADRDDS(ph)RE_	-1.0453	0.332	0.67971	0.488444	0.929	1.2861	0.722339
P11440	14	T	Cyclin-dependent kinase 1	Cdk1	86.699	_IGEGT(ph)Y(ph)GVVYK_	0.46132	0.565	0.90383	0.625118	0.807	0.66983	1.20478
P11440	15	Y	Cyclin-dependent kinase 1	Cdk1	127.51	_IGEGT(ph)Y(ph)GVVYK_	0.46132	1.067	0.90383	1.18053	0.699	0.66983	1.04355
P11440	161	T	Cyclin-dependent kinase 1	Cdk1	148.7	_VYT(ph)HEVVTLWYR_	3.8632	1.099	0.90383	1.21594	1.359	0.66983	2.02887
P11499	226	S	Heat shock protein HSP 90-beta	Hsp90ab1	340.33	_EKEIS(ph)DDEAEEEKGEK_	0.02509	1.092	1.0303	1.05989	0.928	0.97878	0.948119
P11499	255	S	Heat shock protein HSP 90-beta	Hsp90ab1	213.03	_IEDVGS(ph)DEEDDS(ph)GKDKK_	0.27632	1.098	1.0303	1.06571	0.996	0.97878	1.01759
P11499	261	S	Heat shock protein HSP 90-beta	Hsp90ab1	97.352	_IEDVGS(ph)DEEDDS(ph)GKDKK_	0.27632	1.297	1.0303	1.25886	1.051	0.97878	1.07379
P11499	452	S	Heat shock protein HSP 90-beta	Hsp90ab1	94.309	_RLS(ph)ELLR_	-0.045071	1.036	1.0303	1.00553	1.012	0.97878	1.03394
P11499	532	S	Heat shock protein HSP 90-beta	Hsp90ab1	55.235	_S(ph)LVSVTK_	0.42713	0.321	1.0303	0.31156	0.396	0.97878	0.404585
P11881	1588	S	Inositol 1,4,5-trisphosphate receptor type 1	Itpr1	115.34	_RDS(ph)VLAASR_	-0.089522	1.038	0.84885	1.22283	1.577	1.0135	1.55599
P11983	544	S	T-complex protein 1 subunit alpha	Tcp1	44.831	_HGS(ph)YENAVHSGALDD_	-0.39853		1.0247			1.0181
P11983	551	S	T-complex protein 1 subunit alpha	Tcp1	83.077	_HGSYENAVHS(ph)GALDD_	-0.11029		1.0247			1.0181
P12367	96	S	cAMP-dependent protein kinase type II-alpha regulatory subunit	Prkar2a	166.28	_RVS(ph)VCAETFNPDEEEEDNDPR_	-0.81675	1.233	1.0199	1.20894	1.19	1.0662	1.11611
P12382	775	S	ATP-dependent 6-phosphofructokinase, liver type	Pfkl	56.043	_TLS(ph)IDKGF_	-0.12876	1.265	0.8129	1.55616	1.04	0.7404	1.40465
P13011	37	S	Acyl-CoA desaturase 2	Scd2	80.361	_S(ph)SHHWGADVRPELK_	-0.58514	3.669	1.5158	2.4205	0.399	0.63508	0.628267
P13011	38	S	Acyl-CoA desaturase 2	Scd2	80.361	_S(ph)SHHWGADVRPELK_	-0.58514	3.669	1.5158	2.4205	0.399	0.63508	0.628267
P13011	172	S	Acyl-CoA desaturase 2	Scd2	72.662	_FSETHADPHNS(ph)R_	-0.0080526	4.653	1.5158	3.06967	0.534	0.63508	0.840839
P13405	347	T	Retinoblastoma-associated protein	Rb1	84.946	_TLQTDPIDSFET(ph)ERTPR_	0.14297	0.863			0.432
P13405	367	T	Retinoblastoma-associated protein	Rb1	105.51	_KNNPDEEANVVTPHT(ph)PVR_	-0.89131	0.695			0.593
P13595	774	S	Neural cell adhesion molecule 1	Ncam1	60.861	_DES(ph)KEPIVEVR_	-4.6838	0.432	0.63618	0.679053	0.466	0.54691	0.85206
P13595	887	S	Neural cell adhesion molecule 1	Ncam1	141.86	_GVTASSSS(ph)PASAPK_	-0.34815	0.634	0.63618	0.996573	0.572	0.54691	1.04588
P13595	1005	S	Neural cell adhesion molecule 1	Ncam1	88.781	_NPPEAATAPAS(ph)PK_	0.18783	0.658	0.63618	1.0343	0.387	0.54691	0.707612
P13808	144	S	Anion exchange protein 2	Slc4a2	128.36	_APPQQPS(ph)PATTPSAVQFFLQEDEGAER_	-0.42147	0.773	0.72637	1.0642	0.396	0.30108	1.31527
P13808	439	S	Anion exchange protein 2	Slc4a2	68.861	_NIS(ph)AGSLGSLLGHHHAQGTESDPHVTEPLIGGVPETR_	1.2684	0.816	0.72637	1.12339	0.554	0.30108	1.84004
P13864	15	S	DNA (cytosine-5)-methyltransferase 1	Dnmt1	99.413	_VPALAS(ph)PAGSLPDHVR_	1.5563	0.921	0.96157	0.957809	0.514	0.88639	0.57988
P13864	140	S	DNA (cytosine-5)-methyltransferase 1	Dnmt1	285.16	_SKS(ph)DSDTLSVETSPSSVATR_	0.064462	1.009	0.96157	1.04933	0.939	0.88639	1.05935
P13864	150	S	DNA (cytosine-5)-methyltransferase 1	Dnmt1	159.22	_SDSDTLSVETS(ph)PSSVATR_	-1.5652	0.884	0.96157	0.91933	0.605	0.88639	0.682544
P13864	187	S	DNA (cytosine-5)-methyltransferase 1	Dnmt1	117.84	_EESEEGNS(ph)AESAAEER_	-2.7622	1.544	0.96157	1.60571	2.099	0.88639	2.36803
P13864	717	S	DNA (cytosine-5)-methyltransferase 1	Dnmt1	166.91	_EADDDEEADDDVSEMPS(ph)PK_	0.16797	0.902	0.96157	0.938049	0.727	0.88639	0.820181
P14069	46	S	Protein S100-A6	S100a6	37.789	_ELTIGS(ph)K_	0.12715	1.692	0.99338	1.70328	2.023	1.0551	1.91735
P14152	241	S	Malate dehydrogenase, cytoplasmic	Mdh1	59.68	_KLS(ph)SAMSAAK_	0.40506	1.123	1.1333	0.990911	1.423	1.0329	1.37767
P14404	851	S	MDS1 and EVI1 complex locus protein EVI1	Mecom	120.79	_NFIGNSNHGSQS(ph)PR_	-0.47609	1.154			1.456
P14428	310	S	H-2 class I histocompatibility antigen, K-Q alpha chain (Fragment)	H2	39.302	_GGDYALAPGSQTS(ph)DLS(ph)LPDCK_	-0.1986	0.768			0.52
P14428	313	S	H-2 class I histocompatibility antigen, K-Q alpha chain (Fragment)	H2	39.302	_GGDYALAPGSQTS(ph)DLS(ph)LPDCK_	-0.1986	1.1			0.879
P14576	18	S	Signal recognition particle 54 kDa protein	Srp54	38.949	_SLS(ph)NATIINEEVLNAMLK_	-0.36898	0.382	1.08	0.353704	0.21	1.0582	0.19845
P14602	13	S	Heat shock protein beta-1	Hspb1	54.066	_S(ph)PSWEPFR_	-1.0065	0.634	0.69533	0.911797	0.416	0.30207	1.37716
P14602	15	S	Heat shock protein beta-1	Hspb1	131.09	_SPS(ph)WEPFR_	-0.48388	0.668	0.69533	0.960695	0.196	0.30207	0.648856
P14602	86	S	Heat shock protein beta-1	Hspb1	63.181	_QLS(ph)SGVSEIR_	0.61394	0.801	0.69533	1.15197	0.459	0.30207	1.51952
P14733	17	S	Lamin-B1	Lmnb1	102.08	_AS(ph)APATPLS(ph)PTR_	-0.82145	0.722	0.92296	0.782266	0.969	1.2944	0.748609
P14733	21	T	Lamin-B1	Lmnb1	85.742	_AS(ph)APAT(ph)PLSPTR_	-0.48096	1.616	0.92296	1.75089	1.52	1.2944	1.17429
P14733	24	S	Lamin-B1	Lmnb1	102.08	_AS(ph)APATPLS(ph)PTR_	-0.82145	0.797	0.92296	0.863526	0.57	1.2944	0.440358
P14733	392	S	Lamin-B1	Lmnb1	84.297	_LKLS(ph)PS(ph)PSSR_	0.33557	1.083	0.92296	1.1734	1.284	1.2944	0.991965
P14733	394	S	Lamin-B1	Lmnb1	83.692	_LKLS(ph)PS(ph)PSSR_	0.33557	0.843	0.92296	0.913366	0.601	1.2944	0.464308
P14869	304	S	60S acidic ribosomal protein P0	Rplp0	124.37	_EES(ph)EES(ph)DEDMGFGLFD_	0.5646	1.136	0.98706	1.15089	1.203	0.97641	1.23206
P14869	307	S	60S acidic ribosomal protein P0	Rplp0	124.37	_EES(ph)EES(ph)DEDMGFGLFD_	0.5646	1.136	0.98706	1.15089	1.203	0.97641	1.23206
P14873	25	S	Microtubule-associated protein 1B	Map1b	153.55	_(ac)ATVVVEATEPEPSGSIGNPAASTS(ph)PSLSHR_	1.1559	1.392	0.89368	1.5576	1.186	0.8954	1.32455
P14873	541	S	Microtubule-associated protein 1B	Map1b	82.837	_ADS(ph)RESLKPATK_	0.96051	0.692	0.89368	0.774326	0.713	0.8954	0.796292
P14873	544	S	Microtubule-associated protein 1B	Map1b	70.26	_ADSRES(ph)LKPATK_	0.1022	0.658	0.89368	0.736281	0.669	0.8954	0.747152
P14873	561	S	Microtubule-associated protein 1B	Map1b	146.86	_KES(ph)KEETPEVTK_	-0.70296	0.799	0.89368	0.894056	0.994	0.8954	1.11012
P14873	825	S	Microtubule-associated protein 1B	Map1b	89.358	_S(ph)LMS(ph)S(ph)PEDLTK_	-0.7911	0.663	0.89368	0.741876	0.699	0.8954	0.780657
P14873	828	S	Microtubule-associated protein 1B	Map1b	132	_S(ph)LMS(ph)S(ph)PEDLTK_	-0.7911	0.901	0.89368	1.00819	0.953	0.8954	1.06433
P14873	829	S	Microtubule-associated protein 1B	Map1b	132	_SLMS(ph)S(ph)PEDLTK_	-0.42025	0.901	0.89368	1.00819	0.953	0.8954	1.06433
P14873	1013	S	Microtubule-associated protein 1B	Map1b	228.29	_GEAEQS(ph)EEEGEEEDKAEDAR_	-0.52507	0.94	0.89368	1.05183	0.91	0.8954	1.01631
P14873	1073	S	Microtubule-associated protein 1B	Map1b	80.318	_QPGIQS(ph)PSR_	1.5694	0.756	0.89368	0.84594	0.75	0.8954	0.837614
P14873	1247	S	Microtubule-associated protein 1B	Map1b	113.4	_DVSDERLS(ph)PAK_	0.39877	0.682	0.89368	0.763137	0.774	0.8954	0.864418
P14873	1251	S	Microtubule-associated protein 1B	Map1b	119.18	_S(ph)PSLS(ph)PSPPS(ph)PIEK_	-3.4597	0.708	0.89368	0.79223	0.771	0.8954	0.861068
P14873	1255	S	Microtubule-associated protein 1B	Map1b	119.18	_S(ph)PSLS(ph)PSPPS(ph)PIEK_	-4.6611	0.616	0.89368	0.689285	0.496	0.8954	0.553942
P14873	1260	S	Microtubule-associated protein 1B	Map1b	135.58	_S(ph)PSLS(ph)PSPPS(ph)PIEK_	-4.6611	0.547	0.89368	0.612076	0.504	0.8954	0.562877
P14873	1277	T	Microtubule-associated protein 1B	Map1b	171.08	_SVNFSLT(ph)PNEIK_	-0.48845	0.634	0.89368	0.709426	0.53	0.8954	0.591914
P14873	1293	S	Microtubule-associated protein 1B	Map1b	170.51	_SVS(ph)PGVTQAVVEEHCASPEEK_	0.54853	1.051	0.89368	1.17604	1.146	0.8954	1.27987
P14873	1307	S	Microtubule-associated protein 1B	Map1b	196.81	_SVS(ph)PGVTQAVVEEHCAS(ph)PEEK_	-1.1807	1.041	0.89368	1.16485	0.858	0.8954	0.958231
P14873	1317	S	Microtubule-associated protein 1B	Map1b	116.13	_TLEVVS(ph)PSQSVTGSAGHTPYYQSPTDEK_	2.8434	0.997	0.89368	1.11561	0.916	0.8954	1.02301
P14873	1334	S	Microtubule-associated protein 1B	Map1b	55.324	_TLEVVS(ph)PSQSVTGSAGHTPYYQS(ph)PTDEK_	2.5451	0.669	0.89368	0.74859	0.791	0.8954	0.883404
P14873	1371	S	Microtubule-associated protein 1B	Map1b	64.589	_AS(ph)LSPMDEPVPDSESPVEK_	0.73102	0.773	0.89368	0.864963	0.67	0.8954	0.748269
P14873	1373	S	Microtubule-associated protein 1B	Map1b	148.2	_ASLS(ph)PMDEPVPDSESPVEK_	0.67993	0.893	0.89368	0.999239	0.699	0.8954	0.780657
P14873	1384	S	Microtubule-associated protein 1B	Map1b	94.389	_ASLSPMDEPVPDSES(ph)PVEK_	1.9929	1.872	0.89368	2.09471	0.921	0.8954	1.02859
P14873	1391	S	Microtubule-associated protein 1B	Map1b	125.26	_VLS(ph)PLRS(ph)PPLLGSES(ph)PYEDFLSADSK_	-2.932	0.848	0.89368	0.948886	0.834	0.8954	0.931427
P14873	1395	S	Microtubule-associated protein 1B	Map1b	226.75	_S(ph)PPLLGSESPYEDFLSADSK_	-0.66682	0.756	0.89368	0.84594	0.647	0.8954	0.722582
P14873	1403	S	Microtubule-associated protein 1B	Map1b	125.26	_VLS(ph)PLRS(ph)PPLLGSES(ph)PYEDFLSADSK_	-2.932	1.172	0.89368	1.31143	1.015	0.8954	1.13357
P14873	1422	S	Microtubule-associated protein 1B	Map1b	95.428	_RSES(ph)PFEGK_	0.042182	1.445	0.89368	1.61691	1.336	0.8954	1.49207
P14873	1438	S	Microtubule-associated protein 1B	Map1b	148.51	_QGFPDRES(ph)PVSDLTSTGLYQDK_	-0.63323	0.985	0.89368	1.10218	0.886	0.8954	0.989502
P14873	1497	S	Microtubule-associated protein 1B	Map1b	284.9	_LGGDVS(ph)PTQIDVSQFGSFK_	0.26124	1.013	0.89368	1.13352	1.038	0.8954	1.15926
P14873	1629	T	Microtubule-associated protein 1B	Map1b	61.235	_SRT(ph)PVQDHR_	1.1612	0.989	0.89368	1.10666	0.71	0.8954	0.792942
P14873	1775	S	Microtubule-associated protein 1B	Map1b	163.8	_VQSLEGEKLS(ph)PK_	1.1987	0.894	0.89368	1.00036	0.729	0.8954	0.814161
P14873	1781	S	Microtubule-associated protein 1B	Map1b	60.301	_SDIS(ph)PLTPR_	0.38538	0.756	0.89368	0.84594	1.29	0.8954	1.4407
P14873	1784	T	Microtubule-associated protein 1B	Map1b	84.169	_SDISPLT(ph)PR_	0.46697	0.786	0.89368	0.879509	0.452	0.8954	0.504802
P14873	1788	S	Microtubule-associated protein 1B	Map1b	70.699	_ES(ph)SPLYSPGFSDSTSAAK_	-3.714	1.146	0.89368	1.28234	1.305	0.8954	1.45745
P14873	1789	S	Microtubule-associated protein 1B	Map1b	120.66	_ESS(ph)PLYS(ph)PGFSDSTSAAK_	-0.018038	1.05	0.89368	1.17492	1.199	0.8954	1.33907
P14873	1793	S	Microtubule-associated protein 1B	Map1b	132.65	_ESSPLYS(ph)PGFSDSTSAAK_	0.3312	0.727	0.89368	0.81349	0.433	0.8954	0.483583
P14873	1814	S	Microtubule-associated protein 1B	Map1b	192.35	_ETAAAHQASS(ph)SPPIDAATAEPYGFR_	0.41555	1.08	0.89368	1.20849	0.914	0.8954	1.02077
P14873	1815	S	Microtubule-associated protein 1B	Map1b	153.14	_ETAAAHQASSS(ph)PPIDAATAEPYGFR_	0.32428	1.019	0.89368	1.14023	0.931	0.8954	1.03976
P14873	1877	S	Microtubule-associated protein 1B	Map1b	136.49	_TPGDFNYAYQKPENAAGS(ph)PDEEDYDYESQEK_	0.13388	0.699	0.89368	0.782159	0.714	0.8954	0.797409
P14873	1911	S	Microtubule-associated protein 1B	Map1b	149.74	_S(ph)PCDSGYSYETIEK_	-1.9727	1.015	0.89368	1.13575	0.967	0.8954	1.07996
P14873	1928	T	Microtubule-associated protein 1B	Map1b	147.67	_T(ph)PEDGGYTCEITEK_	1.7181	0.837	0.89368	0.936577	0.681	0.8954	0.760554
P14873	1945	T	Microtubule-associated protein 1B	Map1b	94.281	_T(ph)PEEGGYSYEISEK_	-0.037656	0.924	0.89368	1.03393	0.623	0.8954	0.695778
P14873	2030	S	Microtubule-associated protein 1B	Map1b	166.62	_S(ph)PDTSAYCYETMEK_	-1.5976	0.914	0.89368	1.02274	0.76	0.8954	0.848783
P14873	2094	S	Microtubule-associated protein 1B	Map1b	114.92	_TELS(ph)PSFINPNPLEWFAGEEPTEESEKPLTQSGGAPPPSGGK_	-2.6204	0.858	0.89368	0.960075	0.459	0.8954	0.51262
P14901	174	S	Heme oxygenase 1	Hmox1	37.536	_AM(ox)ALPSSGEGLAFFTFPNIDS(ph)PTK_	-2.1357	2.383	2.0111	1.18492	4.38	9.5999	0.456255
P14901	229	S	Heme oxygenase 1	Hmox1	60.937	_DQS(ph)PSQMASLR_	-0.78119	2.441	2.0111	1.21376	12.526	9.5999	1.30481
P14901	235	S	Heme oxygenase 1	Hmox1	81.128	_DQSPSQMAS(ph)LR_	-3.0668	4.404	2.0111	2.18985	6.18	9.5999	0.643757
P15066	249	S	Transcription factor jun-D	Jund	53.794	_DEPQTVPDVPSFGDS(ph)PPLS(ph)PIDMDTQER_	1.1074	0.816			0.555
P15066	253	S	Transcription factor jun-D	Jund	53.794	_DEPQTVPDVPSFGDS(ph)PPLS(ph)PIDMDTQER_	1.1074	0.816			0.555
P15208	284	S	Insulin receptor	Insr	34.96	_CVNFS(ph)FCQDLHFK_	-2.5905	1.022	0.88293	1.15751	1.021	1.0284	0.992804
P15379	726	T	CD44 antigen	Cd44	93.181	_LVINGGNGT(ph)VEDR_	0.25999	0.385	0.80486	0.478344	0.358	0.72786	0.491853
P15379	742	S	CD44 antigen	Cd44	129.54	_S(ph)QEMVHLVNK_	0.12645	1.038	0.80486	1.28967	0.901	0.72786	1.23788
P16045	8	S	Galectin-1	Lgals1	48.597	_(ac)ACGLVAS(ph)NLNLKPGECLK_	0.1829	0.945	0.89221	1.05917	0.638	0.8009	0.796604
P16045	30	S	Galectin-1	Lgals1	65.933	_S(ph)FVLNLGK_	-1.6226	0.871	0.89221	0.976228	0.951	0.8009	1.18741
P16054	368	S	Protein kinase C epsilon type	Prkce	55.064	_ALS(ph)FDNR_	-0.85478	1.257	0.97316	1.29167	0.805	0.83342	0.9659
P16054	710	T	Protein kinase C epsilon type	Prkce	71.263	_EEPILT(ph)LVDEAIIK_	0.67372	1.107	0.97316	1.13753	4.883	0.83342	5.85899
P16054	729	S	Protein kinase C epsilon type	Prkce	97.163	_GFS(ph)YFGEDLMP_	-0.67184		0.97316			0.83342
P16056	964	S	Hepatocyte growth factor receptor	Met	61.78	_DLGS(ph)ELVR_	0.97016	0.429			0.139
P16092	653	Y	Fibroblast growth factor receptor 1	Fgfr1	64.103	_DIHHIDY(ph)YKK_	-0.93621	1.242			5.651
P16092	654	Y	Fibroblast growth factor receptor 1	Fgfr1	81.017	_DIHHIDYY(ph)KK_	0.042142	1.03			5.426
P16254	45	S	Signal recognition particle 14 kDa protein	Srp14	47.68	_KSS(ph)VEGLEPAENK_	0.4438	0.837	0.71114	1.17698	0.91	0.69319	1.31277
P16330	4	S	2',3'-cyclic-nucleotide 3'-phosphodiesterase	Cnp	48.091	_(ac)M(ox)NTS(ph)FTR_	0.43847	0.511	0.61992	0.8243	0.179	0.60188	0.297401
P16546	1029	S	Spectrin alpha chain, non-erythrocytic 1	Sptan1	60.157	_KLDPAQS(ph)ASR_	1.7329	3.273	0.91654	3.57104	0.398	0.84277	0.472252
P16546	1031	S	Spectrin alpha chain, non-erythrocytic 1	Sptan1	54.343	_KLDPAQS(ph)ASR_	0.58592		0.91654			0.84277
P16546	1217	S	Spectrin alpha chain, non-erythrocytic 1	Sptan1	102.4	_S(ph)LQQLAEER_	-0.14013	1.786	0.91654	1.94863	0.823	0.84277	0.976542
P16951	51	T	Cyclic AMP-dependent transcription factor ATF-2	Atf2	130.89	_NDSVIVADQT(ph)PT(ph)PTR_	-0.10762	1.395			0.774
P16951	53	T	Cyclic AMP-dependent transcription factor ATF-2	Atf2	130.89	_NDSVIVADQT(ph)PT(ph)PTR_	-0.10762	1.395			0.774
P16951	72	S	Cyclic AMP-dependent transcription factor ATF-2	Atf2	88.244	_NCEEVGLFNELAS(ph)PFENEFK_	1.1931	1.127			1.737
P16951	94	S	Cyclic AMP-dependent transcription factor ATF-2	Atf2	171.26	_M(ox)PLDLS(ph)PLATPIIR_	-0.84719	0.769			0.948
P17012	269	S	Zinc finger X-chromosomal protein	Zfx	64.765	_ADPGEDDLGGTVDIVES(ph)EPENEHGVELLDPNNSIR_	0.48123	0.98			1.091
P17182	263	S	Alpha-enolase	Eno1	86.222	_YDLDFKS(ph)PDDPSR_	-2.3447	0.929	0.98187	0.946154	1.373	0.90083	1.52415
P17426	631	S	AP-2 complex subunit alpha-1	Ap2a1	70.784	_GPGAASALDDS(ph)RR_	1.2128	0.906	1.0196	0.888584	5.707	0.94485	6.04011
P17751	262	S	Triosephosphate isomerase	Tpi1	71.601	_IIYGGS(ph)VTGATCK_	2.2526	1.113	0.93048	1.19616	1.227	0.86997	1.41039
P17809	490	S	Solute carrier family 2, facilitated glucose transporter member 1	Slc2a1	115.91	_TPEELFHPLGADS(ph)QV_	0.78061		1.094			1.5014
P18052	180	S	Receptor-type tyrosine-protein phosphatase alpha	Ptpra	49.298	_QAGSHSNS(ph)FR_	-0.77351	0.911	0.88586	1.02838	0.908	0.71247	1.27444
P18052	825	Y	Receptor-type tyrosine-protein phosphatase alpha	Ptpra	179.79	_VVQEYIDAFSDY(ph)ANFK_	-0.96954	0.507	0.88586	0.572325	0.397	0.71247	0.557216
P18572	358	T	Basigin	Bsg	174.55	_RKPDQT(ph)LDEDDPGAAPLK_	-0.23886	1.797	0.89491	2.00802	3.124	0.72487	4.30974
P18572	372	S	Basigin	Bsg	98.289	_KPDQTLDEDDPGAAPLKGS(ph)GTHMNDK_	-0.68415	0.746	0.89491	0.833603	0.536	0.72487	0.739443
P18581	645	S	Cationic amino acid transporter 2	Slc7a2	137.89	_NLS(ph)LPFILHEK_	1.4803	1.712			0.874
P18653	221	S	Ribosomal protein S6 kinase alpha-1	Rps6ka1	115.42	_AYS(ph)FCGTVEYMAPEVVNR_	-3.6122	0.848	1.0876	0.779698	0.726	0.77149	0.941036
P18653	352	S	Ribosomal protein S6 kinase alpha-1	Rps6ka1	33.707	_DS(ph)PGIPPSAGAHQLFR_	-0.16566	0.789	1.0876	0.725451	0.727	0.77149	0.942332
P18653	369	S	Ribosomal protein S6 kinase alpha-1	Rps6ka1	80.382	_GFS(ph)FVATGLMEDDGKPR_	-1.3624	0.454	1.0876	0.417433	0.348	0.77149	0.451075
P18654	369	S	Ribosomal protein S6 kinase alpha-3	Rps6ka3	32.797	_DS(ph)PGIPPSANAHQLFR_	0.19096	0.849	1.0876	0.780618	0.771	0.86033	0.896168
P18654	715	S	Ribosomal protein S6 kinase alpha-3	Rps6ka3	61.167	_NQS(ph)PVLEPVGR_	0.88635	0.655	1.0876	0.602243	0.653	0.86033	0.759011
P18760	3	S	Cofilin-1	Cfl1	60.549	_(ac)AS(ph)GVAVSDGVIK_	0.37148	1.014	1.0511	0.964704	2.685	0.89109	3.01316
P18760	41	S	Cofilin-1	Cfl1	72.891	_AVLFCLS(ph)EDKK_	1.8667	1.03	1.0511	0.979926	1.22	0.89109	1.36911
P18760	140	Y	Cofilin-1	Cfl1	143.98	_HELQANCY(ph)EEVKDR_	2.7132	0.883	1.0511	0.840072	0.547	0.89109	0.613855
P18911	36	S	Retinoic acid receptor gamma	Rarg	59.728	_GS(ph)PPFEMLSPSFR_	-1.9489	0.534			0.752
P19096	976	T	Fatty acid synthase	Fasn	24.048	_LFDHPEVPT(ph)PPESASVSR_	1.8437	1.601	2.1393	0.748376	1.58	1.7502	0.902754
P19246	429	S	Neurofilament heavy polypeptide	Nefh	50.354	_IPS(ph)IS(ph)THIK_	1.7253	0.852			0.935
P19246	431	S	Neurofilament heavy polypeptide	Nefh	66.486	_IPSIS(ph)T(ph)HIK_	-0.23357	0.844			1.003
P19426	51	S	Negative elongation factor E	Nelfe	95.624	_SLS(ph)EQPVVDTATATEQAK_	0.09397	0.582	0.78841	0.738195	0.444	0.81754	0.543093
P19426	113	S	Negative elongation factor E	Nelfe	75.911	_S(ph)M(ox)SADEDLQEPSR_	-0.82019	0.846	0.78841	1.07305	0.705	0.81754	0.862343
P19426	115	S	Negative elongation factor E	Nelfe	147.12	_SMS(ph)ADEDLQEPSR_	0.18057	1.006	0.78841	1.27599	0.89	0.81754	1.08863
P20152	8	S	Vimentin	Vim	77.358	_SVSS(ph)SSYRR_	0.66804	0.545			0.358
P20152	18	S	Vimentin	Vim	73.498	_MFGGS(ph)GTSSR_	0.42219	0.662			0.459
P20152	29	S	Vimentin	Vim	62.78	_S(ph)YVTTSTR_	0.22892	0.611			0.428
P20152	42	S	Vimentin	Vim	72.34	_TYSLGS(ph)ALR_	-0.032313	0.559			0.384
P20152	47	S	Vimentin	Vim	70.334	_TYSLGSALRPS(ph)TSR_	-0.55519	0.898			0.767
P20152	53	Y	Vimentin	Vim	70.26	_SLY(ph)SSSPGGAYVTR_	-0.88629
P20152	54	S	Vimentin	Vim	82.609	_SLYS(ph)S(ph)SPGGAYVTR_	-1.6947	0.584			0.423
P20152	55	S	Vimentin	Vim	126.63	_SLYSS(ph)SPGGAYVTR_	2.2158	0.761			0.816
P20152	56	S	Vimentin	Vim	129.88	_SLYSSS(ph)PGGAYVTR_	-1.1804	0.483			0.224
P20152	72	S	Vimentin	Vim	80.69	_LRS(ph)SVPGVR_	-1.8398	0.553			0.877
P20152	73	S	Vimentin	Vim	88.338	_LRSS(ph)VPGVR_	-0.022473	0.582			0.568
P20152	117	Y	Vimentin	Vim	108.46	_FANY(ph)IDK_	-0.83801	0.756			0.781
P20152	201	S	Vimentin	Vim	137.84	_EEAES(ph)TLQSFR_	-1.4887	0.545			1.602
P20152	214	S	Vimentin	Vim	86.592	_QDVDNAS(ph)LAR_	2.2009	0.979			0.995
P20152	299	S	Vimentin	Vim	78.705	_FADLS(ph)EAANR_	1.115	0.632			1.338
P20152	325	S	Vimentin	Vim	84.508	_QVQS(ph)LTCEVDALK_	0.31622	0.846			1.063
P20152	412	S	Vimentin	Vim	115.38	_IS(ph)LPLPTFSSLNLR_	-0.30952	0.556			0.386
P20152	419	S	Vimentin	Vim	144.73	_ISLPLPTFS(ph)S(ph)LNLR_	3.4407	0.84			0.701
P20152	420	S	Vimentin	Vim	156.11	_ISLPLPTFSS(ph)LNLR_	-0.75289	0.54			0.409
P20152	430	S	Vimentin	Vim	133.48	_ETNLES(ph)LPLVDTHSK_	1.3672	0.553			0.33
P20152	438	S	Vimentin	Vim	51.688	_ETNLESLPLVDTHS(ph)KR_	0.56401	1.594			0.803
P20152	458	T	Vimentin	Vim	58.693	_DGQVINET(ph)SQHHDDLE_	-1.3793
P20152	459	S	Vimentin	Vim	105.79	_DGQVINETS(ph)QHHDDLE_	-0.16559
P20357	28	S	Microtubule-associated protein 2	Map2	121.1	_APHWTSASLTEAAAHPHS(ph)PEMK_	-2.0279	0.639	0.56028	1.1405	0.671	0.67579	0.992912
P20357	283	S	Microtubule-associated protein 2	Map2	98.267	_KDEWGLAAPIS(ph)PGPLTPMR_	0.80181	0.503	0.56028	0.897765	0.332	0.67579	0.491277
P20357	1485	S	Microtubule-associated protein 2	Map2	47.639	_KSEVQAHS(ph)PSR_	1.1775	3.75	0.56028	6.69308	0.123	0.67579	0.182009
P20357	1537	S	Microtubule-associated protein 2	Map2	121.13	_VTDGIS(ph)KSPEKR_	-0.94806	0.634	0.56028	1.13158	0.646	0.67579	0.955918
P20357	1539	S	Microtubule-associated protein 2	Map2	131.06	_DKVTDGISKS(ph)PEK_	0.65661	0.877	0.56028	1.56529	0.703	0.67579	1.04026
P20357	1609	T	Microtubule-associated protein 2	Map2	147.21	_SGTSTPTTPGSTAITPGT(ph)PPSYSSR_	1.3847	0.451	0.56028	0.804955	0.314	0.67579	0.464641
P20357	1650	T	Microtubule-associated protein 2	Map2	96.756	_VAIIRT(ph)PPK_	0.47037	0.518	0.56028	0.924538	0.331	0.67579	0.489797
P20357	1654	S	Microtubule-associated protein 2	Map2	94.632	_VAIIRT(ph)PPKS(ph)PATPK_	0.64824	0.35	0.56028	0.624688	0.15	0.67579	0.221962
P20357	1781	T	Microtubule-associated protein 2	Map2	127.32	_VDHGAEIIT(ph)QSPSR_	0.54976	0.923	0.56028	1.64739	0.528	0.67579	0.781308
P20357	1783	S	Microtubule-associated protein 2	Map2	197.38	_VDHGAEIITQS(ph)PSR_	0.48935	0.602	0.56028	1.07446	0.467	0.67579	0.691043
P20357	1796	S	Microtubule-associated protein 2	Map2	95.454	_RLS(ph)NVS(ph)SSGSINLLESPQLATLAEDVTAALAK_	2.6851	0.51	0.56028	0.910259	0.689	0.67579	1.01955
P20852	433	S	Cytochrome P450 2A5	Cyp2a5	43.897	_KNDAFVPFS(ph)IGK_	-4.6462	1.721			0.737
P21619	427	S	Lamin-B2	Lmnb2	72.676	_RLETEDTSGS(ph)PSR_	-1.118	1.432	1.0222	1.4009	1.941	1.2281	1.58049
P21619	494	T	Lamin-B2	Lmnb2	59.514	_QVLEGEDIAYKFT(ph)PK_	1.173	1.088	1.0222	1.06437	1.156	1.2281	0.941291
P22518	137	S	Dual specificity protein kinase CLK1	Clk1	89.391	_S(ph)RS(ph)VEDDEEGHLICQSGDVLSAR_	-2.754	1.549			1.526
P22518	139	S	Dual specificity protein kinase CLK1	Clk1	145.19	_S(ph)VEDDEEGHLICQSGDVLSAR_	0.64812	1.339			1.18
P22682	617	S	E3 ubiquitin-protein ligase CBL	Cbl	95.751	_HS(ph)LPFSLPSQMEPR_	-0.0029866	0.68	0.8361	0.8133	0.442	0.74836	0.590625
P22682	667	S	E3 ubiquitin-protein ligase CBL	Cbl	81.016	_IKPSSS(ph)ANAIYSLAAR_	-1.212	1.369	0.8361	1.63736	0.829	0.74836	1.10776
P22682	722	S	E3 ubiquitin-protein ligase CBL	Cbl	50.108	_RPLEATQS(ph)SR_	-0.0049002	0.652	0.8361	0.779811	0.353	0.74836	0.471698
P23116	584	S	Eukaryotic translation initiation factor 3 subunit A	Eif3a	72.275	_LES(ph)LNIQR_	0.03689	0.897	1.072	0.836754	1.503	1.0399	1.44533
P23198	176	S	Chromobox protein homolog 3	Cbx3	107.65	_LTWHS(ph)CPEDEAQ_	-0.32363		1.0306			1.0056
P23242	255	S	Gap junction alpha-1 protein	Gja1	149.52	_SDPYHATTGPLS(ph)PSK_	0.54263	1.205	0.97628	1.23428	1.533	0.77058	1.98941
P23242	364	S	Gap junction alpha-1 protein	Gja1	90.912	_VAAGHELQPLAIVDQRPS(ph)SR_	-0.8938	1.452	0.97628	1.48728	0.512	0.77058	0.664435
P23242	365	S	Gap junction alpha-1 protein	Gja1	90.912	_VAAGHELQPLAIVDQRPS(ph)SR_	-0.8938	1.452	0.97628	1.48728	0.512	0.77058	0.664435
P23249	970	S	Putative helicase MOV-10	Mov10	68.355	_LS(ph)PSTSGPR_	0.11901	0.693	0.84292	0.822142	0.568	0.72422	0.784292
P23336	20	S	N-acetyllactosaminide alpha-1,3-galactosyltransferase	Ggta1	125.22	_SKS(ph)ETSLPSSR_	0.39476	0.781			0.629
P23475	475	S	X-ray repair cross-complementing protein 6	Xrcc6	67.997	_SDS(ph)FENPVLQQHFR_	1.006	2.272	0.88343	2.57179	0.631	1.0242	0.616091
P23475	518	S	X-ray repair cross-complementing protein 6	Xrcc6	49.28	_LGS(ph)LADEFK_	0.45547	0.88	0.88343	0.996117	0.945	1.0242	0.922671
P23804	183	S	E3 ubiquitin-protein ligase Mdm2	Mdm2	107.62	_S(ph)LSFDPSLGLCELR_	-0.26397	0.938			0.809
P23881	113	S	Transcription elongation factor A protein 3	Tcea3	58.712	_GLGCSDWKPEAGLS(ph)PPR_	-0.85137	0.575			0.655
P23949	57	S	Zinc finger protein 36, C3H1 type-like 2	Zfp36l2	90.363	_RHS(ph)ASNLHALAHPVPSPGS(ph)CSPK_	-0.55274	5.953	0.95012	6.26552	1.252	1.2702	0.985672
P23949	59	S	Zinc finger protein 36, C3H1 type-like 2	Zfp36l2	37.984	_RHSAS(ph)NLHALAHPVPSPGSCSPK_	0.53662	1.949	0.95012	2.05132	1.109	1.2702	0.873091
P23949	73	S	Zinc finger protein 36, C3H1 type-like 2	Zfp36l2	59.888	_RHS(ph)ASNLHALAHPVPSPGS(ph)CSPK_	-0.80487	0.714	0.95012	0.751484	0.547	1.2702	0.430641
P23949	263	S	Zinc finger protein 36, C3H1 type-like 2	Zfp36l2	54.214	_LHHSLS(ph)FSGFPSGHHQPPGGLESPLLLDS(ph)PTSR_	0.37986	0.843	0.95012	0.887256	0.597	1.2702	0.470005
P23949	286	S	Zinc finger protein 36, C3H1 type-like 2	Zfp36l2	54.214	_LHHSLS(ph)FSGFPSGHHQPPGGLESPLLLDS(ph)PTSR_	0.37986	0.841	0.95012	0.885151	0.594	1.2702	0.467643
P23949	416	S	Zinc finger protein 36, C3H1 type-like 2	Zfp36l2	29.023	_NQQQGLTGPAPPPAQPPAAPAPPS(ph)PPFGFQLPR_	1.7811	0.835	0.95012	0.878836	0.417	1.2702	0.328295
P23950	54	S	Zinc finger protein 36, C3H1 type-like 1	Zfp36l1	143.94	_RHS(ph)VTLPSSK_	1.0931	0.816			0.461
P24547	159	S	Inosine-5'-monophosphate dehydrogenase 2	Impdh2	83.869	_LVGIIS(ph)SR_	-0.028332	1.433	1.0339	1.38601	1.596	1.0113	1.57817
P24547	416	S	Inosine-5'-monophosphate dehydrogenase 2	Impdh2	53.448	_GMGS(ph)LDAMDK_	-0.37642	0.968	1.0339	0.936261	0.873	1.0113	0.863245
P24788	47	S	Cyclin-dependent kinase 11B	Cdk11b	79.804	_RDS(ph)LEEGELR_	-1.0333	0.449	1.0295	0.436134	0.454	0.84057	0.54011
P24788	234	S	Cyclin-dependent kinase 11B	Cdk11b	101.54	_S(ph)PLRPPR_	-0.48704	0.917	1.0295	0.890724	0.699	0.84057	0.831579
P24788	264	S	Cyclin-dependent kinase 11B	Cdk11b	172.57	_DLLS(ph)DLQDIS(ph)DSER_	-0.58134	1.174	1.0295	1.14036	1.262	0.84057	1.50136
P24788	270	S	Cyclin-dependent kinase 11B	Cdk11b	179.74	_DLLS(ph)DLQDIS(ph)DSER_	-0.58134	1.034	1.0295	1.00437	0.775	0.84057	0.921993
P24788	578	S	Cyclin-dependent kinase 11B	Cdk11b	56.258	_EYGS(ph)PLK_	0.13455	1.024	1.0295	0.994658	0.939	0.84057	1.1171
P24788	584	T	Cyclin-dependent kinase 11B	Cdk11b	122.78	_AYT(ph)PVVVTLWYR_	-1.5372	1.01	1.0295	0.981059	1.053	0.84057	1.25272
P24788	740	T	Cyclin-dependent kinase 11B	Cdk11b	103.85	_GT(ph)S(ph)PRPPEGGLGYSQLGDDDLK_	-0.81844	0.825	1.0295	0.80136	0.937	0.84057	1.11472
P24788	741	S	Cyclin-dependent kinase 11B	Cdk11b	137.5	_GT(ph)S(ph)PRPPEGGLGYSQLGDDDLK_	-0.81844	0.903	1.0295	0.877125	0.851	0.84057	1.01241
P24860	53	S	G2/mitotic-specific cyclin-B1	Ccnb1	113.73	_TALGDIGNKVS(ph)EELQAR_	-0.79631	0.764	1.084	0.704797	2.681	1.0825	2.47667
P25206	160	S	DNA replication licensing factor MCM3	Mcm3	238.78	_RYS(ph)DLTTLVAFPSSSVYPTK_	-0.28103	0.613	1.0365	0.591413	0.26	1.0101	0.2574
P25206	550	S	DNA replication licensing factor MCM3	Mcm3	134.38	_HDS(ph)LLHGTK_	1.4329	0.855	1.0365	0.824891	0.417	1.0101	0.41283
P25206	668	S	DNA replication licensing factor MCM3	Mcm3	186.13	_KKAS(ph)EDES(ph)DLEDEEEK_	-0.7138	1.113	1.0365	1.07381	1.035	1.0101	1.02465
P25206	672	S	DNA replication licensing factor MCM3	Mcm3	232.87	_KKAS(ph)EDES(ph)DLEDEEEK_	-0.7138	1.052	1.0365	1.01495	1.022	1.0101	1.01178
P25206	719	T	DNA replication licensing factor MCM3	Mcm3	188.47	_DGESYDPYDFSEAETQMPQVHT(ph)PK_	0.017106	0.962	1.0365	0.928123	0.684	1.0101	0.677161
P25444	77	S	40S ribosomal protein S2	Rps2	152.13	_IKS(ph)LEEIYLFSLPIK_	2.4401	0.812	1.0129	0.801659	1.091	1.1087	0.984035
P25444	264	S	40S ribosomal protein S2	Rps2	106.6	_S(ph)PYQEFTDHLVK_	1.7323	0.985	1.0129	0.972455	1.024	1.1087	0.923604
P25446	222	S	Tumor necrosis factor receptor superfamily member 6	Fas	85.563	_ETIPMNASNLSLS(ph)K_	-0.74698	1.087	1.1162	0.97384	1.118	1.2259	0.911983
P25799	447	S	Nuclear factor NF-kappa-B p105 subunit	Nfkb1	138.09	_DCAKS(ph)DDEESLTLPEK_	-2.1736	1.732	1.08	1.6037	1.138	0.87867	1.29514
P25799	755	S	Nuclear factor NF-kappa-B p105 subunit	Nfkb1	61.533	_AAGADPLVENFEPLYDLDDS(ph)WEK_	2.238	1.285	1.08	1.18981	1.036	0.87867	1.17905
P25799	897	S	Nuclear factor NF-kappa-B p105 subunit	Nfkb1	106.6	_TPATTASS(ph)PVTTAQVHCLPLSSSSTR_	-0.55717	1.088	1.08	1.00741	0.892	0.87867	1.01517
P25799	940	S	Nuclear factor NF-kappa-B p105 subunit	Nfkb1	241.15	_KLS(ph)FTESLTGDSPLLSLNK_	0.085512	1.437	1.08	1.33056	1.204	0.87867	1.37025
P25911	194	Y	Tyrosine-protein kinase Lyn	Lyn	59.227	_SLDNGGYY(ph)ISPR_	4.0961	1.19	0.94029	1.26557	1.366	0.82703	1.65169
P25911	397	Y	Tyrosine-protein kinase Lyn	Lyn	63.624	_VIEDNEY(ph)TAR_	1.033	0.852	0.94029	0.906103	0.716	0.82703	0.865749
P25976	484	S	Nucleolar transcription factor 1	Ubtf	88.134	_GKLPES(ph)PKR_	0.33261	1.038	1.2779	0.81227	1.042	1.5103	0.689929
P26011	798	S	Integrin beta-7	Itgb7	58.63	_SPS(ph)LSLTR_	-0.47073	2.143			7.346
P26039	26	Y	Talin-1	Tln1	95.067	_TMQFEPSTMVY(ph)DACR_	0.59655	1.568	0.96391	1.62671	1.512	0.87063	1.73667
P26039	70	Y	Talin-1	Tln1	107.9	_ALDY(ph)YMLR_	2.5308	1.729	0.96391	1.79374	1.438	0.87063	1.65168
P26039	425	S	Talin-1	Tln1	117.52	_DHFGLEGDEESTMLEDSVS(ph)PK_	-1.6359	0.946	0.96391	0.981419	0.761	0.87063	0.87408
P26039	1116	Y	Talin-1	Tln1	132.81	_LLGEIAQGNENY(ph)AGIAAR_	1.6996	0.773	0.96391	0.801942	0.61	0.87063	0.700642
P26039	1328	S	Talin-1	Tln1	59.634	_ALSTDPAS(ph)PNLK_	0.57841	1.058	0.96391	1.09761	1.598	0.87063	1.83545
P26039	1503	S	Talin-1	Tln1	84.169	_HTS(ph)ALCNSCR_	-0.56319	1.213	0.96391	1.25842	1.406	0.87063	1.61492
P26039	2040	S	Talin-1	Tln1	103.79	_VLVQNAAGS(ph)QEK_	-1.0909	0.77	0.96391	0.79883	0.61	0.87063	0.700642
P26041	74	S	Moesin	Msn	92.866	_KES(ph)PLLFK_	0.16658	1.068	1.022	1.04501	0.756	0.94928	0.796393
P26041	407	S	Moesin	Msn	49.189	_EALLQAS(ph)R_	-1.3975		1.022			0.94928
P26041	576	S	Moesin	Msn	77.923	_IDEFES(ph)M_	-1.5113		1.022			0.94928
P26231	641	S	Catenin alpha-1	Ctnna1	285.95	_TPEELDDS(ph)DFETEDFDVR_	0.29617	0.805	0.82478	0.976018	0.661	0.68478	0.965274
P26369	2	S	Splicing factor U2AF 65 kDa subunit	U2af2	153.97	_(ac)S(ph)DFDEFER_	-0.78424	1.322	0.98693	1.33951	1.522	1.0598	1.43612
P26369	79	S	Splicing factor U2AF 65 kDa subunit	U2af2	155.64	_EEHGGLIRS(ph)PR_	-1.0719	1.251	0.98693	1.26757	1.147	1.0598	1.08228
P26450	452	Y	Phosphatidylinositol 3-kinase regulatory subunit alpha	Pik3r1	68.515	_LHEY(ph)NTQFQEK_	2.0401	0.818	1.222	0.669394	0.648	1.4297	0.453242
P26450	467	Y	Phosphatidylinositol 3-kinase regulatory subunit alpha	Pik3r1	150.84	_LY(ph)EEYTR_	1.4663	1.123	1.222	0.918985	0.83	1.4297	0.580541
P26618	849	Y	Platelet-derived growth factor receptor alpha	Pdgfra	93.839	_DIMHDSNY(ph)VSK_	0.12549	0.748			0.64
P26645	26	S	Myristoylated alanine-rich C-kinase substrate	Marcks	52.927	_GEATAERPGEAAVAS(ph)SPSK_	0.40975	0.886	0.75251	1.17739	0.606	0.69253	0.875052
P26645	27	S	Myristoylated alanine-rich C-kinase substrate	Marcks	188.23	_GEATAERPGEAAVASS(ph)PSK_	-0.085045	0.816	0.75251	1.08437	0.59	0.69253	0.851949
P26645	112	S	Myristoylated alanine-rich C-kinase substrate	Marcks	149.16	_EAAEAEPAEPS(ph)SPAAEAEGASASSTSSPK_	0.98025	0.902	0.75251	1.19866	0.743	0.69253	1.07288
P26645	113	S	Myristoylated alanine-rich C-kinase substrate	Marcks	185.83	_EAAEAEPAEPSS(ph)PAAEAEGASASSTSSPK_	-0.14084	0.906	0.75251	1.20397	0.715	0.69253	1.03245
P26645	138	S	Myristoylated alanine-rich C-kinase substrate	Marcks	96.447	_AEDGAAPS(ph)PSSETPK_	-1.3333	0.65	0.75251	0.863776	0.401	0.69253	0.579036
P26645	143	T	Myristoylated alanine-rich C-kinase substrate	Marcks	86.539	_AEDGAAPSPSSET(ph)PKK_	-0.13019	1.045	0.75251	1.38869	0.913	0.69253	1.31835
P26645	156	S	Myristoylated alanine-rich C-kinase substrate	Marcks	93.768	_S(ph)FKLS(ph)GFS(ph)FKK_	2.0995	0.756	0.75251	1.00464	0.223	0.69253	0.322008
P26645	160	S	Myristoylated alanine-rich C-kinase substrate	Marcks	93.768	_S(ph)FKLS(ph)GFS(ph)FKK_	2.0995	0.811	0.75251	1.07773	0.454	0.69253	0.655567
P26645	163	S	Myristoylated alanine-rich C-kinase substrate	Marcks	93.768	_S(ph)FKLS(ph)GFS(ph)FKK_	2.0995	0.847	0.75251	1.12557	0.355	0.69253	0.512613
P26645	171	S	Myristoylated alanine-rich C-kinase substrate	Marcks	178.46	_KES(ph)GEGAEAEGATAEGAK_	-0.52575	0.842	0.75251	1.11892	0.547	0.69253	0.789857
P27546	99	S	Microtubule-associated protein 4	Map4	58.867	_PTLLANGDHGMEGNNTAGS(ph)PTDFLEER_	2.4523	1.114	0.95112	1.17125	1.025	0.90501	1.13258
P27546	254	S	Microtubule-associated protein 4	Map4	73.227	_ALETM(ox)AEQTTDVVHS(ph)PSTDTTPGPDTEAALAK_	1.8135	1.262	0.95112	1.32686	1.201	0.90501	1.32706
P27546	345	S	Microtubule-associated protein 4	Map4	77.939	_DVAPPM(ox)EEEIVPGNDTTS(ph)PK_	1.0025	1.702	0.95112	1.78947	1.77	0.90501	1.95578
P27546	381	S	Microtubule-associated protein 4	Map4	89.484	_GMVS(ph)LSEIEEALAK_	-1.5624	1.183	0.95112	1.2438	0.63	0.90501	0.696125
P27546	475	S	Microtubule-associated protein 4	Map4	84.94	_DM(ox)S(ph)PLPESEVTLGK_	-0.52734	0.979	0.95112	1.02931	1.228	0.90501	1.35689
P27546	506	S	Microtubule-associated protein 4	Map4	129.29	_VAEFNNVTPLS(ph)EEEVTSVK_	1.8098	1.196	0.95112	1.25746	0.989	0.90501	1.09281
P27546	517	S	Microtubule-associated protein 4	Map4	111.22	_DM(ox)S(ph)PSAETEAPLAK_	-0.11621	1.086	0.95112	1.14181	1.401	0.90501	1.54805
P27546	598	S	Microtubule-associated protein 4	Map4	92.897	_GQSTVPPCTAS(ph)PEPVK_	0.43715	0.734	0.95112	0.771722	0.532	0.90501	0.587839
P27546	658	T	Microtubule-associated protein 4	Map4	98.882	_AAVGVTGNDITT(ph)PPNK_	-0.0089618	0.709	0.95112	0.745437	0.633	0.90501	0.69944
P27546	667	S	Microtubule-associated protein 4	Map4	125.65	_AAVGVTGNDITTPPNKEPPPS(ph)PEKK_	-0.10912	0.726	0.95112	0.763311	0.762	0.90501	0.84198
P27546	760	S	Microtubule-associated protein 4	Map4	95.409	_RTS(ph)PSKPSSAPALK_	-0.43935	0.773	0.95112	0.812726	0.63	0.90501	0.696125
P27546	785	S	Microtubule-associated protein 4	Map4	67.645	_ATS(ph)PSTLVSTGPSSR_	0.70947	0.779	0.95112	0.819034	0.7	0.90501	0.773472
P27546	901	S	Microtubule-associated protein 4	Map4	98.942	_LATTVS(ph)APDLK_	-0.63284	0.467	0.95112	0.491	0.379	0.90501	0.41878
P27546	973	S	Microtubule-associated protein 4	Map4	49.356	_KVS(ph)YSHIQSK_	0.46409	0.57	0.95112	0.599293	0.253	0.90501	0.279555
P27546	1046	S	Microtubule-associated protein 4	Map4	96.016	_VGS(ph)LDNVGHLPAGGAVK_	-0.058911	0.985	0.95112	1.03562	1.883	0.90501	2.08064
P27577	38	T	Protein C-ets-1	Ets1	36.173	_VDLELFPSPDMECADVPLLT(ph)PSSK_	1.2893	1.381			0.597
P28028	135	S	Serine/threonine-protein kinase B-raf	Braf	68.277	_S(ph)PQKPIVR_	0.65814	1.012	0.71914	1.40724	0.644	0.98467	0.654026
P28028	483	S	Serine/threonine-protein kinase B-raf	Braf	83.992	_RDS(ph)SDDWEIPDGQITVGQR_	-0.24257	1.145	0.71914	1.59218	0.987	0.98467	1.00237
P28028	484	S	Serine/threonine-protein kinase B-raf	Braf	37.526	_RDSS(ph)DDWEIPDGQITVGQR_	-1.4148	0.947	0.71914	1.31685	0.862	0.98467	0.87542
P28028	766	S	Serine/threonine-protein kinase B-raf	Braf	74.962	_SAS(ph)EPSLNR_	0.47403	1.02	0.71914	1.41836	0.978	0.98467	0.993226
P28352	18	S	DNA-(apurinic or apyrimidinic site) lyase	Apex1	160.47	_AAADDGEEPKS(ph)EPETK_	-0.48236	1.472	1.4019	1.05	1.997	1.5478	1.29022
P28667	22	S	MARCKS-related protein	Marcksl1	106.39	_GDVTAEEAAGAS(ph)PAK_	-1.5582	0.459	0.59595	0.770199	0.53	0.88831	0.596639
P28667	104	S	MARCKS-related protein	Marcksl1	94.309	_LSGLS(ph)FKR_	0.52453	0.661	0.59595	1.10915	0.701	0.88831	0.789139
P28704	79	S	Retinoic acid receptor RXR-beta	Rxrb	71.519	_S(ph)PDSSSPNPLSQGIR_	-0.29065	1.026			0.931
P28738	934	S	Kinesin heavy chain isoform 5C	Kif5c	52.095	_PIRPGHYPASS(ph)PTAVHAVR_	1.1709	0.57			0.483
P28740	584	S	Kinesin-like protein KIF2A	Kif2a	48.46	_ELTVNPAAAGDVHPIMHHPPSQIDDLETQWGVGS(ph)SPQR_	-1.3494	0.977	0.9977	0.979252	0.688	0.99908	0.688634
P28741	689	S	Kinesin-like protein KIF3A	Kif3a	88.19	_S(ph)AKPETVIDSLLQ_	-2.4536	0.471	0.92299	0.510298	0.394	0.83178	0.473683
P28867	504	S	Protein kinase C delta type	Prkcd	114.63	_AS(ph)T(ph)FCGTPDYIAPEILQGLK_	-0.13611	1.175			1.163
P28867	505	T	Protein kinase C delta type	Prkcd	114.63	_AS(ph)T(ph)FCGTPDYIAPEILQGLK_	-0.13611	1.175			1.163
P28867	643	S	Protein kinase C delta type	Prkcd	161.62	_PQLS(ph)FSDK_	-0.43273	0.993			1.006
P28867	662	S	Protein kinase C delta type	Prkcd	102.69	_NLIDSM(ox)DQEAFHGFS(ph)FVNPK_	-2.1477	1.251			2.484
P30285	300	S	Cyclin-dependent kinase 4	Cdk4	145.48	_ALQHSYLHKEES(ph)DAE_	-0.83121	1.433	1.1252	1.27355	1.16	0.82131	1.41238
P30306	372	S	M-phase inducer phosphatase 2	Cdc25b	106.47	_S(ph)LCHEIENILDSDHR_	-0.04634	0.994			0.437
P30415	255	S	NK-tumor recognition protein	Nktr	74.987	_TVS(ph)PEGYSER_	0.75884	0.713	0.58535	1.21807	0.489	0.68723	0.711552
P30415	343	T	NK-tumor recognition protein	Nktr	79.201	_YHT(ph)PPRS(ph)R_	1.0255	0.705	0.58535	1.20441	1.224	0.68723	1.78106
P30415	347	S	NK-tumor recognition protein	Nktr	79.201	_YHT(ph)PPRS(ph)R_	1.0255	0.705	0.58535	1.20441	1.224	0.68723	1.78106
P30415	379	S	NK-tumor recognition protein	Nktr	109.72	_AYRPPS(ph)GEK_	0.13028	0.884	0.58535	1.51021	0.778	0.68723	1.13208
P30415	390	S	NK-tumor recognition protein	Nktr	55.66	_GDKLS(ph)DPCSSR_	-1.9207	1.255	0.58535	2.14402	1.159	0.68723	1.68648
P30415	470	S	NK-tumor recognition protein	Nktr	84.653	_IVM(ox)PDLEPSRS(ph)PTHR_	-0.94978	0.664	0.58535	1.13436	0.673	0.68723	0.979294
P30415	1139	S	NK-tumor recognition protein	Nktr	95.417	_GEVVS(ph)PLANHR_	1.7805	0.728	0.58535	1.2437	0.769	0.68723	1.11898
P30415	1148	S	NK-tumor recognition protein	Nktr	157.12	_LDS(ph)PEVNIIPEQDECMAHPR_	1.219	0.865	0.58535	1.47775	0.683	0.68723	0.993845
P30415	1195	S	NK-tumor recognition protein	Nktr	109.37	_QDSSTSVTS(ph)PVETSGK_	1.0813	1.623	0.58535	2.7727	0.828	0.68723	1.20484
P30415	1349	S	NK-tumor recognition protein	Nktr	82.029	_S(ph)RDWYSR_	-0.74493	1.104	0.58535	1.88605	0.984	0.68723	1.43184
P30558	423	S	Proteinase-activated receptor 1	F2r	121.26	_MDTCSSHLNNS(ph)IYK_	-2.3555	0.557			0.358
P30999	230	S	Catenin delta-1	Ctnnd1	180.63	_HYEDGYPGGSDNYGS(ph)LSR_	1.7357	0.485	0.79927	0.606804	0.36	0.66984	0.537442
P30999	269	S	Catenin delta-1	Ctnnd1	104.24	_VGGSS(ph)VDLHR_	0.17229	0.575	0.79927	0.719406	0.34	0.66984	0.507584
P30999	320	S	Catenin delta-1	Ctnnd1	58.059	_S(ph)YEDM(ox)IGEEVPPDQYYWAPLAQHER_	-2.9339	0.482	0.79927	0.60305	0.32	0.66984	0.477726
P30999	346	S	Catenin delta-1	Ctnnd1	98.253	_GS(ph)LAS(ph)LDSLR_	-0.8564	0.685	0.79927	0.857032	0.608	0.66984	0.907679
P30999	349	S	Catenin delta-1	Ctnnd1	109.69	_GSLAS(ph)LDSLR_	0.33227	0.925	0.79927	1.15731	0.82	0.66984	1.22417
P30999	352	S	Catenin delta-1	Ctnnd1	66.678	_GSLAS(ph)LDS(ph)LRK_	0.40744	0.722	0.79927	0.903324	0.539	0.66984	0.80467
P30999	861	S	Catenin delta-1	Ctnnd1	87.05	_SQS(ph)SHSYDDSTLPLIDR_	-0.15533	0.956	0.79927	1.19609	0.669	0.66984	0.998746
P30999	864	S	Catenin delta-1	Ctnnd1	113.89	_SQSSHS(ph)YDDSTLPLIDR_	-2.2157	0.814	0.79927	1.01843	0.643	0.66984	0.959931
P31324	83	S	cAMP-dependent protein kinase type II-beta regulatory subunit	Prkar2b	92.865	_GVNFAEEPMRS(ph)DS(ph)ENGEEEEAAEAGAFNAPVINR_	1.3887	0.989	1.0531	0.939132	0.797	0.9549	0.834642
P31324	85	S	cAMP-dependent protein kinase type II-beta regulatory subunit	Prkar2b	92.865	_GVNFAEEPMRS(ph)DS(ph)ENGEEEEAAEAGAFNAPVINR_	1.3887	0.989	1.0531	0.939132	0.797	0.9549	0.834642
P31324	112	S	cAMP-dependent protein kinase type II-beta regulatory subunit	Prkar2b	151.12	_RAS(ph)VCAEAYNPDEEEDDAESR_	-0.90656	1.029	1.0531	0.977115	1.337	0.9549	1.40015
P31750	124	S	RAC-alpha serine/threonine-protein kinase	Akt1	87.808	_SGS(ph)PSDNSGAEEM(ox)EVSLAK_	-3.6318	0.603	0.90955	0.662965	0.585	0.7051	0.82967
P31938	386	T	Dual specificity mitogen-activated protein kinase kinase 1	Map2k1	64.397	_SDAEEVDFAGWLCSTIGLNQPST(ph)PTHAASI_	-0.98656		1.0755			1.0034
P32067	92	S	Lupus La protein homolog	Ssb	115.57	_S(ph)PSRPLPEVTDEYK_	-0.93702	0.751	0.99735	0.752995	1.267	1.1411	1.11033
P32507	401	T	Nectin-2	Pvrl2	79.782	_LQAADEEEELEGPPSYKPPT(ph)PK_	0.2453	0.607	0.8731	0.695224	0.53	0.8725	0.60745
P32507	424	S	Nectin-2	Pvrl2	117.04	_LEEPEMPSQLFTLGASEHS(ph)PVK_	0.91672	1.268	0.8731	1.4523	1.186	0.8725	1.35931
P33174	802	S	Chromosome-associated kinesin KIF4	Kif4	87.468	_TFS(ph)YDEIHGQDSGAEDSIAK_	-0.18427	1.006	0.95299	1.05562	0.869	0.88812	0.978471
P33174	1224	S	Chromosome-associated kinesin KIF4	Kif4	198.54	_ALASNTSFFSGCS(ph)PIQEESH_	-1.5203		0.95299			0.88812
P33215	377	S	Protein NEDD1	Nedd1	100.38	_S(ph)KSTDIFSK_	2.0349	1.047	1.0215	1.02496	0.601	0.84584	0.710536
P33215	379	S	Protein NEDD1	Nedd1	84.954	_SKS(ph)TDIFSK_	0.42947	1.284	1.0215	1.25698	0.692	0.84584	0.818122
P33609	215	S	DNA polymerase alpha catalytic subunit	Pola1	86.67	_PAS(ph)PVLR_	1.0085	0.821	0.93724	0.875976	0.733	0.84715	0.865254
P33609	225	T	DNA polymerase alpha catalytic subunit	Pola1	69.201	_NEPLLT(ph)PIPLK_	-2.1196		0.93724			0.84715
P33610	470	T	DNA primase large subunit	Prim2	72.21	_EISQPET(ph)PQHKPSTQK_	-0.56694	0.728	0.83928	0.86741	0.362	0.91326	0.396382
P33611	126	S	DNA polymerase alpha subunit B	Pola2	116.51	_VSS(ph)TPETPLTK_	0.48368	0.617	0.97931	0.630035	0.612	0.97172	0.629811
P34022	14	S	Ran-specific GTPase-activating protein	Ranbp1	73.458	_DSHEDHDTS(ph)TENADESNHDPQFEPIVSLPEQEIK_	-0.88836	0.63	1.112	0.566547	0.491	1.0395	0.472342
P34152	608	Y	Focal adhesion kinase 1	Ptk2	91.867	_Y(ph)MEDSTYYK_	-1.3673	0.804	0.8723	0.921701	0.707	0.84644	0.835263
P34152	614	Y	Focal adhesion kinase 1	Ptk2	101.65	_YMEDSTY(ph)YK_	2.3333	0.252	0.8723	0.288891	0.251	0.84644	0.296536
P34152	948	S	Focal adhesion kinase 1	Ptk2	150.69	_LQPQEIS(ph)PPPTANLDR_	2.4614	1.143	0.8723	1.31033	1.504	0.84644	1.77685
P35123	680	S	Ubiquitin carboxyl-terminal hydrolase 4	Usp4	83.332	_EQLSEVEGS(ph)GEDDQGDDHSESAQK_	0.064521	0.734	1.1246	0.652677	0.579	0.93074	0.622086
P35235	62	Y	Tyrosine-protein phosphatase non-receptor type 11	Ptpn11	119	_IQNTGDY(ph)YDLYGGEK_	-2.1698	0.947	1.0107	0.936974	0.892	0.90519	0.985428
P35279	2	S	Ras-related protein Rab-6A	Rab6a	94.688	_(ac)S(ph)AGGDFGNPLR_	0.68365	1.369	0.93801	1.45947	0.856	0.98518	0.868877
P35283	15	S	Ras-related protein Rab-12	Rab12	76.909	_RPAGGS(ph)LGAVSPALSGGQAR_	-0.0061116	0.463	0.91102	0.508222	0.126	0.7662	0.164448
P35283	20	S	Ras-related protein Rab-12	Rab12	66.613	_RPAGGSLGAVS(ph)PALSGGQAR_	0.19227	1.224	0.91102	1.34355	0.447	0.7662	0.583399
P35283	105	S	Ras-related protein Rab-12	Rab12	116.71	_FNS(ph)ITSAYYR_	1.2811	0.728	0.91102	0.799104	0.824	0.7662	1.07544
P35486	232	S	Pyruvate dehydrogenase E1 component subunit alpha, somatic form, mitochondrial	Pdha1	77.674	_YGMGTS(ph)VER_	0.45475	0.98	0.83835	1.16896	3.268	0.83553	3.91129
P35486	293	S	Pyruvate dehydrogenase E1 component subunit alpha, somatic form, mitochondrial	Pdha1	115.29	_YHGHS(ph)MSDPGVSYR_	-0.41756	0.913	0.83835	1.08904	0.859	0.83553	1.02809
P35486	295	S	Pyruvate dehydrogenase E1 component subunit alpha, somatic form, mitochondrial	Pdha1	51.135	_YHGHSM(ox)S(ph)DPGVS(ph)YR_	-0.31668	0.617	0.83835	0.735969	1.84	0.83553	2.2022
P35486	300	S	Pyruvate dehydrogenase E1 component subunit alpha, somatic form, mitochondrial	Pdha1	103.71	_YHGHS(ph)MSDPGVS(ph)YR_	-0.45803	0.686	0.83835	0.818274	1.18	0.83553	1.41228
P35550	130	S	rRNA 2'-O-methyltransferase fibrillarin	Fbl	122.66	_RVS(ph)ISEGDDK_	0.66787	1.486	1.1679	1.27237	2.519	1.7294	1.45657
P35564	553	S	Calnexin	Canx	194.07	_QKS(ph)DAEEDGVTGS(ph)QDEEDSKPK_	0.59747	0.824	0.9215	0.894194	1.301	1.0705	1.21532
P35564	561	T	Calnexin	Canx	194.07	_QKS(ph)DAEEDGVT(ph)GSQDEEDSKPK_	0.28041	1.266	0.9215	1.37385	1.359	1.0705	1.2695
P35564	563	S	Calnexin	Canx	228.29	_SDAEEDGVTGS(ph)QDEEDSKPK_	0.64135	0.421	0.9215	0.456864	0.561	1.0705	0.524054
P35564	582	S	Calnexin	Canx	133.48	_AEEDEILNRS(ph)PR_	-0.15564	1.776	0.9215	1.92729	2.449	1.0705	2.28772
P35569	3	S	Insulin receptor substrate 1	Irs1	98.281	_(ac)AS(ph)PPDTDGFSDVR_	-1.0505	1.026	0.8358	1.22757	1.601	1.2596	1.27104
P35569	306	T	Insulin receptor substrate 1	Irs1	88.548	_TESITAT(ph)SPASMVGGK_	-3.8338	1.27	0.8358	1.5195	2.207	1.2596	1.75214
P35569	343	S	Insulin receptor substrate 1	Irs1	143.46	_PASVDGSPVS(ph)PSTNR_	-0.018235	0.84	0.8358	1.00503	0.698	1.2596	0.554144
P35569	448	T	Insulin receptor substrate 1	Irs1	110.74	_SVTPDSLGHT(ph)PPAR_	-0.6899	0.568	0.8358	0.679588	0.61	1.2596	0.484281
P35569	522	S	Insulin receptor substrate 1	Irs1	195.45	_THS(ph)AGTSPTISHQK_	0.51889	0.577	0.8358	0.690357	0.598	1.2596	0.474754
P35569	526	S	Insulin receptor substrate 1	Irs1	175.26	_THSAGTS(ph)PTISHQK_	-0.089085	7.168	0.8358	8.57621	1.696	1.2596	1.34646
P35569	887	S	Insulin receptor substrate 1	Irs1	121.83	_S(ph)PGEYVNIEFGSGQPGYLAGPATSR_	1.2979	1.119	0.8358	1.33884	1.26	1.2596	1.00032
P35569	1074	S	Insulin receptor substrate 1	Irs1	102.15	_VNLS(ph)PNHNQSAK_	-0.15028	0.935	0.8358	1.11869	1.4	1.2596	1.11146
P35569	1096	S	Insulin receptor substrate 1	Irs1	80.411	_RHS(ph)S(ph)ETFSAPTR_	-1.1331	1.219	0.8358	1.45848	2.328	1.2596	1.84821
P35569	1097	S	Insulin receptor substrate 1	Irs1	80.411	_RHS(ph)S(ph)ETFSAPTR_	-1.1331	0.616	0.8358	0.737018	0.608	1.2596	0.482693
P35601	68	S	Replication factor C subunit 1	Rfc1	120.23	_IIYDS(ph)DS(ph)ESEETVQVK_	-0.14286		0.99107			0.98353
P35601	70	S	Replication factor C subunit 1	Rfc1	120.23	_IIYDS(ph)DS(ph)ESEETVQVK_	-0.14286		0.99107			0.98353
P35601	107	S	Replication factor C subunit 1	Rfc1	152.06	_DPVTYVS(ph)ETDEDDDFVCK_	-0.47557	0.758	0.99107	0.76483	0.638	0.98353	0.648684
P35601	155	S	Replication factor C subunit 1	Rfc1	92.538	_NKPLS(ph)PIK_	0.24814	0.82	0.99107	0.827389	0.708	0.98353	0.719856
P35601	244	S	Replication factor C subunit 1	Rfc1	306.89	_KDS(ph)EEGEESFSSVQDDLSK_	-0.78132	1.096	0.99107	1.10588	1.11	0.98353	1.12859
P35601	266	S	Replication factor C subunit 1	Rfc1	85.473	_S(ph)PNKAELFSTAR_	0.22333	1.068	0.99107	1.07762	1.158	0.98353	1.17739
P35689	510	S	DNA repair protein complementing XP-G cells homolog	Ercc5	52.721	_PAALS(ph)PAFIGTPSSHVSGVLSER_	0.44316	0.634			0.537
P35821	335	S	Tyrosine-protein phosphatase non-receptor type 1	Ptpn1	115.12	_ELFSSHQWVS(ph)EETCGDEDSLAR_	-1.4877	2.772	1.085	2.55484	2.04	0.97429	2.09383
P35831	331	S	Tyrosine-protein phosphatase non-receptor type 12	Ptpn12	78.552	_IADGNEITTGTMVSSIDSEKQDS(ph)PPPKPPR_	0.40208	0.702	0.96241	0.729419	0.621	1.0498	0.591541
P35831	368	S	Tyrosine-protein phosphatase non-receptor type 12	Ptpn12	66.1	_EEILQPPEPHPVPPILTPS(ph)PPSAFPTVTTVWQDSDR_	-0.33409	0.733	0.96241	0.76163	0.436	1.0498	0.415317
P35831	396	S	Tyrosine-protein phosphatase non-receptor type 12	Ptpn12	116.39	_PVLHMAS(ph)PEQHPADLNR_	0.046441	0.76	0.96241	0.789684	0.646	1.0498	0.615355
P35831	434	S	Tyrosine-protein phosphatase non-receptor type 12	Ptpn12	63.816	_NLS(ph)FEIK_	-2.575	0.905	0.96241	0.940348	0.617	1.0498	0.587731
P35831	448	S	Tyrosine-protein phosphatase non-receptor type 12	Ptpn12	186.27	_S(ph)FDGNTLLNR_	-0.24927	0.687	0.96241	0.713833	0.263	1.0498	0.250524
P35831	519	T	Tyrosine-protein phosphatase non-receptor type 12	Ptpn12	108.01	_AAESSEESQSNSHT(ph)PPRPDCLPLDK_	-0.812	0.622	0.96241	0.646294	0.471	1.0498	0.448657
P35831	550	S	Tyrosine-protein phosphatase non-receptor type 12	Ptpn12	74.287	_GHVTWSLHGPENATPVPDS(ph)PDGK_	-0.66852	0.882	0.96241	0.916449	0.745	1.0498	0.709659
P35831	673	S	Tyrosine-protein phosphatase non-receptor type 12	Ptpn12	86.213	_DADVSEES(ph)PPPLPER_	0.38822	0.807	0.96241	0.83852	1.183	1.0498	1.12688
P35831	734	S	Tyrosine-protein phosphatase non-receptor type 12	Ptpn12	70.112	_HDAGGIHTEASADS(ph)PPAFSDK_	1.4998	1.201	0.96241	1.24791	1.42	1.0498	1.35264
P35831	748	S	Tyrosine-protein phosphatase non-receptor type 12	Ptpn12	95.067	_S(ph)PAEVTDIGFGNR_	-2.3504	1.101	0.96241	1.144	1.275	1.0498	1.21452
P35979	38	S	60S ribosomal protein L12	Rpl12	77.74	_IGPLGLS(ph)PK_	-1.4015	1.01	1.0447	0.966785	0.606	1.1532	0.525494
P35980	130	S	60S ribosomal protein L18	Rpl18	133.86	_ILTFDQLALES(ph)PK_	-1.0367	0.871	0.95777	0.909404	1.769	2.686	0.6586
P35980	158	T	60S ribosomal protein L18	Rpl18	108.63	_APGT(ph)PHSHTKPYVR_	0.38255	1.863	0.95777	1.94514	2.148	2.686	0.799702
P36423	105	S	Thromboxane-A synthase	Tbxas1	28.903	_QVLVENFS(ph)NFS(ph)NR_	0.3174	1.068			1.17
P36423	108	S	Thromboxane-A synthase	Tbxas1	28.903	_QVLVENFS(ph)NFS(ph)NR_	0.3174	1.068			1.17
P36552	333	S	Oxygen-dependent coproporphyrinogen-III oxidase, mitochondrial	Cpox	66.613	_GIGGIFFDDLDS(ph)PSKEEAFR_	-1.1192	3.653	1.5893	2.2985	3.649	1.8005	2.02666
P36916	48	T	Guanine nucleotide-binding protein-like 1	Gnl1	104.52	_EEQT(ph)DT(ph)SDGESVTHHIR_	-0.64109	1.17	0.86433	1.35365	1.082	0.85952	1.25884
P36916	50	T	Guanine nucleotide-binding protein-like 1	Gnl1	162.76	_EEQTDT(ph)SDGESVTHHIR_	-0.50916	0.885	0.86433	1.02391	0.804	0.85952	0.935406
P36916	51	S	Guanine nucleotide-binding protein-like 1	Gnl1	159.75	_EEQTDTS(ph)DGESVTHHIR_	-0.39888	0.912	0.86433	1.05515	0.815	0.85952	0.948204
P36916	324	S	Guanine nucleotide-binding protein-like 1	Gnl1	126.52	_DVAGASWGNVS(ph)GEEEEEEDGPAVLVEQLTDSAM(ox)EPTGPSR_	1.9598	0.926	0.86433	1.07135	0.739	0.85952	0.859782
P37913	49	S	DNA ligase 1	Lig1	108.63	_NQVVPES(ph)DSPVKR_	0.11696	1.175	0.92894	1.26488	1.029	0.86211	1.19358
P37913	51	S	DNA ligase 1	Lig1	135.47	_NQVVPESDS(ph)PVKR_	-0.30065	1.012	0.92894	1.08941	0.789	0.86211	0.915196
P37913	65	S	DNA ligase 1	Lig1	80.102	_VAQVLS(ph)CEGEDEDEAPGT(ph)PK_	-2.2882	0.913	0.92894	0.982841	0.976	0.86211	1.13211
P37913	77	T	DNA ligase 1	Lig1	179.44	_VAQVLS(ph)CEGEDEDEAPGT(ph)PK_	-2.2882	0.89	0.92894	0.958081	0.751	0.86211	0.871119
P37913	188	S	DNA ligase 1	Lig1	155.16	_S(ph)PESVTLTK_	-0.46141	1.046	0.92894	1.12601	0.795	0.86211	0.922156
P37913	907	S	DNA ligase 1	Lig1	105.39	_QSQIQNQQSS(ph)DLDS(ph)DVEDY_	0.24706		0.92894			0.86211
P37913	911	S	DNA ligase 1	Lig1	105.39	_QSQIQNQQSS(ph)DLDS(ph)DVEDY_	0.24706		0.92894			0.86211
P38532	303	S	Heat shock factor protein 1	Hsf1	95.5	_VKQEPPS(ph)PPHS(ph)PR_	0.09528	0.888			1.337
P38532	307	S	Heat shock factor protein 1	Hsf1	95.5	_VKQEPPS(ph)PPHS(ph)PR_	0.09528	0.632			0.424
P38532	314	S	Heat shock factor protein 1	Hsf1	88.582	_VLEAS(ph)PGRPSSMDTPLS(ph)PTAFIDSILR_	-3.0204	0.631			0.358
P38532	326	S	Heat shock factor protein 1	Hsf1	88.582	_PSSMDTPLS(ph)PTAFIDSILR_	-1.0242	0.696			0.737
P39053	774	S	Dynamin-1	Dnm1	77.894	_RS(ph)PTSSPTPQR_	-1.3906	0.776	0.94341	0.822548	0.945	1.0188	0.927562
P39053	795	S	Dynamin-1	Dnm1	62.68	_APAVPPARPGS(ph)R_	1.8166	0.577	0.94341	0.611611	0.992	1.0188	0.973695
P39054	764	S	Dynamin-2	Dnm2	78.91	_EALNIIGDISTSTVSTPVPPPVDDTWLQNTSGHS(ph)PTPQR_	1.0556	0.923	1.2096	0.763062	0.602	1.1671	0.515808
P39428	63	S	TNF receptor-associated factor 1	Traf1	132.01	_ADNLHPVSPGS(ph)PLTQEK_	0.31802	0.67			0.673
P39429	11	S	TNF receptor-associated factor 2	Traf2	111.88	_(ac)AAASVTSPGS(ph)LELLQPGFSK_	0.48996	0.499	0.9693	0.514804	0.258	0.80151	0.321892
P39447	117	S	Tight junction protein ZO-1	Tjp1	32.389	_VQIPVS(ph)HPDPEPVSDNEDDS(ph)YDEEVHDPR_	0.20485	0.489	0.78607	0.622082	0.339	0.77013	0.440185
P39447	125	S	Tight junction protein ZO-1	Tjp1	78.552	_VQIPVSHPDPEPVS(ph)DNEDDSYDEEVHDPR_	0.038351	0.483	0.78607	0.614449	0.346	0.77013	0.449275
P39447	131	S	Tight junction protein ZO-1	Tjp1	58.722	_VQIPVSHPDPEPVS(ph)DNEDDS(ph)YDEEVHDPR_	-0.90714	0.835	0.78607	1.06225	0.563	0.77013	0.731045
P39447	212	S	Tight junction protein ZO-1	Tjp1	72.29	_EIS(ph)QDSLAAR_	1.1706	0.718	0.78607	0.913405	0.546	0.77013	0.708971
P39447	275	S	Tight junction protein ZO-1	Tjp1	104.83	_ATLLNVPDLS(ph)DS(ph)IHSANASER_	0.44777	0.693	0.78607	0.881601	0.571	0.77013	0.741433
P39447	277	S	Tight junction protein ZO-1	Tjp1	143.36	_ATLLNVPDLS(ph)DS(ph)IHSANASER_	0.44777	0.572	0.78607	0.727671	0.483	0.77013	0.627167
P39447	280	S	Tight junction protein ZO-1	Tjp1	138.12	_ATLLNVPDLSDS(ph)IHS(ph)ANASER_	-1.2819	0.571	0.78607	0.726398	0.544	0.77013	0.706374
P39447	297	S	Tight junction protein ZO-1	Tjp1	229.48	_DDISEIQSLAS(ph)DHSGR_	-0.20873	0.469	0.78607	0.596639	0.426	0.77013	0.553153
P39447	300	S	Tight junction protein ZO-1	Tjp1	180.93	_DDISEIQSLAS(ph)DHS(ph)GR_	-0.27229	0.611	0.78607	0.777284	1.089	0.77013	1.41405
P39447	379	T	Tight junction protein ZO-1	Tjp1	88.706	_NEKQT(ph)PTLPEPK_	0.42594	1.429	0.78607	1.8179	0.736	0.77013	0.955683
P39447	402	S	Tight junction protein ZO-1	Tjp1	80.538	_PVYAQVGQPDVDLPVS(ph)PSDGALPNSAHEDGILRPSMK_	-0.4252	0.435	0.78607	0.553386	0.517	0.77013	0.671315
P39447	617	S	Tight junction protein ZO-1	Tjp1	149.74	_S(ph)REDLSAQPVQTK_	-1.5896	1.012	0.78607	1.28742	0.876	0.77013	1.13747
P39447	841	S	Tight junction protein ZO-1	Tjp1	125.26	_HTS(ph)DYEDTDTEGGAYTDQELDETLNDEVGTPPESAITR_	-2.4313	0.753	0.78607	0.95793	0.706	0.77013	0.916728
P39447	899	S	Tight junction protein ZO-1	Tjp1	92.258	_EDSSGM(ox)HHENQTYPPYS(ph)PQAQPQAIHR_	-0.081082	0.738	0.78607	0.938848	0.462	0.77013	0.599899
P39447	912	S	Tight junction protein ZO-1	Tjp1	119.92	_IDS(ph)PGLKPASQQK_	0.43088	0.536	0.78607	0.681873	0.426	0.77013	0.553153
P39447	1164	Y	Tight junction protein ZO-1	Tjp1	53.592	_HEEQPAPAY(ph)EVHNR_	0.066478	0.817	0.78607	1.03935	1.681	0.77013	2.18275
P39447	1576	S	Tight junction protein ZO-1	Tjp1	119.42	_AHS(ph)STQPPEFDSGVETFSVHTDKPK_	0.65501	0.71	0.78607	0.903227	0.405	0.77013	0.525885
P39447	1614	S	Tight junction protein ZO-1	Tjp1	165.34	_AVPVS(ph)PSAVEEDEDEDGHTVVATAR_	-0.64216	0.846	0.78607	1.07624	0.649	0.77013	0.842715
P39447	1616	S	Tight junction protein ZO-1	Tjp1	89.024	_AVPVS(ph)PSAVEEDEDEDGHTVVATAR_	-0.079651	0.837	0.78607	1.06479	0.712	0.77013	0.924519
P39688	165	S	Tyrosine-protein kinase Fyn	Fyn	33.263	_QLLS(ph)FGNPR_	0.68859	0.707	0.87321	0.809656	0.655	0.92557	0.707672
P40124	34	S	Adenylyl cyclase-associated protein 1	Cap1	115.38	_LEAVSHTSDM(ox)HCGYGDS(ph)PSK_	-0.73144	0.804	1.0711	0.75063	0.517	0.97943	0.527858
P40124	309	S	Adenylyl cyclase-associated protein 1	Cap1	90.498	_PQTSPS(ph)PKPATK_	0.35743	0.715	1.0711	0.667538	0.418	0.97943	0.426779
P40201	1690	S	Chromodomain-helicase-DNA-binding protein 1	Chd1	130.56	_S(ph)PFEHSAEHR_	0.11533	0.731	1.1161	0.654959	0.7	1.3703	0.510837
P41105	115	S	60S ribosomal protein L28	Rpl28	68.847	_RAS(ph)AILR_	0.22034	1.071	1.1312	0.946782	2.769	1.4827	1.86754
P41230	301	S	Lysine-specific demethylase 5C	Kdm5c	112.96	_EELSHS(ph)PEPCTK_	0.16033	0.56	0.47026	1.19083	0.34	0.67825	0.50129
P41230	317	S	Lysine-specific demethylase 5C	Kdm5c	88.283	_NHS(ph)NAQFIESYVCR_	1.2843	0.57	0.47026	1.2121	0.268	0.67825	0.395135
P41230	893	S	Lysine-specific demethylase 5C	Kdm5c	42.118	_EALVS(ph)QPS(ph)SPGLLQSLLER_	4.4098	0.674	0.47026	1.43325	0.443	0.67825	0.653151
P41230	896	S	Lysine-specific demethylase 5C	Kdm5c	156.05	_EALVS(ph)QPS(ph)SPGLLQSLLER_	4.4098	0.552	0.47026	1.17382	0.358	0.67825	0.527829
P41230	897	S	Lysine-specific demethylase 5C	Kdm5c	156.05	_EALVSQPSS(ph)PGLLQSLLER_	-0.34546	0.633	0.47026	1.34606	0.414	0.67825	0.610394
P41230	1353	S	Lysine-specific demethylase 5C	Kdm5c	78.674	_VQGLLENGDSVTS(ph)PEK_	-1.2998	0.604	0.47026	1.2844	0.578	0.67825	0.852193
P41969	325	S	ETS domain-containing protein Elk-1	Elk1	72.99	_DLELPLS(ph)PSLLGGQGPER_	0.093454	1.01			0.437
P42128	199	S	Forkhead box protein K1	Foxk1	147.16	_EEAPAS(ph)PLRPLYPQIS(ph)PLK_	-1.0777	0.579			0.692
P42128	209	S	Forkhead box protein K1	Foxk1	147.16	_EEAPAS(ph)PLRPLYPQIS(ph)PLK_	-1.0777	0.631			1.06
P42128	229	S	Forkhead box protein K1	Foxk1	81.718	_SLVSPIPS(ph)PTGTISVPNSCPAS(ph)PR_	4.5772	0.904			0.611
P42128	243	S	Forkhead box protein K1	Foxk1	81.718	_SLVSPIPS(ph)PTGTISVPNSCPAS(ph)PR_	4.5772	0.864			0.598
P42128	402	S	Forkhead box protein K1	Foxk1	55.588	_S(ph)APAS(ph)PTHPGLMS(ph)PR_	-1.1305	0.706			0.822
P42128	406	S	Forkhead box protein K1	Foxk1	110.26	_SAPAS(ph)PTHPGLM(ox)SPR_	-0.0026162	0.766			0.69
P42128	414	S	Forkhead box protein K1	Foxk1	55.588	_S(ph)APAS(ph)PTHPGLMS(ph)PR_	-1.1305	0.706			0.822
P42128	427	S	Forkhead box protein K1	Foxk1	87.138	_SSGLQTPECLS(ph)R_	-1.6391	0.904			1.105
P42128	431	S	Forkhead box protein K1	Foxk1	82.774	_EGS(ph)PIPHDPDLGSK_	0.50769	0.777			0.748
P42208	218	S	Septin-2	2016-09-02	243.24	_IYHLPDAES(ph)DEDEDFKEQTR_	-1.555	0.845	0.82955	1.01862	0.843	0.78274	1.07699
P42227	705	Y	Signal transducer and activator of transcription 3	Stat3	163.95	_YCRPESQEHPEADPGSAAPY(ph)LK_	2.359	0.371	1.1504	0.322497	0.608	1.1558	0.526043
P42227	727	S	Signal transducer and activator of transcription 3	Stat3	118.63	_FICVTPTTCSNTIDLPMS(ph)PR_	-0.11891	1.197	1.1504	1.04051	0.918	1.1558	0.794255
P42230	694	Y	Signal transducer and activator of transcription 5A	Stat5a	83.869	_AVDGY(ph)VKPQIK_	1.7252	0.222	0.94351	0.235292	0.348	0.75417	0.461434
P42230	779	S	Signal transducer and activator of transcription 5A	Stat5a	70.134	_LS(ph)PPAGLFTSAR_	-1.6488	0.838	0.94351	0.888173	0.726	0.75417	0.962648
P42232	699	Y	Signal transducer and activator of transcription 5B	Stat5b	87.667	_AADGY(ph)VKPQIK_	0.090524	0.217	0.83361	0.260314	0.365	0.73213	0.498545
P42567	108	S	Epidermal growth factor receptor substrate 15	Eps15	115.55	_FHDSSS(ph)PLLTSGPSVAELPWAVK_	2.0207	0.943	0.89813	1.04996	0.811	0.89659	0.904538
P42567	324	S	Epidermal growth factor receptor substrate 15	Eps15	90.718	_NITGSS(ph)PVADFSAIK_	0.18953	0.908	0.89813	1.01099	0.948	0.89659	1.05734
P42567	779	T	Epidermal growth factor receptor substrate 15	Eps15	71.685	_VGT(ph)PTRPCPPPPGK_	1.5949	0.417	0.89813	0.464298	0.322	0.89659	0.359139
P42567	798	S	Epidermal growth factor receptor substrate 15	Eps15	85.355	_LDS(ph)SDPLK_	0.33388	0.889	0.89813	0.989834	0.849	0.89659	0.946921
P42567	799	S	Epidermal growth factor receptor substrate 15	Eps15	65.719	_LDS(ph)SDPLK_	-0.10269	0.828	0.89813	0.921916	0.918	0.89659	1.02388
P42567	816	S	Epidermal growth factor receptor substrate 15	Eps15	133.93	_LNDPFQPFPGNDS(ph)PK_	-1.7012	0.838	0.89813	0.93305	0.722	0.89659	0.805273
P42669	182	T	Transcriptional activator protein Pur-alpha	Pura	115.12	_GPGLGST(ph)QGQTIALPAQGLIEFR_	-0.29017	0.605	0.93	0.650538	0.514	0.67765	0.758504
P42859	398	S	Huntingtin	Htt	105.53	_SGS(ph)IVELLAGGGSSCS(ph)PVLSR_	-0.44984	1.579	0.98025	1.61081	0.985	0.97895	1.00618
P42859	411	S	Huntingtin	Htt	105.53	_SGS(ph)IVELLAGGGSSCS(ph)PVLSR_	-0.44984	1.579	0.98025	1.61081	0.985	0.97895	1.00618
P42859	1841	S	Huntingtin	Htt	80.245	_RHS(ph)LSCTK_	0.33921	1.105	0.98025	1.12726	0.858	0.97895	0.876449
P42932	537	S	T-complex protein 1 subunit theta	Cct8	66.784	_PAGGPKPPS(ph)GK_	0.92423	1.155	1.0406	1.10994	1.292	1.0222	1.26394
P43274	2	S	Histone H1.4	Hist1h1e	67.928	_(ac)S(ph)ETAPAAPAAPAPAEK_	0.63351	1.405	0.98871	1.42104	2.958	3.8283	0.772667
P43274	18	T	Histone H1.4	Hist1h1e	118.67	_(ac)SETAPAAPAAPAPAEKT(ph)PVKK_	-0.22823	0.915	0.98871	0.925448	2.471	3.8283	0.645456
P43274	36	S	Histone H1.4	Hist1h1e	46.358	_KTS(ph)GPPVSELITK_	-0.52621	1.513	0.98871	1.53028	3.494	3.8283	0.912677
P43275	2	S	Histone H1.1	Hist1h1a	180.56	_(ac)S(ph)ETAPVAQAASTATEKPAAAK_	-0.38049	1.204	0.9961	1.20871	4.483	3.732	1.20123
P43275	4	T	Histone H1.1	Hist1h1a	81.003	_(ac)S(ph)ETAPVAQAASTATEK_	0.39754	1.17	0.9961	1.17458	3.749	3.732	1.00456
P43275	41	S	Histone H1.1	Hist1h1a	77.689	_KPAGPS(ph)VSELIVQAVSSSK_	-1.3557	0.955	0.9961	0.958739	3.53	3.732	0.945874
P43276	2	S	Histone H1.5	Hist1h1b	55.453	_(ac)S(ph)ETAPAETAAPAPVEK_	0.70731	1.058	0.96872	1.09216	2.527	3.457	0.730981
P43276	18	S	Histone H1.5	Hist1h1b	145.08	_(ac)SETAPAETAAPAPVEKS(ph)PAK_	0.34766	0.92	0.96872	0.949707	2.704	3.457	0.782181
P43277	2	S	Histone H1.3	Hist1h1d	36.923	_(ac)S(ph)ETAPAAPAAPAPVEK_	-0.22592	2.09	0.98842	2.11449	2.908	4.0848	0.711908
P43277	18	T	Histone H1.3	Hist1h1d	118.04	_(ac)SETAPAAPAAPAPVEKT(ph)PVK_	0.0087407	0.888	0.98842	0.898404	2.529	4.0848	0.619125
P43277	37	S	Histone H1.3	Hist1h1d	85.054	_KAS(ph)GPPVSELITK_	-2.8618	0.269	0.98842	0.272152	3.775	4.0848	0.924158
P43346	11	S	Deoxycytidine kinase	Dck	64.565	_FCPS(ph)PSTSSEGTR_	-0.2971	0.817	0.73649	1.10932	0.81	0.89944	0.90056
P46061	444	S	Ran GTPase-activating protein 1	Rangap1	135.23	_ILDPNSGEPAPVLSS(ph)PTPTDLSTFLSFPS(ph)PEK_	0.28691	0.615	0.96855	0.63497	0.449	0.84011	0.534454
P46062	53	S	Signal-induced proliferation-associated protein 1	Sipa1	93.776	_SGS(ph)DAGEVRPPTPASPR_	0.6131	0.731	0.72551	1.00757	0.868	0.61118	1.4202
P46062	72	S	Signal-induced proliferation-associated protein 1	Sipa1	80.236	_AHS(ph)HEDASRPAATPTR_	-1.3365	1.099	0.72551	1.5148	0.806	0.61118	1.31876
P46062	82	T	Signal-induced proliferation-associated protein 1	Sipa1	90.442	_AHSHEDASRPAAT(ph)PTR_	1.1812	1.505	0.72551	2.0744	0.631	0.61118	1.03243
P46638	78	S	Ras-related protein Rab-11B	Rab11b	63.816	_AITS(ph)AYYR_	0.35559	1.37	0.97638	1.40314	1.858	1.0334	1.79795
P46662	13	S	Merlin	Nf2	73.499	_MSFSS(ph)LKR_	0.21817	0.813	1.1127	0.730655	1.947	1.0298	1.89066
P46662	518	S	Merlin	Nf2	53.6	_RLS(ph)MEIEK_	2.6252	0.811	1.1127	0.728858	0.95	1.0298	0.922509
P46664	448	S	Adenylosuccinate synthetase isozyme 2	Adss	56.205	_S(ph)RESMIQLF_	-0.61091	1.115	0.90598	1.23071	1.308	0.86795	1.507
P46694	31	S	Radiation-inducible immediate-early gene IEX-1	Ier3	68.42	_RGS(ph)GPEIFTFDPLPER_	-2.6451	2.568			3.422
P46737	288	S	Lys-63-specific deubiquitinase BRCC36	Brcc3	61.78	_EELMEELS(ph)SLE_	-1.634		1.0294			0.96798
P46737	289	S	Lys-63-specific deubiquitinase BRCC36	Brcc3	61.78	_EELMEELS(ph)SLE_	-1.634		1.0294			0.96798
P46935	16	S	E3 ubiquitin-protein ligase NEDD4	Nedd4	58.361	_(ac)SSDMAADESEAPVLS(ph)EDEVWEFCLDK_	-0.9481	0.873	0.79593	1.09683	0.704	0.56582	1.24421
P46935	287	T	E3 ubiquitin-protein ligase NEDD4	Nedd4	212.82	_RPSPDDDLT(ph)DEDNDDMQLQAQR_	-1.2415	0.729	0.79593	0.91591	0.483	0.56582	0.853628
P46935	309	S	E3 ubiquitin-protein ligase NEDD4	Nedd4	117.03	_QIS(ph)EDVDGPDNR_	-0.87724	0.622	0.79593	0.781476	0.397	0.56582	0.701637
P46938	46	S	Transcriptional coactivator YAP1	Yap1	209.66	_GDS(ph)ETDLEALFNAVMNPK_	-2.5531	1.097	1.0415	1.05329	0.872	0.85892	1.01523
P46938	48	T	Transcriptional coactivator YAP1	Yap1	117.65	_GDSET(ph)DLEALFNAVMNPK_	0.81969	1.053	1.0415	1.01104	0.923	0.85892	1.07461
P46938	112	S	Transcriptional coactivator YAP1	Yap1	60.219	_AHS(ph)SPASLQLGAVSPGTLTASGVVSGPAAAPAAQHLR_	0.4996	1.602	1.0415	1.53817	0.878	0.85892	1.02221
P46938	148	S	Transcriptional coactivator YAP1	Yap1	59.359	_QS(ph)SFEIPDDVPLPAGWEM(ox)AK_	0.28677	1.087	1.0415	1.04369	0.76	0.85892	0.884832
P46938	149	S	Transcriptional coactivator YAP1	Yap1	59.359	_QS(ph)SFEIPDDVPLPAGWEMAK_	-0.037679	1.029	1.0415	0.987998	0.806	0.85892	0.938388
P47713	2	S	Cytosolic phospholipase A2	Pla2g4a	35.66	_(ac)S(ph)FIDPYQHIIVEHQYSHK_	1.1086	0.819	1.308	0.626147	0.821	1.6123	0.50921
P47713	268	T	Cytosolic phospholipase A2	Pla2g4a	81.357	_NVSHNPLLLLT(ph)PQK_	-0.23112	1.198	1.308	0.915902	1.349	1.6123	0.836693
P47713	434	S	Cytosolic phospholipase A2	Pla2g4a	99.6	_HIVSNDS(ph)S(ph)DS(ph)DDEAQGPK_	-0.89985	1.59	1.308	1.2156	4.707	1.6123	2.91943
P47713	435	S	Cytosolic phospholipase A2	Pla2g4a	126.51	_HIVSNDS(ph)S(ph)DS(ph)DDEAQGPK_	-0.89985	1.142	1.308	0.873089	0.865	1.6123	0.536501
P47713	437	S	Cytosolic phospholipase A2	Pla2g4a	226.81	_HIVSNDS(ph)S(ph)DS(ph)DDEAQGPK_	-0.89985	1.263	1.308	0.965596	0.641	1.6123	0.397569
P47713	511	S	Cytosolic phospholipase A2	Pla2g4a	82.885	_DFS(ph)S(ph)QDSFDDELDAAVADPDEFER_	-0.40485	1.238	1.308	0.946483	0.982	1.6123	0.609068
P47713	512	S	Cytosolic phospholipase A2	Pla2g4a	130.51	_DFS(ph)S(ph)QDSFDDELDAAVADPDEFER_	-0.40485	1.368	1.308	1.04587	1.165	1.6123	0.72257
P47713	515	S	Cytosolic phospholipase A2	Pla2g4a	201.1	_DFSSQDS(ph)FDDELDAAVADPDEFER_	0.91631	1.291	1.308	0.987003	1.299	1.6123	0.805681
P47713	726	S	Cytosolic phospholipase A2	Pla2g4a	53.3	_CS(ph)VSLSNVEAR_	0.13804	0.921	1.308	0.704128	1.149	1.6123	0.712647
P47713	728	S	Cytosolic phospholipase A2	Pla2g4a	97.273	_CSVS(ph)LSNVEAR_	-1.0464	2.088	1.308	1.59633	1.89	1.6123	1.17224
P47757	2	S	F-actin-capping protein subunit beta	Capzb	94.007	_(ac)S(ph)DQQLDCALDLMR_	-2.2576	1.063	0.98384	1.08046	1.133	0.9421	1.20263
P47757	263	S	F-actin-capping protein subunit beta	Capzb	68.536	_ELS(ph)QVLTQR_	-0.84989	0.531	0.98384	0.539722	0.555	0.9421	0.589109
P47809	88	S	Dual specificity mitogen-activated protein kinase kinase 4	Map2k4	53.964	_LKIS(ph)PEQHWDFTAEDLK_	-1.0482	0.816	0.82099	0.993922	1.007	0.73382	1.37227
P47811	2	S	Mitogen-activated protein kinase 14	Mapk14	96.604	_(ac)S(ph)QERPTFYR_	0.15524	1.325	0.77829	1.70245	1.102	0.67966	1.6214
P47811	180	T	Mitogen-activated protein kinase 14	Mapk14	170.78	_HTDDEMT(ph)GY(ph)VATR_	1.6907	0.355	0.77829	0.456128	0.374	0.67966	0.550275
P47811	182	Y	Mitogen-activated protein kinase 14	Mapk14	241.51	_HTDDEMTGY(ph)VATR_	-0.69442	0.241	0.77829	0.309653	0.149	0.67966	0.219227
P47856	259	S	Glutamine--fructose-6-phosphate aminotransferase [isomerizing] 1	Gfpt1	158.29	_VDS(ph)TTCLFPVEEK_	0.14908	0.946	0.94861	0.997249	0.817	0.91682	0.891124
P47911	21	S	60S ribosomal protein L6	Rpl6	138.33	_KAGS(ph)DAAASRPR_	1.2276	0.905	1.1084	0.816492	1.676	1.6565	1.01177
P47930	19	S	Fos-related antigen 2	Fosl2	132.26	_GSSGS(ph)PAHAESYSSGGGGQQK_	0.80063	1.205			2.485
P47930	200	S	Fos-related antigen 2	Fosl2	124.2	_RS(ph)PPTSGLQSLR_	-0.014394	1.217			2.789
P47941	107	S	Crk-like protein	Crkl	70.028	_YPS(ph)PPVGSVSAPNLPTAEENLEYVR_	0.27889	1.481	0.9167	1.61558	0.79	0.78817	1.00232
P47955	101	S	60S acidic ribosomal protein P1	Rplp1	198.6	_KEES(ph)EES(ph)EDDMGFGLFD_	-2.8321	0.985	0.90511	1.08827	0.962	1.3354	0.720383
P47955	104	S	60S acidic ribosomal protein P1	Rplp1	198.6	_KEES(ph)EES(ph)EDDMGFGLFD_	-2.8321	1.048	0.90511	1.15787	1.247	1.3354	0.933803
P47963	77	S	60S ribosomal protein L13	Rpl13	47.302	_GFS(ph)LEELR_	1.9448	0.459	1.0088	0.454996	8.488	1.2201	6.95681
P47963	106	S	60S ribosomal protein L13	Rpl13	68.481	_NKS(ph)TESLQANVQR_	1.474	1.797	1.0088	1.78132	1.633	1.2201	1.33841
P48024	9	S	Eukaryotic translation initiation factor 1	Eif1	75.106	_(ac)SAIQNLHS(ph)FDPFADASK_	-0.89143	0.878	1.1298	0.777129	0.936	1.0897	0.858952
P48024	30	Y	Eukaryotic translation initiation factor 1	Eif1	75.911	_GDDLLPAGTEDY(ph)IHIR_	2.8336	1.049	1.1298	0.928483	0.965	1.0897	0.885565
P48193	86	S	Protein 4.1	Epb41	50.034	_LLS(ph)S(ph)FLK_	-0.40823	0.938	0.80511	1.16506	0.329	0.80993	0.406208
P48193	87	S	Protein 4.1	Epb41	71.379	_LLS(ph)S(ph)FLK_	-0.40823	1.062	0.80511	1.31907	0.736	0.80993	0.908721
P48193	678	S	Protein 4.1	Epb41	77.597	_HHAS(ph)ISELKK_	0.24159	1.183	0.80511	1.46936	0.568	0.80993	0.701295
P48193	703	S	Protein 4.1	Epb41	70.089	_RLS(ph)THSPFR_	-1.4047	3.071	0.80511	3.81439	0.502	0.80993	0.619807
P48678	12	S	Prelamin-A/C	Lmna	98.062	_S(ph)GAQASSTPLSPTR_	-0.5288	0.628	0.92864	0.676258	1.346	1.1413	1.17936
P48678	17	S	Prelamin-A/C	Lmna	68.41	_SGAQAS(ph)STPLSPTR_	-0.40302	0.69	0.92864	0.743022	1.404	1.1413	1.23018
P48678	19	T	Prelamin-A/C	Lmna	89.374	_SGAQASST(ph)PLSPTR_	0.21233	0.905	0.92864	0.974543	1.281	1.1413	1.1224
P48678	22	S	Prelamin-A/C	Lmna	107.15	_SGAQASSTPLS(ph)PTR_	0.13493	1.328	0.92864	1.43005	1.217	1.1413	1.06633
P48678	24	T	Prelamin-A/C	Lmna	73.138	_SGAQASSTPLSPT(ph)R_	0.26786		0.92864			1.1413
P48678	301	S	Prelamin-A/C	Lmna	102.29	_IDS(ph)LSAQLSQLQK_	-0.71108	0.785	0.92864	0.845322	1.464	1.1413	1.28275
P48678	390	S	Prelamin-A/C	Lmna	134.25	_LS(ph)PSPTSQR_	0.57596	0.932	0.92864	1.00362	1.307	1.1413	1.14519
P48678	392	S	Prelamin-A/C	Lmna	111.64	_LRLS(ph)PS(ph)PTSQR_	0.55118	0.834	0.92864	0.898088	1.331	1.1413	1.16621
P48678	395	S	Prelamin-A/C	Lmna	86.911	_LSPSPTS(ph)QR_	-0.66013	0.626	0.92864	0.674104	1.041	1.1413	0.912118
P48678	403	S	Prelamin-A/C	Lmna	131.27	_GRAS(ph)SHSSQSQGGGSVTK_	-0.51209	0.602	0.92864	0.64826	0.358	1.1413	0.313677
P48678	404	S	Prelamin-A/C	Lmna	135.18	_ASS(ph)HSSQSQGGGSVTK_	0.97258	0.764	0.92864	0.822708	0.888	1.1413	0.77806
P48678	414	S	Prelamin-A/C	Lmna	47.499	_ASSHSSQSQGGGS(ph)VTK_	-2.0507	0.508	0.92864	0.547037	0.499	1.1413	0.437221
P48678	429	S	Prelamin-A/C	Lmna	70.552	_SS(ph)FSQHAR_	0.2264	0.303	0.92864	0.326284	0.423	1.1413	0.37063
P48678	458	S	Prelamin-A/C	Lmna	144.68	_NKS(ph)NEDQSMGNWQIR_	-4.3001	0.914	0.92864	0.984235	1.032	1.1413	0.904232
P48678	463	S	Prelamin-A/C	Lmna	95.067	_SNEDQS(ph)MGNWQIR_	-2.4685	3.456	0.92864	3.72157	13.582	1.1413	11.9005
P48678	546	S	Prelamin-A/C	Lmna	61.963	_S(ph)LTMVEDNEDDDEDGEELLHHHR_	-0.023354	0.8	0.92864	0.861475	1.469	1.1413	1.28713
P48678	548	T	Prelamin-A/C	Lmna	128.4	_SLT(ph)M(ox)VEDNEDDDEDGEELLHHHR_	4.8657	0.379	0.92864	0.408124	0.682	1.1413	0.597564
P48678	570	S	Prelamin-A/C	Lmna	169.25	_GS(ph)HCS(ph)GSGDPAEYNLR_	-0.55549	0.712	0.92864	0.766713	0.931	1.1413	0.815736
P48678	573	S	Prelamin-A/C	Lmna	122.18	_GS(ph)HCS(ph)GSGDPAEYNLR_	-0.40812	0.936	0.92864	1.00793	1.633	1.1413	1.43082
P48678	575	S	Prelamin-A/C	Lmna	32.936	_SLTMVEDNEDDDEDGEELLHHHRGS(ph)HCSGS(ph)GDPAEYNLR_	1.4762	1.234	0.92864	1.32882	1.947	1.1413	1.70595
P48678	629	S	Prelamin-A/C	Lmna	105.06	_S(ph)VGGSGGGSFGDNLVTR_	-0.61907	1.216	0.92864	1.30944	1.55	1.1413	1.3581
P48678	633	S	Prelamin-A/C	Lmna	69.088	_SVGGS(ph)GGGSFGDNLVTR_	-4.2684	1.655	0.92864	1.78218	1.735	1.1413	1.5202
P48678	637	S	Prelamin-A/C	Lmna	99.407	_SVGGSGGGS(ph)FGDNLVTR_	-3.9126	1.574	0.92864	1.69495	1.058	1.1413	0.927013
P48725	1437	S	Pericentrin	Pcnt	101.33	_RNS(ph)EIDELK_	0.42483	1.009	0.97395	1.03599	1.161	0.77059	1.50664
P48754	240	S	Breast cancer type 1 susceptibility protein homolog	Brca1	47.931	_NIEHHQCS(ph)DDLNPTENHATER_	-0.23977	1.699	0.73339	2.31664	1.689	0.78175	2.16054
P48754	502	S	Breast cancer type 1 susceptibility protein homolog	Brca1	101.32	_S(ph)TS(ph)LQPEDFIK_	1.0695	0.843	0.73339	1.14946	0.843	0.78175	1.07835
P48754	503	T	Breast cancer type 1 susceptibility protein homolog	Brca1	101.32	_S(ph)TS(ph)LQPEDFIK_	1.0695	0.843	0.73339	1.14946	0.843	0.78175	1.07835
P48754	504	S	Breast cancer type 1 susceptibility protein homolog	Brca1	54.967	_S(ph)TS(ph)LQPEDFIK_	1.0695	0.843	0.73339	1.14946	0.843	0.78175	1.07835
P48754	686	S	Breast cancer type 1 susceptibility protein homolog	Brca1	79.804	_RAS(ph)DAFPEEK_	1.3202	1.567	0.73339	2.13665	1.552	0.78175	1.98529
P48754	706	S	Breast cancer type 1 susceptibility protein homolog	Brca1	97.273	_AGLLTSCSS(ph)PR_	-0.79125	1.045	0.73339	1.42489	0.883	0.78175	1.12952
P48754	867	S	Breast cancer type 1 susceptibility protein homolog	Brca1	65.298	_S(ph)PQKDCAHSVPSK_	1.9154	0.977	0.73339	1.33217	1.341	0.78175	1.71538
P48754	1533	S	Breast cancer type 1 susceptibility protein homolog	Brca1	75.416	_DPESES(ph)PKEPAHIGTTPASTSALK_	2.4125	0.763	0.73339	1.04037	0.688	0.78175	0.880077
P48755	267	S	Fos-related antigen 1	Fosl1	43.306	_S(ph)SSSSGDPSSDPLGS(ph)PTLLAL_	0.75575
P48962	149	S	ADP/ATP translocase 1	Slc25a4	62.055	_LAADVGKGS(ph)SQR_	0.60834	1.367	0.89723	1.52358	1.464	0.97126	1.50732
P49025	439	S	Citron Rho-interacting kinase	Cit	124.29	_SESVVSSLDS(ph)PAK_	-2.219	0.995			0.478
P49025	1999	S	Citron Rho-interacting kinase	Cit	86.288	_DKS(ph)PGRPLER_	-0.38956	0.865			0.559
P49117	219	S	Nuclear receptor subfamily 2 group C member 2	Nr2c2	57.525	_DLRS(ph)PLIATPTFVADK_	-0.55764	0.805			0.504
P49312	4	S	Heterogeneous nuclear ribonucleoprotein A1	Hnrnpa1	98.573	_(ac)SKS(ph)ES(ph)PKEPEQLR_	-1.3856	1.51	1.0409	1.45067	1.274	1.0621	1.19951
P49312	6	S	Heterogeneous nuclear ribonucleoprotein A1	Hnrnpa1	101.45	_(ac)SKS(ph)ES(ph)PKEPEQLR_	-1.3856	1.164	1.0409	1.11826	1.484	1.0621	1.39723
P49312	95	S	Heterogeneous nuclear ribonucleoprotein A1	Hnrnpa1	92.773	_EDS(ph)QRPGAHLTVK_	0.26432	0.398	1.0409	0.382361	0.203	1.0621	0.191131
P49312	309	S	Heterogeneous nuclear ribonucleoprotein A1	Hnrnpa1	124.4	_NQGGYGGSS(ph)SSSSYGSGR_	-0.24449	0.976	1.0409	0.93765	0.851	1.0621	0.801243
P49312	311	S	Heterogeneous nuclear ribonucleoprotein A1	Hnrnpa1	103.24	_NQGGYGGSSSS(ph)SSYGSGR_	-1.0966	0.769	1.0409	0.738784	0.521	1.0621	0.490538
P49312	313	S	Heterogeneous nuclear ribonucleoprotein A1	Hnrnpa1	100.9	_NQGGYGGSSSSSS(ph)YGSGR_	-0.29712	0.92	1.0409	0.883851	0.781	1.0621	0.735336
P49312	316	S	Heterogeneous nuclear ribonucleoprotein A1	Hnrnpa1	89.721	_NQGGYGGSSSSSSYGS(ph)GR_	-0.54409	0.624	1.0409	0.599481	0.194	1.0621	0.182657
P49452	59	S	Centromere protein C	Cenpc	127.01	_ASFLDDFTESLTS(ph)STQK_	-3.5607	0.997	0.8312	1.19947	0.8	1.2819	0.624074
P49452	60	S	Centromere protein C	Cenpc	120.9	_ASFLDDFTESLTSS(ph)TQK_	-1.505	0.905	0.8312	1.08879	0.567	1.2819	0.442312
P49452	61	T	Centromere protein C	Cenpc	143.93	_ASFLDDFTESLTSST(ph)QK_	-2.5719	0.963	0.8312	1.15857	0.753	1.2819	0.587409
P49452	517	S	Centromere protein C	Cenpc	58.743	_ENNS(ph)PVVYPNK_	-1.0795	0.805	0.8312	0.968479	0.827	1.2819	0.645136
P49452	612	S	Centromere protein C	Cenpc	55.66	_NNVMTS(ph)PNVHLK_	-1.0393	1.157	0.8312	1.39196	2.615	1.2819	2.03994
P49452	699	S	Centromere protein C	Cenpc	80.905	_LVLPSNS(ph)PNVR_	0.42496	0.859	0.8312	1.03345	1.145	1.2819	0.893205
P49586	331	S	Choline-phosphate cytidylyltransferase A	Pcyt1a	105.52	_SPS(ph)PSFR_	0.27305	0.899	1.1332	0.793329	0.943	0.95081	0.991786
P49586	342	T	Choline-phosphate cytidylyltransferase A	Pcyt1a	89.43	_T(ph)SPSSSPASLSR_	-1.4498	3.343	1.1332	2.95005	0.96	0.95081	1.00967
P49586	343	S	Choline-phosphate cytidylyltransferase A	Pcyt1a	73.881	_TS(ph)PSSS(ph)PASLSR_	-1.6355	4.08	1.1332	3.60042	1.175	0.95081	1.23579
P49586	347	S	Choline-phosphate cytidylyltransferase A	Pcyt1a	69.069	_TS(ph)PSSS(ph)PASLSR_	-1.6355	4.08	1.1332	3.60042	1.175	0.95081	1.23579
P49717	19	T	DNA replication licensing factor MCM4	Mcm4	77.662	_VT(ph)PTQSLR_	0.19569	1.05	0.99862	1.05145	0.95	1.0126	0.938179
P49717	119	S	DNA replication licensing factor MCM4	Mcm4	71.176	_QRPDLGS(ph)AR_	3.7679	0.641	0.99862	0.641886	0.513	1.0126	0.506617
P49769	367	S	Presenilin-1	Psen1	139.51	_AAVQELSGS(ph)ILTSEDPEER_	-4.6654	1.107	1.0103	1.09571	0.857	1.2952	0.661674
P49769	370	T	Presenilin-1	Psen1	144.27	_AAVQELSGS(ph)ILT(ph)SEDPEER_	-0.61647	1.035	1.0103	1.02445	0.839	1.2952	0.647776
P49817	9	S	Caveolin-1	Cav1	59.728	_YVDS(ph)EGHLYTVPIR_	1.2345	0.809	0.48493	1.66828	0.622	0.48836	1.27365
P50136	334	S	2-oxoisovalerate dehydrogenase subunit alpha, mitochondrial	Bckdha	135.69	_IGHHS(ph)TSDDSSAYR_	-0.33579	0.966	1.1523	0.838323	0.998	1.099	0.908098
P50136	335	T	2-oxoisovalerate dehydrogenase subunit alpha, mitochondrial	Bckdha	207.05	_IGHHST(ph)SDDSSAYR_	-0.16602	1.036	1.1523	0.899071	1.094	1.099	0.99545
P50136	344	S	2-oxoisovalerate dehydrogenase subunit alpha, mitochondrial	Bckdha	119.39	_S(ph)VDEVNYWDK_	-0.70253	0.942	1.1523	0.817495	0.804	1.099	0.731574
P50580	2	S	Proliferation-associated protein 2G4	Pa2g4	196.4	_(ac)S(ph)GEDEQQEQTIAEDLVVTK_	-0.61731	1.233	1.0445	1.18047	1.089	1.0524	1.03478
P50580	363	S	Proliferation-associated protein 2G4	Pa2g4	54.259	_ALLQSSAS(ph)R_	2.7712	1.695	1.0445	1.62279	0.956	1.0524	0.9084
P51125	219	S	Calpastatin	Cast	194.77	_PFTPAS(ph)PVQSTPSKPSDK_	3.8244	0.617	0.94652	0.651862	0.478	1.0362	0.461301
P51125	303	S	Calpastatin	Cast	60.814	_NEGITQPLPDS(ph)PKPMGTDQAIDALSSDFTCSSPTGK_	0.73495	0.618	0.94652	0.652918	0.551	1.0362	0.531751
P51125	324	S	Calpastatin	Cast	103.18	_NEGITQPLPDSPKPMGTDQAIDALSSDFTCSS(ph)PTGK_	-0.45081	0.849	0.94652	0.89697	0.884	1.0362	0.853117
P51125	444	S	Calpastatin	Cast	116.39	_SLS(ph)ESELIGELSADFDR_	-1.0885	0.876	0.94652	0.925495	0.817	1.0362	0.788458
P51125	479	T	Calpastatin	Cast	107.98	_SNDTSQT(ph)PPGETVPR_	0.70272	0.721	0.94652	0.761738	0.679	1.0362	0.655279
P51150	72	S	Ras-related protein Rab-7a	Rab7a	134.99	_FQS(ph)LGVAFYR_	-0.85596	0.823	1.0898	0.755184	0.431	1.0488	0.410946
P51432	537	S	1-phosphatidylinositol 4,5-bisphosphate phosphodiesterase beta-3	Plcb3	103.91	_S(ph)LGEESLSR_	0.73028	1.158	0.88037	1.31536	1.478	0.76431	1.93377
P51612	93	S	DNA repair protein complementing XP-C cells homolog	Xpc	118.48	_VLKEEALS(ph)DGDDFR_	-0.31768	0.813			1.657
P51612	349	S	DNA repair protein complementing XP-C cells homolog	Xpc	76.415	_ETSVEGPGGSSELSSNS(ph)PESHNKPTTSR_	-0.71935	0.671			0.929
P51660	308	S	Peroxisomal multifunctional enzyme type 2	Hsd17b4	71.933	_VDSEGIS(ph)PNR_	0.98574	0.966	1.0199	0.947152	1.046	1.1058	0.945922
P51859	132	S	Hepatoma-derived growth factor	Hdgf	190.33	_GSAEGS(ph)S(ph)DEEGKLVIDEPAK_	-0.45847	1.276	1.0135	1.259	1.504	1.0379	1.44908
P51859	133	S	Hepatoma-derived growth factor	Hdgf	190.33	_GSAEGS(ph)S(ph)DEEGKLVIDEPAK_	-0.45847	0.866	1.0135	0.854465	1.057	1.0379	1.0184
P51859	165	S	Hepatoma-derived growth factor	Hdgf	131.61	_RAGDVLEDS(ph)PK_	0.16638	1.124	1.0135	1.10903	1.384	1.0379	1.33346
P51912	506	S	Neutral amino acid transporter B(0)	Slc1a5	57.414	_MPSS(ph)EPELIQVK_	2.316	1.546	1.4609	1.05825	1.847	1.2326	1.49846
P51912	518	S	Neutral amino acid transporter B(0)	Slc1a5	111.65	_NEVS(ph)LNPLPLATEEGNPLLK_	-0.13001	1.676	1.4609	1.14724	1.522	1.2326	1.23479
P51954	615	T	Serine/threonine-protein kinase Nek1	Nek1	91.481	_SSDVPLPLELLET(ph)GGSPSK_	4.8251	0.744			0.516
P51954	618	S	Serine/threonine-protein kinase Nek1	Nek1	166.43	_SSDVPLPLELLETGGS(ph)PSK_	-0.59919	0.721			0.553
P52293	61	T	Importin subunit alpha-1	Kpna2	87.652	_NVSSFPDDAT(ph)SPLQENR_	0.51766	0.877	1.0531	0.832779	0.888	0.96809	0.91727
P52293	62	S	Importin subunit alpha-1	Kpna2	196.83	_NVSSFPDDATS(ph)PLQENR_	-0.03485	0.891	1.0531	0.846073	0.607	0.96809	0.627008
P52479	205	T	Ubiquitin carboxyl-terminal hydrolase 10	Usp10	91.691	_T(ph)CDSPQNPVDFISGPVPDSPFPR_	0.10407	0.729	0.86178	0.845924	0.551	0.92315	0.596869
P52479	208	S	Ubiquitin carboxyl-terminal hydrolase 10	Usp10	207.31	_TCDS(ph)PQNPVDFISGPVPDSPFPR_	-1.8923	0.783	0.86178	0.908585	0.556	0.92315	0.602286
P52479	223	S	Ubiquitin carboxyl-terminal hydrolase 10	Usp10	57.934	_TCDS(ph)PQNPVDFISGPVPDS(ph)PFPR_	-0.5823	0.812	0.86178	0.942236	0.397	0.92315	0.430049
P52479	541	S	Ubiquitin carboxyl-terminal hydrolase 10	Usp10	62.78	_LLS(ph)PTHEK_	-0.021703	0.868	0.86178	1.00722	0.75	0.92315	0.812436
P52479	570	S	Ubiquitin carboxyl-terminal hydrolase 10	Usp10	225.57	_SDLIEDEELEDTGKGS(ph)EDEWEQVGPK_	0.87678	0.909	0.86178	1.05479	0.959	0.92315	1.03883
P52480	148	Y	Pyruvate kinase PKM	Pkm	86.014	_ITLDNAY(ph)MEK_	3.984	1.167	1.1825	0.986892	1.17	1.0669	1.09664
P52734	82	S	FYVE, RhoGEF and PH domain-containing protein 1	Fgd1	62.357	_VLPCGPS(ph)PQHHR_	0.33483	0.726			1.296
P52734	116	S	FYVE, RhoGEF and PH domain-containing protein 1	Fgd1	201.13	_SLS(ph)LDPGQSLEPHPEGPQR_	1.315	0.842			0.603
P52734	135	S	FYVE, RhoGEF and PH domain-containing protein 1	Fgd1	100.02	_LRS(ph)DPGPPTEIPGPR_	1.1745	0.41			0.373
P52795	282	S	Ephrin-B1	Efnb1	99.055	_AAALSLS(ph)TLASPK_	-0.34409	0.22			0.09
P52800	307	Y	Ephrin-B2	Efnb2	78.324	_TADSVFCPHY(ph)EK_	1.2575	0.926			0.885
P52927	44	S	High mobility group protein HMGI-C	Hmga2	188.16	_KQQQEPTCEPS(ph)PK_	-0.66015	0.659			2.766
P52963	389	S	Band 4.1-like protein 4A	Epb41l4a	52.247	_IIAPS(ph)PVK_	-0.023689	1.149			0.874
P53564	427	S	Homeobox protein cut-like 1	Cux1	42.068	_RPGPLPAS(ph)PPPQLPR_	0.25847	0.571	0.92067	0.620201	0.48	0.98158	0.489008
P53564	1265	S	Homeobox protein cut-like 1	Cux1	84.759	_AYQQKPYPS(ph)PK_	0.24104	1.767	0.92067	1.91925	0.651	0.98158	0.663216
P53564	1467	S	Homeobox protein cut-like 1	Cux1	65.197	_RPS(ph)SLQSLFGLPEAAGAR_	-1.004	0.301	0.92067	0.326936	0.318	0.98158	0.323967
P53569	629	S	CCAAT/enhancer-binding protein zeta	Cebpz	121.01	_SQLDDHPES(ph)DEENFVDVGDDS(ph)DDEKFTDADK_	-1.3536	1.09	1.245	0.875502	1.696	1.8815	0.901408
P53569	641	S	CCAAT/enhancer-binding protein zeta	Cebpz	121.01	_SQLDDHPES(ph)DEENFVDVGDDS(ph)DDEKFTDADK_	-1.3536	1.09	1.245	0.875502	1.696	1.8815	0.901408
P53986	210	S	Monocarboxylate transporter 1	Slc16a1	162.26	_LKS(ph)KES(ph)LQEAGK_	-0.032149	1.926	1.2305	1.56522	1.71	1.6788	1.01858
P53986	213	S	Monocarboxylate transporter 1	Slc16a1	162.26	_LKS(ph)KES(ph)LQEAGK_	-0.032149	1.549	1.2305	1.25884	1.785	1.6788	1.06326
P53986	461	S	Monocarboxylate transporter 1	Slc16a1	162.39	_EGKEDEAS(ph)TDVDEKPK_	-1.2298	2.53	1.2305	2.05607	0.948	1.6788	0.564689
P53986	483	S	Monocarboxylate transporter 1	Slc16a1	55.02	_AAQSPQQHSS(ph)GDPTEEESPV_	0.68431		1.2305			1.6788
P53995	355	S	Anaphase-promoting complex subunit 1	Anapc1	48.616	_AHS(ph)PALGVHSFSGAQR_	0.017064	0.703	0.92227	0.76225	0.489	0.84885	0.576074
P53995	530	T	Anaphase-promoting complex subunit 1	Anapc1	103.83	_PST(ph)PLDGVGTPK_	2.965	0.826	0.92227	0.895616	0.717	0.84885	0.844672
P53995	547	S	Anaphase-promoting complex subunit 1	Anapc1	84.03	_LLGS(ph)M(ox)DEVVLLSPVPELR_	0.70298	1.109	0.92227	1.20247	0.654	0.84885	0.770454
P53995	688	S	Anaphase-promoting complex subunit 1	Anapc1	104.84	_SFDFEGSLS(ph)PVIAPK_	0.35275	0.909	0.92227	0.985612	0.768	0.84885	0.904753
P53995	902	T	Anaphase-promoting complex subunit 1	Anapc1	127.49	_VTST(ph)PQKPQAEQEENR_	-1.3585	0.983	0.92227	1.06585	0.881	0.84885	1.03787
P53995	1347	S	Anaphase-promoting complex subunit 1	Anapc1	130.1	_HKS(ph)PSYQIK_	0.87797	1.022	0.92227	1.10814	1.305	0.84885	1.53737
P54103	47	S	DnaJ homolog subfamily C member 2	Dnajc2	148.33	_NAS(ph)TSFQELEDKK_	0.1939	1.118	1.0578	1.05691	1.759	1.0817	1.62614
P54103	49	S	DnaJ homolog subfamily C member 2	Dnajc2	95.236	_NAS(ph)TS(ph)FQELEDKK_	-0.17492	1.492	1.0578	1.41047	1.914	1.0817	1.76944
P54103	60	S	DnaJ homolog subfamily C member 2	Dnajc2	213.84	_KELS(ph)EES(ph)EDEELQLEEFPMLK_	-0.44226	0.852	1.0578	0.805445	1.74	1.0817	1.60858
P54103	63	S	DnaJ homolog subfamily C member 2	Dnajc2	213.84	_KELS(ph)EES(ph)EDEELQLEEFPMLK_	-0.44226	1.263	1.0578	1.19399	1.556	1.0817	1.43848
P54103	183	S	DnaJ homolog subfamily C member 2	Dnajc2	128.45	_DNFFQVFS(ph)PVFER_	2.3263	0.901	1.0578	0.851768	0.881	1.0817	0.814459
P54116	161	S	Erythrocyte band 7 integral membrane protein	Stom	125.97	_NLS(ph)QILSDR_	-0.70679	0.972	1.108	0.877256	1.224	1.7563	0.69692
P54227	16	S	Stathmin	Stmn1	123.55	_RAS(ph)GQAFELILSPR_	-0.13316	1.01	1.0034	1.00658	0.708	0.79784	0.887396
P54227	25	S	Stathmin	Stmn1	223.45	_RAS(ph)GQAFELILS(ph)PR_	0.069425	1.288	1.0034	1.28364	1.143	0.79784	1.43262
P54227	38	S	Stathmin	Stmn1	130.47	_ESVPDFPLS(ph)PPK_	-1.407	0.811	1.0034	0.808252	0.595	0.79784	0.745764
P54227	63	S	Stathmin	Stmn1	136.83	_S(ph)HEAEVLK_	1.3221	1.026	1.0034	1.02252	0.497	0.79784	0.622932
P54254	62	S	Ataxin-1	Atxn1	40.197	_HGS(ph)AGTSGEHGLQGM(ox)GLHK_	-0.20557	1.012			0.645
P54254	751	S	Ataxin-1	Atxn1	81.017	_RWS(ph)APETR_	-0.0062304	1.209			1.262
P54276	137	S	DNA mismatch repair protein Msh6	Msh6	145.69	_VHVQFFDDS(ph)PTR_	-0.33954	0.922	0.98849	0.932736	0.701	1.0037	0.698416
P54276	252	S	DNA mismatch repair protein Msh6	Msh6	241.82	_VIS(ph)DS(ph)ES(ph)DIGGS(ph)DVEFKPDTK_	-0.58813	1.287	0.98849	1.30199	1.124	1.0037	1.11986
P54276	254	S	DNA mismatch repair protein Msh6	Msh6	121.23	_VIS(ph)DS(ph)ES(ph)DIGGS(ph)DVEFKPDTK_	-0.58813	1.134	0.98849	1.1472	1.223	1.0037	1.21849
P54276	256	S	DNA mismatch repair protein Msh6	Msh6	127.92	_VIS(ph)DS(ph)ES(ph)DIGGS(ph)DVEFKPDTK_	-0.58813	1.134	0.98849	1.1472	1.223	1.0037	1.21849
P54276	261	S	DNA mismatch repair protein Msh6	Msh6	157.65	_VIS(ph)DSES(ph)DIGGS(ph)DVEFKPDTK_	-1.6295	0.705	0.98849	0.713209	0.58	1.0037	0.577862
P54276	326	T	DNA mismatch repair protein Msh6	Msh6	135.24	_RAT(ph)PILSETK_	-3.0905	0.792	0.98849	0.801222	0.506	1.0037	0.504135
P54276	827	S	DNA mismatch repair protein Msh6	Msh6	106.26	_IHNVGS(ph)PLK_	1.6977	0.823	0.98849	0.832583	0.626	1.0037	0.623692
P54279	477	S	Mismatch repair endonuclease PMS2	Pms2	78.95	_LVS(ph)PTDSPGDCMDR_	0.69869	1.114			1.256
P54285	152	S	Voltage-dependent L-type calcium channel subunit beta-3	Cacnb3	106.79	_RS(ph)PPPSLAK_	-0.52244	0.925			0.636
P54310	557	S	Hormone-sensitive lipase	Lipe	72.935	_S(ph)VSEAALAQPEGLLGTDTLK_	4.2223	0.989			0.741
P54310	559	S	Hormone-sensitive lipase	Lipe	172.3	_SVS(ph)EAALAQPEGLLGTDTLK_	-3.5869	1.126			0.819
P54726	123	S	UV excision repair protein RAD23 homolog A	Rad23a	125.14	_EDKS(ph)PSEESTTTTSPESISGSVPSSGSSGR_	1.5485	0.895	0.86891	1.03003	1.02	0.75997	1.34216
P54728	160	S	UV excision repair protein RAD23 homolog B	Rad23b	127.53	_PAQTPVLTS(ph)PAPADSTPGDSSR_	2.7801	0.843	1.0337	0.815517	0.563	0.88347	0.63726
P54731	581	S	FAS-associated factor 1	Faf1	76.326	_TPS(ph)GEFLER_	-0.32463	1.192	1.0913	1.09228	1.901	0.98196	1.93592
P54754	595	Y	Ephrin type-B receptor 3	Ephb3	79.148	_LQQY(ph)IAPGMK_	-0.61869	0.623	0.70827	0.879608	0.612	0.45296	1.35111
P54754	787	Y	Ephrin type-B receptor 3	Ephb3	82.449	_FLEDDPSDPTY(ph)TSSLGGK_	4.9359		0.70827			0.45296
P54761	769	S	Ephrin type-B receptor 4	Ephb4	41.597	_FLEENS(ph)SDPTYTSSLGGK_	-2.2583	0.847	0.60266	1.40544	0.659	0.9059	0.727453
P54763	592	Y	Ephrin type-B receptor 2	Ephb2	46.797	_LQHY(ph)TSGHMTPGMK_	-1.0992	0.843			1.072
P54763	594	S	Ephrin type-B receptor 2	Ephb2	30.083	_LQHYTS(ph)GHMTPGMK_	-0.37613	0.677			0.292
P54763	784	S	Ephrin type-B receptor 2	Ephb2	111.66	_FLEDDTS(ph)DPTYTSALGGK_	-2.3147	0.825			0.783
P54775	28	S	26S protease regulatory subunit 6B	Psmc4	165.96	_PQTGLS(ph)FLGPEPEDLEDLYSR_	4.8686	0.914	1.1399	0.801825	0.523	1.0585	0.494095
P55012	74	S	Solute carrier family 12 member 2	Slc12a2	58.04	_PLGPTPS(ph)QSR_	-0.21297	0.795	0.89675	0.886535	0.416	0.82979	0.501332
P55012	76	S	Solute carrier family 12 member 2	Slc12a2	70.089	_PLGPTPSQS(ph)R_	1.679	0.596	0.89675	0.664622	0.428	0.82979	0.515793
P55041	22	S	GTP-binding protein GEM	Gem	43.419	_WS(ph)IPADAR_	-1.0369	1.401			2.114
P55041	288	S	GTP-binding protein GEM	Gem	85.672	_S(ph)CHDLSVL_	1.0321	0.587			0.811
P55194	456	S	SH3 domain-binding protein 1	Sh3bp1	139.64	_TEADLPKPTS(ph)PK_	0.17625	0.686	0.88749	0.772966	0.574	0.80986	0.708764
P55194	553	S	SH3 domain-binding protein 1	Sh3bp1	175.43	_LPAS(ph)PVISNMPAQVDQGVATEDR_	0.1184	0.504	0.88749	0.567894	0.331	0.80986	0.408713
P55200	1686	S	Histone-lysine N-methyltransferase 2A	Kmt2a	72.568	_S(ph)SPEGPDPPVLTEVSK_	1.2361	1.131			1.039
P55200	1687	S	Histone-lysine N-methyltransferase 2A	Kmt2a	72.568	_S(ph)SPEGPDPPVLTEVSK_	1.2361	1.131			1.039
P55200	1839	S	Histone-lysine N-methyltransferase 2A	Kmt2a	74.525	_GPGEPDS(ph)PTPLHPPTPPILSTDR_	0.69944	0.939			0.953
P55200	1847	T	Histone-lysine N-methyltransferase 2A	Kmt2a	37.944	_GPGEPDS(ph)PTPLHPPT(ph)PPILSTDR_	0.42679	1.086			0.771
P55200	2100	S	Histone-lysine N-methyltransferase 2A	Kmt2a	89.604	_TIAHS(ph)PSSFIDASCK_	2.9297	0.652			0.727
P55200	2123	S	Histone-lysine N-methyltransferase 2A	Kmt2a	52.442	_DSQSTAAILSPPS(ph)PDRPHSQTSGSCYYHVISK_	-1.2072	0.786			1.058
P55200	2197	S	Histone-lysine N-methyltransferase 2A	Kmt2a	63.062	_RHS(ph)TSSLSPLR_	-0.51645	0.567			0.939
P55200	2202	S	Histone-lysine N-methyltransferase 2A	Kmt2a	63.062	_RHS(ph)TSSLS(ph)PLR_	-0.17283	0.784			0.518
P55200	2542	S	Histone-lysine N-methyltransferase 2A	Kmt2a	161.49	_ESGPGS(ph)PAHIESVCPAEPVSASR_	0.65081	0.887			0.722
P55200	3032	S	Histone-lysine N-methyltransferase 2A	Kmt2a	62.193	_NSGTPGLQVPVS(ph)PTVPVQNQK_	0.1533	0.755			0.537
P55258	181	S	Ras-related protein Rab-8A	Rab8a	73.138	_KLEGNS(ph)PQGSSHGVK_	0.38788	0.87	0.84596	1.02842	0.948	0.85366	1.11051
P55258	185	S	Ras-related protein Rab-8A	Rab8a	105.06	_LEGNSPQGS(ph)SHGVK_	-0.81864	0.701	0.84596	0.828644	0.508	0.85366	0.595085
P55937	60	S	Golgin subfamily A member 3	Golga3	85.554	_GFKEEGS(ph)PDR_	-0.47907	0.821	1.0644	0.771327	1.153	1.0156	1.13529
P55937	1479	S	Golgin subfamily A member 3	Golga3	108.35	_LHNQNS(ph)VPR_	-0.10596	0.696	1.0644	0.65389	0.716	1.0156	0.705002
P56183	434	S	Ribosomal RNA processing protein 1 homolog A	Rrp1	89.507	_EAGS(ph)EAESSSADPGPGR_	-1.2376	4.417	1.0269	4.3013	1.076	1.0694	1.00617
P56485	350	S	Atypical chemokine receptor 3	Ackr3	99.663	_VS(ph)ETEYSALEQNTK_	-0.98294	0.747			0.558
P56695	32	S	Wolframin	Wfs1	114.75	_LNATAS(ph)LEQDKIEPPR_	-0.12406	0.97	1.2853	0.754688	0.796	1.9394	0.410436
P56726	774	S	Smoothened homolog	Smo	89.43	_LQGLGS(ph)IHSR_	1.4781	0.538			0.2
P56818	498	S	Beta-secretase 1	Bace1	83.393	_HQHDDFADDIS(ph)LLK_	-0.15972	1			0.79
P57776	129	T	Elongation factor 1-delta	Eef1d	40.516	_ATAPQT(ph)QHVSPMR_	-1.1961	0.657	1.0252	0.640851	0.391	0.99973	0.391106
P57776	133	S	Elongation factor 1-delta	Eef1d	165.58	_ATAPQTQHVS(ph)PMR_	-0.42449	0.757	1.0252	0.738393	0.513	0.99973	0.513139
P57776	147	T	Elongation factor 1-delta	Eef1d	70.811	_GAT(ph)PAEDDEDKDIDLFGS(ph)DEEEEDKEAAR_	-1.1524	0.913	1.0252	0.890558	0.534	0.99973	0.534144
P57776	162	S	Elongation factor 1-delta	Eef1d	214.99	_GAT(ph)PAEDDEDKDIDLFGS(ph)DEEEEDKEAAR_	-1.1524	0.931	1.0252	0.908115	0.992	0.99973	0.992268
P57784	178	S	U2 small nuclear ribonucleoprotein A'	Snrpa1	72.341	_S(ph)KTFNPGAGLPTDK_	-2.0465	0.312	0.99568	0.313354	0.3	1.1102	0.270222
P57784	180	T	U2 small nuclear ribonucleoprotein A'	Snrpa1	72.341	_S(ph)KTFNPGAGLPTDK_	-2.0465	0.312	0.99568	0.313354	0.3	1.1102	0.270222
P58058	64	S	NAD kinase	Nadk	92.439	_S(ph)LHGPCPVTTFGPK_	0.016912	0.652	1.0768	0.605498	0.341	0.91968	0.370781
P58252	435	T	Elongation factor 2	Eef2	96.464	_IMGPNYT(ph)PGK_	0.64819	0.963	1.0772	0.893984	1.013	0.94915	1.06727
P58252	502	S	Elongation factor 2	Eef2	67.704	_FSVS(ph)PVVR_	-0.84484	0.877	1.0772	0.814148	1.253	0.94915	1.32013
P58404	223	S	Striatin-4	Strn4	80.412	_AS(ph)PGPGGLSGGESLLVK_	-2.0613	0.549	0.86494	0.634726	0.569	0.86071	0.661082
P58462	686	S	Forkhead box protein P1	Foxp1	80.116	_EEPLDPEEAEGPLSLVTTANHS(ph)PDFDHDR_	-0.48178	0.927	0.85135	1.08886	0.708	1.0981	0.64475
P58468	38	S	Protein FAM207A	Fam207a	71.309	_AVEPALPQS(ph)PAGGAGAK_	-0.33263	0.899	1.1077	0.811592	0.757	1.116	0.678315
P58742	495	S	Aladin	Aaas	73.665	_FS(ph)PVLGR_	-0.1335	0.816	0.80638	1.01193	0.964	0.94904	1.01576
P58771	174	S	Tropomyosin alpha-1 chain	Tpm1	64.104	_LVIIES(ph)DLER_	-0.74441	1.276	0.89052	1.43287	1.327	1.3183	1.0066
P58801	176	S	Receptor-interacting serine/threonine-protein kinase 2	Ripk2	63.694	_MMSLS(ph)QSR_	-0.60678	0.92			1.163
P58801	392	S	Receptor-interacting serine/threonine-protein kinase 2	Ripk2	49.525	_AHHCPGNHS(ph)WDGIVSVPPGAAFCDR_	0.55743	1.214			0.968
P58802	407	S	TBC1 domain family member 10A	Tbc1d10a	93.623	_PALQPS(ph)PSIR_	0.31186	1.511	0.9341	1.6176	0.707	0.93349	0.757373
P58871	131	T	182 kDa tankyrase-1-binding protein	Tnks1bp1	135.21	_EDLPPLT(ph)PPAR_	-0.40078	0.408	1.0243	0.398321	0.215	0.90607	0.237289
P58871	178	S	182 kDa tankyrase-1-binding protein	Tnks1bp1	100.22	_KEILAS(ph)PDR_	0.53126	0.77	1.0243	0.751733	0.761	0.90607	0.839891
P58871	298	S	182 kDa tankyrase-1-binding protein	Tnks1bp1	34.395	_LANISVPAS(ph)ESPR_	0.70951	1.07	1.0243	1.04462	1.055	0.90607	1.16437
P58871	300	S	182 kDa tankyrase-1-binding protein	Tnks1bp1	46.873	_LANISVPASES(ph)PR_	-0.53661	0.614	1.0243	0.599434	0.36	0.90607	0.39732
P58871	429	S	182 kDa tankyrase-1-binding protein	Tnks1bp1	220.13	_RFS(ph)EGVLQPPSQDQEK_	1.2176	1.023	1.0243	0.998731	1.236	0.90607	1.36413
P58871	496	S	182 kDa tankyrase-1-binding protein	Tnks1bp1	176.87	_LDS(ph)PPPS(ph)PITEASEAAEAAEADSWAVSGR_	-1.0284	0.839	1.0243	0.819096	0.691	0.90607	0.762634
P58871	500	S	182 kDa tankyrase-1-binding protein	Tnks1bp1	125.73	_LDS(ph)PPPS(ph)PITEASEAAEAAEADSWAVSGR_	-1.0284	1.119	1.0243	1.09245	0.69	0.90607	0.761531
P58871	533	T	182 kDa tankyrase-1-binding protein	Tnks1bp1	154.62	_GEGVSQVGPGT(ph)PPAPES(ph)PR_	0.29263	0.773	1.0243	0.754662	0.741	0.90607	0.817818
P58871	539	S	182 kDa tankyrase-1-binding protein	Tnks1bp1	154.67	_GEGVSQVGPGT(ph)PPAPES(ph)PR_	-0.26009	1.136	1.0243	1.10905	0.73	0.90607	0.805677
P58871	568	S	182 kDa tankyrase-1-binding protein	Tnks1bp1	136.92	_S(ph)PALLPSTVEGPPGAPLLQAK_	1.7499	0.806	1.0243	0.786879	0.567	0.90607	0.625779
P58871	602	S	182 kDa tankyrase-1-binding protein	Tnks1bp1	210.62	_ENYEDQEPLVGHES(ph)PITLAAR_	-0.54973	0.852	1.0243	0.831788	0.688	0.90607	0.759323
P58871	692	S	182 kDa tankyrase-1-binding protein	Tnks1bp1	122.53	_WLDDLLAS(ph)PPPNSGSAR_	-0.2034	0.905	1.0243	0.88353	0.671	0.90607	0.740561
P58871	713	S	182 kDa tankyrase-1-binding protein	Tnks1bp1	209.16	_DRQS(ph)PSTCSEGLLGWAQK_	-0.12489	1.154	1.0243	1.12662	0.945	0.90607	1.04297
P58871	763	S	182 kDa tankyrase-1-binding protein	Tnks1bp1	73.881	_S(ph)PVGDTGLGK_	-0.88104	0.981	1.0243	0.957727	1.077	0.90607	1.18865
P58871	796	S	182 kDa tankyrase-1-binding protein	Tnks1bp1	150.4	_HS(ph)LGQEVIGIGGSQDESEVPVR_	-0.1873	1.359	1.0243	1.32676	0.781	0.90607	0.861964
P58871	807	S	182 kDa tankyrase-1-binding protein	Tnks1bp1	132.33	_HSLGQEVIGIGGS(ph)QDESEVPVR_	2.8973	1.307	1.0243	1.27599	0.622	0.90607	0.686481
P58871	866	S	182 kDa tankyrase-1-binding protein	Tnks1bp1	75.764	_RDS(ph)LGSFSTR_	-0.4281	1.477	1.0243	1.44196	1.214	0.90607	1.33985
P58871	869	S	182 kDa tankyrase-1-binding protein	Tnks1bp1	49.632	_DSLGS(ph)FSTR_	0.17843	1.842	1.0243	1.7983	0.749	0.90607	0.826647
P58871	927	S	182 kDa tankyrase-1-binding protein	Tnks1bp1	57.788	_RDS(ph)VLDIHGSR_	0.6108	2.579	1.0243	2.51782	0.999	0.90607	1.10256
P58871	976	S	182 kDa tankyrase-1-binding protein	Tnks1bp1	244.91	_SLS(ph)SGFSPEEAQQQDEEFEKK_	1.8918	0.861	1.0243	0.840574	0.608	0.90607	0.67103
P58871	977	S	182 kDa tankyrase-1-binding protein	Tnks1bp1	169.9	_SLSS(ph)GFSPEEAQQQDEEFEK_	-0.074967	0.918	1.0243	0.896222	0.647	0.90607	0.714073
P58871	1022	S	182 kDa tankyrase-1-binding protein	Tnks1bp1	204.89	_DVGHLEEGASGGLLS(ph)PST(ph)PHSR_	0.20125	2.108	1.0243	2.05799	1	0.90607	1.10367
P58871	1025	T	182 kDa tankyrase-1-binding protein	Tnks1bp1	107.58	_DVGHLEEGASGGLLS(ph)PST(ph)PHSR_	0.20125	2.566	1.0243	2.50513	0.471	0.90607	0.519827
P58871	1063	S	182 kDa tankyrase-1-binding protein	Tnks1bp1	214.14	_MQAESQS(ph)PTNVDLEDKER_	-0.8428	1.243	1.0243	1.21351	1.253	0.90607	1.3829
P58871	1131	S	182 kDa tankyrase-1-binding protein	Tnks1bp1	113.69	_VSGAGLS(ph)PSR_	-1.485	0.973	1.0243	0.949917	0.997	0.90607	1.10036
P58871	1133	S	182 kDa tankyrase-1-binding protein	Tnks1bp1	115.34	_VSGAGLSPS(ph)R_	-0.30108	1.011	1.0243	0.987016	0.996	0.90607	1.09925
P58871	1136	S	182 kDa tankyrase-1-binding protein	Tnks1bp1	66.809	_S(ph)GGGHFVPPGETK_	0.75439	1.062	1.0243	1.03681	1.422	0.90607	1.56942
P58871	1290	S	182 kDa tankyrase-1-binding protein	Tnks1bp1	78.441	_NM(ox)APGAGCS(ph)PGEPR_	-0.95555	0.887	1.0243	0.865957	0.852	0.90607	0.940325
P58871	1370	S	182 kDa tankyrase-1-binding protein	Tnks1bp1	49.765	_S(ph)S(ph)GSLSPGLETEDPLEAR_	-1.9435	1.176	1.0243	1.1481	0.984	0.90607	1.08601
P58871	1371	S	182 kDa tankyrase-1-binding protein	Tnks1bp1	49.765	_S(ph)S(ph)GSLSPGLETEDPLEAR_	-1.9435	1.176	1.0243	1.1481	0.984	0.90607	1.08601
P58871	1373	S	182 kDa tankyrase-1-binding protein	Tnks1bp1	105.72	_SSGS(ph)LS(ph)PGLETEDPLEAR_	0.029311	1.176	1.0243	1.1481	0.984	0.90607	1.08601
P58871	1375	S	182 kDa tankyrase-1-binding protein	Tnks1bp1	210.61	_SSGSLS(ph)PGLETEDPLEAR_	-0.13687	0.959	1.0243	0.936249	0.738	0.90607	0.814507
P58871	1437	S	182 kDa tankyrase-1-binding protein	Tnks1bp1	216.15	_S(ph)PPSGSQSLLEGIMTASSSK_	1.3884	1.059	1.0243	1.03388	1.014	0.90607	1.11912
P58871	1611	S	182 kDa tankyrase-1-binding protein	Tnks1bp1	128.29	_VPS(ph)S(ph)DEEVVEEPQSR_	-0.74004	1.088	1.0243	1.06219	0.888	0.90607	0.980057
P58871	1612	S	182 kDa tankyrase-1-binding protein	Tnks1bp1	128.29	_VPS(ph)S(ph)DEEVVEEPQSR_	-0.74004	1.125	1.0243	1.09831	0.906	0.90607	0.999923
P58871	1643	S	182 kDa tankyrase-1-binding protein	Tnks1bp1	83.37	_VNLFPGLS(ph)PSALK_	-1.2886	0.833	1.0243	0.813238	0.257	0.90607	0.283643
P59017	387	S	Bcl-2-like protein 13	Bcl2l13	130.2	_KKS(ph)HTGEAAAVR_	0.36308	1.094	0.89068	1.22828	1.124	0.90303	1.2447
P59114	144	S	Phosphorylated CTD-interacting factor 1	Pcif1	41.601	_IEIPVTPTSQSVPSS(ph)PSIPGTPTLK_	0.42705	0.859			0.665
P59178	67	S	Lethal(3)malignant brain tumor-like protein 2	L3mbtl2	97.776	_EAGELPTS(ph)PLHLFSSANNR_	1.7659	1.121			1.167
P59178	687	S	Lethal(3)malignant brain tumor-like protein 2	L3mbtl2	91.065	_SPS(ph)PQLPLPIESIK_	4.1915	1.011			0.969
P59222	483	S	Scavenger receptor class F member 2	Scarf2	74.2	_FCGS(ph)FSR_	-0.36519	0.822			0.523
P59222	640	S	Scavenger receptor class F member 2	Scarf2	166.57	_NEAGGLSLSPS(ph)PER_	0.021135	3.809			2.979
P59222	672	S	Scavenger receptor class F member 2	Scarf2	103.73	_HSAAAAAPS(ph)PPPAGR_	2.2534	0.475			0.537
P59240	145	S	Nephrocystin-4	Nphp4	61.862	_IFGNKPES(ph)PTSAAQDK_	-0.33758	0.851			1.066
P59242	149	S	Cingulin	Cgn	73.082	_STS(ph)LLELAPK_	-0.21833	0.587			0.362
P59325	227	S	Eukaryotic translation initiation factor 5	Eif5	49.243	_GLTLS(ph)DDLER_	-0.66803	1.419	1.2299	1.15375	1.389	1.2784	1.08651
P59328	400	S	WD repeat and HMG-box DNA-binding protein 1	Wdhd1	94.82	_S(ph)IHNLPLIR_	-0.1719	0.839	0.98274	0.853735	0.636	1.0195	0.623835
P59328	821	S	WD repeat and HMG-box DNA-binding protein 1	Wdhd1	225.3	_AAELAETQS(ph)EEEKEEDFR_	0.53721	1.167	0.98274	1.1875	1.115	1.0195	1.09367
P59328	851	S	WD repeat and HMG-box DNA-binding protein 1	Wdhd1	91.616	_VRS(ph)QVEDAEDR_	-0.62545	1.247	0.98274	1.2689	0.897	1.0195	0.879843
P59328	1077	S	WD repeat and HMG-box DNA-binding protein 1	Wdhd1	132.61	_VVS(ph)EICETENQEETVK_	-0.34835	0.774	0.98274	0.787594	0.579	1.0195	0.567925
P59438	662	S	Hermansky-Pudlak syndrome 5 protein homolog	Hps5	79.676	_DFPGISNTSS(ph)PTVK_	1.4267	0.804	0.91795	0.875865	0.786	0.56168	1.39937
P59438	693	S	Hermansky-Pudlak syndrome 5 protein homolog	Hps5	44.6	_RVS(ph)LVTEEAGGQITCDPVSNLSEPSADR_	-1.1335	0.953	0.91795	1.03818	0.703	0.56168	1.2516
P59644	320	S	Phosphatidylinositol 4,5-bisphosphate 5-phosphatase A	Inpp5j	78.964	_S(ph)PGLLSPTFR_	-0.52052	2.802			0.712
P59672	636	S	Ankyrin repeat and SAM domain-containing protein 1A	Anks1a	64.841	_AELKLS(ph)R_	-0.56375	1.383			1.673
P59672	663	S	Ankyrin repeat and SAM domain-containing protein 1A	Anks1a	58.079	_SES(ph)LSNCSIGK_	1.1288	1.053			1.363
P59672	679	S	Ankyrin repeat and SAM domain-containing protein 1A	Anks1a	179.94	_SPS(ph)FASEWDEIEK_	-1.9521	0.785			0.783
P59672	903	S	Ankyrin repeat and SAM domain-containing protein 1A	Anks1a	56.121	_RHDS(ph)LPDPGTASR_	-2.1035	0.207			0.737
P59759	66	S	MKL/myocardin-like protein 2	Mkl2	109.6	_S(ph)PAAFHEQIK_	-0.059177	0.489			0.131
P59759	209	S	MKL/myocardin-like protein 2	Mkl2	143.56	_VSAS(ph)PPPVTASTPAQFTSVSPAVPEFLK_	2.3963	0.903			0.678
P59808	400	S	SAM and SH3 domain-containing protein 1	Sash1	35.473	_TCS(ph)FGGFDLTNR_	-0.76198	1.217			0.855
P59808	435	S	SAM and SH3 domain-containing protein 1	Sash1	69.352	_EVIKS(ph)PPAPR_	1.558	0.951			0.654
P59808	805	S	SAM and SH3 domain-containing protein 1	Sash1	68.657	_S(ph)LPVSICR_	-0.37055	0.993			0.862
P59808	831	S	SAM and SH3 domain-containing protein 1	Sash1	111.65	_SHS(ph)LDDLQGDADVGK_	2.3188	1.622			1.084
P59941	317	S	NAD-dependent protein deacetylase sirtuin-6	Sirt6	80.738	_SKPNS(ph)PILHRPPK_	-1.1937	0.736	1.3018	0.565371	0.419	0.8614	0.486417
P59997	28	S	Lysine-specific demethylase 2A	Kdm2a	105.89	_RYEDDGIS(ph)DDEIEGK_	-2.8754	0.987	1.1277	0.875233	1.005	1.1332	0.886869
P59997	713	T	Lysine-specific demethylase 2A	Kdm2a	53.987	_SCEEPLT(ph)PPPHS(ph)PTSMLQLIHDPVSPR_	0.27223	1.146	1.1277	1.01623	0.684	1.1332	0.6036
P59997	718	S	Lysine-specific demethylase 2A	Kdm2a	53.987	_SCEEPLT(ph)PPPHS(ph)PTSMLQLIHDPVSPR_	0.55541	1.113	1.1277	0.986965	0.72	1.1332	0.635369
P59997	731	S	Lysine-specific demethylase 2A	Kdm2a	33.762	_SCEEPLT(ph)PPPHS(ph)PTSMLQLIHDPVS(ph)PR_	2.712	0.705	1.1277	0.625166	0.476	1.1332	0.420049
P60330	1504	S	Separin	Espl1	187.95	_SFEILRGS(ph)DGEDSASGEK_	-0.088321	1.521	0.81018	1.87736	1.317	0.9501	1.38617
P60335	173	S	Poly(rC)-binding protein 1	Pcbp1	135.43	_QICLVMLETLSQS(ph)PQGR_	1.1404	1.332	0.95212	1.39898	1.421	0.8961	1.58576
P60335	189	S	Poly(rC)-binding protein 1	Pcbp1	160.43	_VMTIPYQPMPAS(ph)SPVICAGGQDR_	-0.76495	1.187	0.95212	1.24669	0.829	0.8961	0.92512
P60335	190	S	Poly(rC)-binding protein 1	Pcbp1	105.77	_VMTIPYQPMPASS(ph)PVICAGGQDR_	-0.91813	1.141	0.95212	1.19838	0.902	0.8961	1.00658
P60867	9	T	40S ribosomal protein S20	Rps20	56.121	_DTGKT(ph)PVEPEVAIHR_	0.078539	0.797	0.96468	0.826181	0.97	0.98839	0.981394
P60904	10	S	DnaJ homolog subfamily C member 5	Dnajc5	216.65	_SLS(ph)TSGESLYHVLGLDK_	0.27688	0.833			0.825
P60904	11	T	DnaJ homolog subfamily C member 5	Dnajc5	135.98	_SLST(ph)SGESLYHVLGLDK_	3.1764
P61027	73	T	Ras-related protein Rab-10	Rab10	78.324	_FHT(ph)ITTSYYR_	-1.1244	1.865	0.99302	1.87811	1.279	0.99529	1.28505
P61358	86	S	60S ribosomal protein L27	Rpl27	65.03	_YS(ph)VDIPLDK_	-0.052817	0.979	1.0746	0.911037	1.321	1.3394	0.986263
P61460	579	S	DEP domain-containing protein 5	Depdc5	61.444	_FHVGS(ph)AESMLHVR_	-0.14736	1.313			1.584
P61588	227	S	Rho-related GTP-binding protein RhoE	Rnd3	40.224	_PELS(ph)AVATDLR_	0.22091	0.799			0.503
P61620	407	T	Protein transport protein Sec61 subunit alpha isoform 1	Sec61a1	31.11	_ET(ph)SMVHELNR_	0.51304	1.238	1.0141	1.22079	1.529	1.3984	1.09339
P61620	408	S	Protein transport protein Sec61 subunit alpha isoform 1	Sec61a1	40.727	_ETS(ph)MVHELNR_	-1.6417	1.143	1.0141	1.12711	1.892	1.3984	1.35297
P61793	344	S	Lysophosphatidic acid receptor 1	Lpar1	96.793	_S(ph)AS(ph)SLNHTILAGVHSNDHSVV_	0.004063
P61793	346	S	Lysophosphatidic acid receptor 1	Lpar1	230.93	_SAS(ph)SLNHTILAGVHSNDHSVV_	-0.53602
P61793	347	S	Lysophosphatidic acid receptor 1	Lpar1	92.172	_SAS(ph)S(ph)LNHTILAGVHSNDHSVV_	-1.9761
P61793	351	T	Lysophosphatidic acid receptor 1	Lpar1	96.317	_SASSLNHT(ph)ILAGVHSNDHSVV_	-2.3338
P61793	358	S	Lysophosphatidic acid receptor 1	Lpar1	152.84	_SASSLNHTILAGVHS(ph)NDHSVV_	-0.46402
P61979	116	S	Heterogeneous nuclear ribonucleoprotein K	Hnrnpk	75.343	_IIPTLEEGLQLPS(ph)PTATSQLPLESDAVECLNYQHYK_	-1.0259	1.069	0.94391	1.13252	1.047	0.92634	1.13025
P61979	216	S	Heterogeneous nuclear ribonucleoprotein K	Hnrnpk	186.42	_IILDLISES(ph)PIK_	-1.4504	0.889	0.94391	0.941827	0.782	0.92634	0.844182
P61979	284	S	Heterogeneous nuclear ribonucleoprotein K	Hnrnpk	76.843	_DYDDMS(ph)PR_	-0.16219	0.922	0.94391	0.976788	0.675	0.92634	0.728674
P61979	379	S	Heterogeneous nuclear ribonucleoprotein K	Hnrnpk	115.87	_GS(ph)YGDLGGPIITTQVTIPK_	1.5517	1.072	0.94391	1.1357	0.649	0.92634	0.700607
P62046	360	T	Leucine-rich repeat and calponin homology domain-containing protein 1	Lrch1	136.6	_EDACHRLT(ph)PTK_	0.47277	1.118			1.152
P62046	522	S	Leucine-rich repeat and calponin homology domain-containing protein 1	Lrch1	89.272	_ENSPSVS(ph)PTANITAPFGLKPR_	-1.407	0.664			1.016
P62071	186	S	Ras-related protein R-Ras2	Rras2	204.6	_KFQEQECPPS(ph)PEPTR_	-0.35804	0.945	1.2019	0.786255	0.765	1.2212	0.626433
P62137	320	T	Serine/threonine-protein phosphatase PP1-alpha catalytic subunit	Ppp1ca	90.464	_YGQFSGLNPGGRPIT(ph)PPR_	1.2964	2.337	1.0502	2.22529	0.484	1.024	0.472656
P62141	316	T	Serine/threonine-protein phosphatase PP1-beta catalytic subunit	Ppp1cb	102.89	_YQYGGLNSGRPVT(ph)PPR_	0.80115	0.827	1.0516	0.786421	0.648	1.0513	0.61638
P62242	130	T	40S ribosomal protein S8	Rps8	95.264	_LT(ph)PEEEEILNK_	-1.0623	1.2	1.1253	1.06638	1.263	1.1923	1.0593
P62259	210	S	14-3-3 protein epsilon	Ywhae	194.75	_AAFDDAIAELDTLS(ph)EESYK_	-0.49719	1.082	0.96565	1.12049	0.967	0.88313	1.09497
P62482	9	S	Voltage-gated potassium channel subunit beta-2	Kcnab2	46.892	_MYPESTTGS(ph)PAR_	0.11634	0.903			0.691
P62482	111	S	Voltage-gated potassium channel subunit beta-2	Kcnab2	53.448	_RS(ph)SLVITTK_	-1.2192	1.399			1.878
P62482	112	S	Voltage-gated potassium channel subunit beta-2	Kcnab2	109.15	_RSS(ph)LVITTK_	-4.1373	1.344			2.02
P62484	236	S	Abl interactor 2	Abi2	116.73	_TYS(ph)SSGSSGGSHPSSR_	-0.57959
P62702	223	S	40S ribosomal protein S4, X isoform	Rps4x	62.528	_LS(ph)NIFVIGK_	-1.7717	1.418	1.0561	1.34268	1.56	1.1505	1.35593
P62717	71	S	60S ribosomal protein L18a	Rpl18a	76.889	_SSGEIVYCGQVFEKS(ph)PLR_	0.62076	1.23	1.1056	1.11252	1.333	1.4167	0.940919
P62717	123	S	60S ribosomal protein L18a	Rpl18a	104.82	_AHS(ph)IQIM(ox)K_	-0.09344	18.199	1.1056	16.4607	1.322	1.4167	0.933155
P62754	148	S	40S ribosomal protein S6	Rps6	66.215	_LFNLS(ph)KEDDVR_	-1.0273	1.281	1.1359	1.12774	1.074	1.308	0.821101
P62754	236	S	40S ribosomal protein S6	Rps6	77.231	_LSS(ph)LRAS(ph)TSK_	-0.42528	1.713	1.1359	1.50806	1.067	1.308	0.815749
P62754	240	S	40S ribosomal protein S6	Rps6	71.031	_LSS(ph)LRAS(ph)TSK_	-0.42528	1.713	1.1359	1.50806	1.067	1.308	0.815749
P62754	244	S	40S ribosomal protein S6	Rps6	77.231	_LSS(ph)LRAST(ph)SKS(ph)ESSQK_	-0.034951	1.224	1.1359	1.07756	0.777	1.308	0.594037
P62806	48	S	Histone H4	Hist1h4a	132.51	_RIS(ph)GLIYEETR_	-0.69104	0.863	1.166	0.740137	1.302	2.2439	0.58024
P62806	55	T	Histone H4	Hist1h4a	108.58	_ISGLIYEET(ph)R_	1.3649	1.559	1.166	1.33705	1.574	2.2439	0.701457
P62843	55	S	40S ribosomal protein S15	Rps15	98.254	_KQHS(ph)LLK_	-2.5323	1.326	1.1045	1.20054	2.425	1.0879	2.22907
P62889	10	S	60S ribosomal protein L30	Rpl30	80.102	_S(ph)LESINSR_	-2.0779	1.083	1.0714	1.01083	0.826	1.181	0.699407
P62900	98	S	60S ribosomal protein L31	Rpl31	139.52	_NEDEDS(ph)PNKLYTLVTYVPVTTFK_	0.7772	1.01	1.0536	0.958618	0.925	1.1557	0.800381
P62908	221	T	40S ribosomal protein S3	Rps3	145.86	_DEILPTT(ph)PISEQK_	-0.061422	0.993	1.0423	0.952701	1.152	1.0321	1.11617
P62960	163	S	Nuclease-sensitive element-binding protein 1	Ybx1	207.79	_NYQQNYQNS(ph)ESGEK_	-0.9335	1.454	0.89206	1.62994	1.189	0.87143	1.36442
P62960	207	S	Nuclease-sensitive element-binding protein 1	Ybx1	117.52	_RPQYS(ph)NPPVQGEVM(ox)EGADNQGAGEQGR_	-2.2626	0.616	0.89206	0.690537	0.496	0.87143	0.569179
P62960	312	S	Nuclease-sensitive element-binding protein 1	Ybx1	56.681	_AADPPAENSS(ph)APEAEQGGAE_	-2.0985		0.89206			0.87143
P62983	57	S	Ubiquitin-40S ribosomal protein S27a	Rps27a	90.104	_TLS(ph)DYNIQK_	1.0635	24.078	0.9762	24.665	1.16	1.0013	1.15849
P62983	65	S	Ubiquitin-40S ribosomal protein S27a	Rps27a	55.806	_ES(ph)TLHLVLR_	-0.68617	1.338	0.9762	1.37062	3.303	1.0013	3.29871
P62983	66	T	Ubiquitin-40S ribosomal protein S27a	Rps27a	101.97	_EST(ph)LHLVLR_	-0.3114	1.591	0.9762	1.62979	3.303	1.0013	3.29871
P62996	2	S	Transformer-2 protein homolog beta	Tra2b	69.255	_(ac)S(ph)DSGEQNYGERES(ph)R_	-0.22264	1.058	1.0579	1.00009	1.065	1.1549	0.922158
P62996	14	S	Transformer-2 protein homolog beta	Tra2b	73.498	_(ac)SDSGEQNYGERES(ph)R_	-2.333	1.128	1.0579	1.06626	1.287	1.1549	1.11438
P62996	95	S	Transformer-2 protein homolog beta	Tra2b	152.86	_RHS(ph)HS(ph)HS(ph)PMSTR_	-0.9427	1.064	1.0579	1.00577	1.577	1.1549	1.36549
P62996	97	S	Transformer-2 protein homolog beta	Tra2b	171.95	_RHS(ph)HS(ph)HS(ph)PMSTR_	-0.9427	1.069	1.0579	1.01049	1.569	1.1549	1.35856
P62996	99	S	Transformer-2 protein homolog beta	Tra2b	122.08	_HS(ph)HSHS(ph)PMSTR_	-0.26079	1.024	1.0579	0.967955	1.519	1.1549	1.31527
P62996	102	S	Transformer-2 protein homolog beta	Tra2b	152.86	_RHS(ph)HS(ph)HSPMS(ph)TR_	-1.668	1.129	1.0579	1.06721	1.296	1.1549	1.12218
P62996	201	T	Transformer-2 protein homolog beta	Tra2b	95.751	_RPHT(ph)PTPGIYMGR_	0.71155	0.945	1.0579	0.893279	0.927	1.1549	0.802667
P63013	71	T	Paired mesoderm homeobox protein 1	Prrx1	133.47	_SLLESPGLT(ph)S(ph)GSDTPQQDNDQLNSEEK_	0.31838	1.169	0.97488	1.19912	0.777	0.75613	1.0276
P63013	72	S	Paired mesoderm homeobox protein 1	Prrx1	106.99	_SLLESPGLT(ph)S(ph)GSDTPQQDNDQLNSEEK_	0.31838	1.169	0.97488	1.19912	0.777	0.75613	1.0276
P63013	74	S	Paired mesoderm homeobox protein 1	Prrx1	106.99	_SLLESPGLT(ph)S(ph)GSDTPQQDNDQLNSEEK_	0.31838	1.169	0.97488	1.19912	0.777	0.75613	1.0276
P63017	511	S	Heat shock cognate 71 kDa protein	Hspa8	69.03	_GRLS(ph)KEDIER_	-0.44472	1.202	1.0327	1.16394	1.032	1.0168	1.01495
P63024	15	S	Vesicle-associated membrane protein 3	Vamp3	82.002	_(ac)STGVPSGSSAATGS(ph)NRR_	-0.85798	0.876	1.2528	0.699234	0.266	0.92855	0.286468
P63024	66	T	Vesicle-associated membrane protein 3	Vamp3	63.869	_ADALQAGASQFET(ph)SAAK_	-0.58506	1.231	1.2528	0.982599	0.825	0.92855	0.888482
P63038	70	S	60 kDa heat shock protein, mitochondrial	Hspd1	142.19	_TVIIEQSWGS(ph)PK_	-1.0487	0.848	0.99113	0.855589	1.032	1.1958	0.863021
P63085	183	T	Mitogen-activated protein kinase 1	Mapk1	140.45	_VADPDHDHTGFLT(ph)EY(ph)VATR_	-0.96006	0.918	1.037	0.885246	0.4	0.82306	0.485991
P63085	185	Y	Mitogen-activated protein kinase 1	Mapk1	185.96	_VADPDHDHTGFLTEY(ph)VATR_	-0.44065	0.574	1.037	0.55352	0.096	0.82306	0.116638
P63101	207	S	14-3-3 protein zeta/delta	Ywhaz	190.8	_TAFDEAIAELDTLS(ph)EESYK_	1.0256	1.085	0.99338	1.09223	1.02	0.91404	1.11592
P63166	2	S	Small ubiquitin-related modifier 1	Sumo1	153.06	_(ac)S(ph)DQEAKPSTEDLGDKK_	0.055659	0.96	0.9258	1.03694	0.896	0.81121	1.10452
P63276	113	S	40S ribosomal protein S17	Rps17	143.36	_LLDFGS(ph)LSNLQVTQPTVGMNFK_	0.36992	1.139	1.0563	1.07829	1.29	0.99453	1.2971
P63276	115	S	40S ribosomal protein S17	Rps17	21.024	_LLDFGSLS(ph)NLQVTQPTVGM(ox)NFK_	0.38622	1.059	1.0563	1.00256	1.232	0.99453	1.23878
P63325	12	Y	40S ribosomal protein S10	Rps10	88.495	_IAIY(ph)ELLFK_	1.4491	1.052	0.92747	1.13427	1.256	1.0186	1.23306
P63325	146	S	40S ribosomal protein S10	Rps10	97.235	_AEAGAGS(ph)ATEFQFR_	-0.79071	0.871	0.92747	0.939114	0.821	1.0186	0.806008
P68181	339	S	cAMP-dependent protein kinase catalytic subunit beta	Prkacb	49.654	_GSGDTSNFDDYEEEEIRVS(ph)ITEK_	-2.0255	0.968	0.88248	1.09691	1.14	0.80579	1.41476
P68254	230	S	14-3-3 protein theta	Ywhaq	55.844	_DNLTLWTS(ph)DSAGEECDAAEGAEN_	-1.7726		0.98959			0.92105
P70182	443	S	Phosphatidylinositol 4-phosphate 5-kinase type-1 alpha	Pip5k1a	72.891	_KIPLKPS(ph)PTK_	1.292	0.691			0.848
P70187	467	S	Hippocampus abundant transcript 1 protein	Hiat1	100.53	_HCGS(ph)HSHPHSTQAPGEAK_	1.0967	1.167			0.571
P70187	469	S	Hippocampus abundant transcript 1 protein	Hiat1	50.752	_HCGSHS(ph)HPHSTQAPGEAK_	4.0442	0.995			0.626
P70195	277	S	Proteasome subunit beta type-7	Psmb7	37.169	_VTPLEIEVLEETVQTMDTS(ph)_	1.7985		1.0188			1.1016
P70213	244	S	Friend virus susceptibility protein 1	Fv1	90.913	_S(ph)LSDLTSQK_	-0.25463	0.88			1.386
P70227	934	S	Inositol 1,4,5-trisphosphate receptor type 3	Itpr3	155.92	_KQS(ph)VFGASSLPAGVGVPEQLDR_	-0.88988	1.134	0.80637	1.4063	1.206	0.99573	1.21117
P70227	1832	S	Inositol 1,4,5-trisphosphate receptor type 3	Itpr3	84.753	_VSS(ph)FSMPSSSR_	-0.15301	1.02	0.80637	1.26493	1.402	0.99573	1.40801
P70227	2669	S	Inositol 1,4,5-trisphosphate receptor type 3	Itpr3	91.355	_LGFVDVQNCMS(ph)R_	-1.3676	1.05	0.80637	1.30213	1.117	0.99573	1.12179
P70236	28	T	Dual specificity mitogen-activated protein kinase kinase 6	Map2k6	85.563	_EAFEQPQTSST(ph)PPR_	-1.3689		0.92629			0.88651
P70255	284	S	Nuclear factor 1 C-type	Nfic	45.269	_HKS(ph)GSMEEDVDTSPGGDYYTSPNS(ph)PTSSSR_	-1.6669	0.55	0.70805	0.776781	0.491	0.8079	0.607748
P70255	305	S	Nuclear factor 1 C-type	Nfic	45.269	_HKS(ph)GSMEEDVDTSPGGDYYTSPNS(ph)PTSSSR_	-1.6669	0.55	0.70805	0.776781	0.491	0.8079	0.607748
P70255	322	S	Nuclear factor 1 C-type	Nfic	175.56	_NWTEDIEGGIS(ph)SPVK_	-1.8947	0.93	0.70805	1.31347	0.893	0.8079	1.10533
P70255	323	S	Nuclear factor 1 C-type	Nfic	212.47	_NWTEDIEGGISS(ph)PVK_	-1.2937	0.911	0.70805	1.28663	1.071	0.8079	1.32566
P70255	333	S	Nuclear factor 1 C-type	Nfic	146.34	_TEMDKS(ph)PFNSPS(ph)PQDSPR_	-0.47366	0.831	0.70805	1.17365	0.793	0.8079	0.981557
P70255	337	S	Nuclear factor 1 C-type	Nfic	119.92	_SPFNS(ph)PSPQDSPR_	-0.60616	0.7	0.70805	0.988631	0.719	0.8079	0.889962
P70255	339	S	Nuclear factor 1 C-type	Nfic	168.47	_SPFNSPS(ph)PQDSPR_	-0.85213	0.75	0.70805	1.05925	0.671	0.8079	0.830548
P70255	343	S	Nuclear factor 1 C-type	Nfic	99.663	_SPFNSPSPQDS(ph)PR_	-0.142	0.434	0.70805	0.612951	0.424	0.8079	0.524817
P70255	348	S	Nuclear factor 1 C-type	Nfic	79.659	_LSS(ph)FTQHHR_	-0.35498	0.445	0.70805	0.628487	0.15	0.8079	0.185667
P70257	265	S	Nuclear factor 1 X-type	Nfix	93.716	_S(ph)ITSPPSTSSTK_	1.7597	1.187	0.75145	1.57961	0.352	0.83033	0.423928
P70257	268	S	Nuclear factor 1 X-type	Nfix	68.413	_SITS(ph)PPSTSSTK_	-0.078492	2.003	0.75145	2.66551	1.376	0.83033	1.65717
P70257	280	S	Nuclear factor 1 X-type	Nfix	226.81	_S(ph)IDDSEM(ox)ESPVDDVFYPGTGR_	0.43078	0.753	0.75145	1.00206	0.545	0.83033	0.656366
P70257	284	S	Nuclear factor 1 X-type	Nfix	66.613	_SIDDS(ph)EMESPVDDVFYPGTGR_	-1.1718	0.782	0.75145	1.04065	0.527	0.83033	0.634687
P70257	288	S	Nuclear factor 1 X-type	Nfix	133.76	_SIDDSEMES(ph)PVDDVFYPGTGR_	3.8647	1.039	0.75145	1.38266	0.879	0.83033	1.05862
P70257	301	S	Nuclear factor 1 X-type	Nfix	70.889	_S(ph)PAAGSSQSSGWPNDVDAGPASLK_	0.076104	0.759	0.75145	1.01005	0.697	0.83033	0.839425
P70257	361	S	Nuclear factor 1 X-type	Nfix	95.666	_MAFTHHPLPVLAGVRPGS(ph)PR_	-0.90323	0.586	0.75145	0.779826	0.304	0.83033	0.366119
P70257	399	S	Nuclear factor 1 X-type	Nfix	58.098	_YHHHHGQDS(ph)LK_	1.1708	0.288	0.75145	0.383259	0.224	0.83033	0.269772
P70261	347	S	Paladin	Pald1	85.563	_TTSQLEAAS(ph)PLAK_	0.48553	0.738	0.71911	1.02627	0.426	0.88646	0.480563
P70265	496	S	6-phosphofructo-2-kinase/fructose-2,6-bisphosphatase 2	Pfkfb2	80.318	_PLKPLS(ph)PLR_	-0.51395	0.819			0.662
P70268	920	S	Serine/threonine-protein kinase N1	Pkn1	202.47	_TDVSNFDEEFTGEAPTLS(ph)PPR_	0.86585	0.887	0.8944	0.991726	0.728	0.72751	1.00067
P70270	19	S	DNA repair and recombination protein RAD54-like	Rad54l	77.221	_S(ph)SDDEDWQPGTVTPK_	0.096347	1.43			1.067
P70270	20	S	DNA repair and recombination protein RAD54-like	Rad54l	77.221	_S(ph)SDDEDWQPGTVTPK_	0.096347	1.43			1.067
P70271	11	S	PDZ and LIM domain protein 4	Pdlim4	84.615	_GPS(ph)PWGFR_	-0.047954	0.705	0.81364	0.866477	0.353	0.56817	0.621293
P70271	111	S	PDZ and LIM domain protein 4	Pdlim4	152.51	_IHIDPESQDCS(ph)PATSR_	-0.34113	1.129	0.81364	1.38759	0.69	0.56817	1.21443
P70271	118	S	PDZ and LIM domain protein 4	Pdlim4	104.55	_S(ph)SVSGISLEDNR_	-0.37462	1.024	0.81364	1.25854	1.385	0.56817	2.43765
P70271	119	S	PDZ and LIM domain protein 4	Pdlim4	104.55	_RSS(ph)VSGISLEDNR_	0.27231	1.293	0.81364	1.58915	0.964	0.56817	1.69668
P70284	157	S	Homeobox protein TGIF1	Tgif1	84.107	_PVS(ph)PKPPS(ph)PGSILAR_	0.34103	0.762			1.225
P70284	162	S	Homeobox protein TGIF1	Tgif1	84.107	_PVS(ph)PKPPS(ph)PGSILAR_	0.34103	3.655			3.299
P70288	394	S	Histone deacetylase 2	Hdac2	97.744	_MLPHAPGVQMQAIPEDAVHEDS(ph)GDEDGEDPDKR_	-0.59897	0.746	0.87794	0.849716	0.732	0.88717	0.825096
P70288	422	S	Histone deacetylase 2	Hdac2	173.55	_IACDEEFS(ph)DS(ph)EDEGEGGR_	-1.2934	0.922	0.87794	1.05019	1.078	0.88717	1.2151
P70288	424	S	Histone deacetylase 2	Hdac2	173.55	_IACDEEFS(ph)DS(ph)EDEGEGGR_	-1.2934	0.922	0.87794	1.05019	1.078	0.88717	1.2151
P70290	19	S	55 kDa erythrocyte membrane protein	Mpp1	170.11	_TALS(ph)DLYLEHLLQK_	0.75512	1.456	0.88916	1.6375	0.462	0.70996	0.650741
P70296	52	S	Phosphatidylethanolamine-binding protein 1	Pebp1	106.82	_PSS(ph)ISWDGLDPGK_	1.2434	2.363	0.98072	2.40945	0.919	0.81519	1.12734
P70302	257	S	Stromal interaction molecule 1	Stim1	130.72	_AEQS(ph)LHDLQER_	0.048612	1.263	0.93633	1.34888	1.77	1.1358	1.55837
P70302	521	S	Stromal interaction molecule 1	Stim1	84.159	_DLTHSDS(ph)ESSLHM(ox)SDR_	-1.0671	0.559	0.93633	0.597012	0.421	1.1358	0.370664
P70302	575	S	Stromal interaction molecule 1	Stim1	41.242	_LPDS(ph)PALAK_	-0.66393	1.68	0.93633	1.79424	0.876	1.1358	0.771263
P70362	247	S	Ubiquitin fusion degradation protein 1 homolog	Ufd1l	87.24	_GVEPSPS(ph)PIKPGDIK_	2.4399	0.602	0.87675	0.686627	0.325	0.84591	0.384202
P70362	299	S	Ubiquitin fusion degradation protein 1 homolog	Ufd1l	138.73	_FIAFSGEGQS(ph)LR_	-0.55227	0.726	0.87675	0.828058	0.536	0.84591	0.633637
P70372	202	S	ELAV-like protein 1	Elavl1	224.09	_NMALLSQLYHS(ph)PAR_	1.6068	0.704	1.0109	0.696409	0.187	1.0779	0.173485
P70398	588	S	Probable ubiquitin carboxyl-terminal hydrolase FAF-X	Usp9x	27.52	_EICSLFGEAPQNLS(ph)QSQR_	-0.58133	0.917	0.96061	0.954602	0.573	0.95391	0.600686
P70398	590	S	Probable ubiquitin carboxyl-terminal hydrolase FAF-X	Usp9x	170.5	_EICSLFGEAPQNLSQS(ph)QR_	-0.63278	0.806	0.96061	0.83905	0.533	0.95391	0.558753
P70399	261	S	Tumor suppressor p53-binding protein 1	Tp53bp1	188.98	_SEDRPS(ph)SPQVSVAAVETK_	0.6726	0.762	0.89918	0.847439	0.899	0.93177	0.96483
P70399	262	S	Tumor suppressor p53-binding protein 1	Tp53bp1	185.71	_SEDRPSS(ph)PQVSVAAVETK_	-0.78138	0.709	0.89918	0.788496	0.866	0.93177	0.929414
P70399	362	S	Tumor suppressor p53-binding protein 1	Tp53bp1	78.913	_PLVQESLSTNSSDLVAPS(ph)PDAFR_	0.13961	0.648	0.89918	0.720657	0.854	0.93177	0.916535
P70399	478	S	Tumor suppressor p53-binding protein 1	Tp53bp1	70.944	_GGGLHSSS(ph)LTVECSK_	3.1635	0.799	0.89918	0.888587	0.853	0.93177	0.915462
P70399	527	S	Tumor suppressor p53-binding protein 1	Tp53bp1	106.62	_MESLGS(ph)PR_	-0.7101	0.818	0.89918	0.909718	1.052	0.93177	1.12903
P70399	546	S	Tumor suppressor p53-binding protein 1	Tp53bp1	167.22	_TEEDRENTQIDDTEPLS(ph)PVSNSK_	0.96864	0.783	0.89918	0.870793	0.907	0.93177	0.973416
P70399	565	S	Tumor suppressor p53-binding protein 1	Tp53bp1	57.477	_LPADSENVLVTPS(ph)QDDQVEM(ox)SQNVDK_	-2.8924	1.381	0.89918	1.53584	1.385	0.93177	1.48642
P70399	646	S	Tumor suppressor p53-binding protein 1	Tp53bp1	146.2	_EHHPEEGFS(ph)GS(ph)EVEEVPETPCGSHR_	-0.25314	0.839	0.89918	0.933072	0.677	0.93177	0.726574
P70399	648	S	Tumor suppressor p53-binding protein 1	Tp53bp1	80.729	_EHHPEEGFS(ph)GS(ph)EVEEVPETPCGSHR_	-0.25314	0.895	0.89918	0.995351	0.729	0.93177	0.782382
P70399	713	S	Tumor suppressor p53-binding protein 1	Tp53bp1	126.23	_EAPKEECPEAMEVETSVISIDS(ph)PQK_	0.19743	0.623	0.89918	0.692853	0.78	0.93177	0.837116
P70399	816	S	Tumor suppressor p53-binding protein 1	Tp53bp1	111.45	_DAVTEDS(ph)PQPPLPSVR_	0.35277	0.915	0.89918	1.01759	0.897	0.93177	0.962684
P70399	1090	S	Tumor suppressor p53-binding protein 1	Tp53bp1	146.08	_QSEQPVKPVGPVMDDAAPEDSAS(ph)PVSQQR_	2.2864	0.722	0.89918	0.802954	0.691	0.93177	0.741599
P70399	1098	S	Tumor suppressor p53-binding protein 1	Tp53bp1	103.13	_AS(ph)QEPFS(ph)PAEDVMETDLLEGLAANQDR_	2.6565	0.943	0.89918	1.04873	1.033	0.93177	1.10864
P70399	1103	S	Tumor suppressor p53-binding protein 1	Tp53bp1	108.99	_AS(ph)QEPFS(ph)PAEDVMETDLLEGLAANQDR_	2.6565	0.679	0.89918	0.755132	0.79	0.93177	0.847849
P70399	1347	S	Tumor suppressor p53-binding protein 1	Tp53bp1	98.407	_GGPGKLS(ph)PR_	-0.69595	0.758	0.89918	0.84299	1.017	0.93177	1.09147
P70399	1620	S	Tumor suppressor p53-binding protein 1	Tp53bp1	75.868	_SNISS(ph)PVTPTAASSSSTTPTR_	-3.3153	0.747	0.89918	0.830757	0.213	0.93177	0.228597
P70399	1633	T	Tumor suppressor p53-binding protein 1	Tp53bp1	156.58	_SNISSPVTPTAASSSSTT(ph)PTR_	2.5804	0.75	0.89918	0.834093	0.569	0.93177	0.610666
P70399	1663	S	Tumor suppressor p53-binding protein 1	Tp53bp1	126.63	_LPTSEEERS(ph)PAK_	0.65052	0.893	0.89918	0.993127	0.886	0.93177	0.950878
P70399	1741	T	Tumor suppressor p53-binding protein 1	Tp53bp1	48.672	_LLDGPT(ph)GSS(ph)EEEEEFLEIPPFNK_	2.1556	0.765	0.89918	0.850775	0.784	0.93177	0.841409
P70399	1743	S	Tumor suppressor p53-binding protein 1	Tp53bp1	49.623	_LLDGPTGS(ph)S(ph)EEEEEFLEIPPFNK_	1.5868	0.765	0.89918	0.850775	0.784	0.93177	0.841409
P70399	1744	S	Tumor suppressor p53-binding protein 1	Tp53bp1	49.623	_LLDGPT(ph)GSS(ph)EEEEEFLEIPPFNK_	2.1556	0.725	0.89918	0.80629	0.725	0.93177	0.778089
P70424	1108	S	Receptor tyrosine-protein kinase erbB-2	Erbb2	60.09	_GLQSLSPHDLS(ph)PLQR_	0.17179	0.474	0.52765	0.898323	0.274	0.38215	0.716996
P70429	244	S	Ena/VASP-like protein	Evl	92.034	_VQRPEDASGGSS(ph)PSGTSK_	0.44688	0.825	1.0536	0.78303	0.468	1.1578	0.404215
P70429	329	S	Ena/VASP-like protein	Evl	74.732	_SNS(ph)VEKPVSSLLSR_	0.040106	1.086	1.0536	1.03075	0.82	1.1578	0.70824
P70441	273	S	Na(+)/H(+) exchange regulatory cofactor NHE-RF1	Slc9a3r1	65.423	_EALVEPAS(ph)ESPRPALAR_	0.047727	0.755	0.79262	0.952537	0.484	0.79088	0.611977
P70441	275	S	Na(+)/H(+) exchange regulatory cofactor NHE-RF1	Slc9a3r1	141.93	_EALVEPASES(ph)PRPALAR_	-0.93327	0.735	0.79262	0.927304	0.629	0.79088	0.795317
P70441	285	S	Na(+)/H(+) exchange regulatory cofactor NHE-RF1	Slc9a3r1	226.57	_SAS(ph)SDTSEELNSQDSPK_	1.2416	0.989	0.79262	1.24776	0.987	0.79088	1.24798
P70441	297	S	Na(+)/H(+) exchange regulatory cofactor NHE-RF1	Slc9a3r1	104.72	_SAS(ph)SDTSEELNSQDS(ph)PKR_	-1.0804	0.886	0.79262	1.11781	0.777	0.79088	0.98245
P70445	34	Y	Eukaryotic translation initiation factor 4E-binding protein 2	Eif4ebp2	62.434	_TVAISDAAQLPQDY(ph)CTTPGGTLFSTT(ph)PGGTR_	-4.3237	0.731			0.495
P70445	65	S	Eukaryotic translation initiation factor 4E-binding protein 2	Eif4ebp2	49.283	_RNS(ph)PMAQTPPCHLPNIPGVTSPGALIEDSK_	-3.1067	0.508			0.237
P70452	15	S	Syntaxin-4	Stx4	87.429	_QGDNIS(ph)DDEDEVR_	-0.47356	1.124	0.83077	1.35296	1.016	0.77532	1.31043
P70452	117	S	Syntaxin-4	Stx4	71.678	_AIEPQKEEADENYNS(ph)VNTR_	-0.16031	1.436	0.83077	1.72852	2.053	0.77532	2.64794
P70459	20	S	ETS domain-containing transcription factor ERF	Erf	156.2	_TPADTGFAFPDWAYKPES(ph)SPGSR_	-1.5053	1.065			0.646
P70459	21	S	ETS domain-containing transcription factor ERF	Erf	104.83	_TPADTGFAFPDWAYKPESS(ph)PGSR_	-3.0889	1.133			0.536
P70459	185	S	ETS domain-containing transcription factor ERF	Erf	179.33	_GS(ph)VSDCSDGTSELEEPLGEDPR_	-1.3049	1.762			0.446
P70459	491	S	ETS domain-containing transcription factor ERF	Erf	65.719	_RWS(ph)EDCR_	0.11521	0.86			0.369
P70459	534	S	ETS domain-containing transcription factor ERF	Erf	152.28	_RVS(ph)SDLQHATAQLSLEHR_	0.050141	1.28			0.8
P70459	535	S	ETS domain-containing transcription factor ERF	Erf	99.957	_RVSS(ph)DLQHATAQLSLEHR_	-0.38354	1.466			0.87
P70662	61	T	LIM domain-binding protein 1	Ldb1	61.444	_HT(ph)PYGNQTDYR_	-1.4446	0.642			0.494
P70662	302	S	LIM domain-binding protein 1	Ldb1	154.13	_KMS(ph)GGSTMSSGGGNTNNSNSK_	-0.35336	0.709			0.559
P70671	135	S	Interferon regulatory factor 3	Irf3	100.68	_SSLPHS(ph)QENLPK_	0.096136	0.937	1.0142	0.923881	0.706	0.97222	0.726173
P70677	12	S	Caspase-3	Casp3	52.735	_S(ph)INNFEVK_	1.6837	1.215	1.162	1.04561	0.607	1.0883	0.557751
P70677	26	S	Caspase-3	Casp3	74.141	_S(ph)VDSGIYLDSSYK_	-1.4632	0.607	1.162	0.522375	2.763	1.0883	2.53882
P70698	575	S	CTP synthase 1	Ctps1	97.904	_SGSSS(ph)PDSEITELK_	0.31754	1.154	1.2701	0.90859	1.208	1.1774	1.02599
P80314	3	S	T-complex protein 1 subunit beta	Cct2	52.527	_(ac)AS(ph)LSLAPVNIFK_	-2.9222	1.069	1.0576	1.01078	2.275	1.0664	2.13335
P81122	303	S	Insulin receptor substrate 2	Irs2	94.838	_SKS(ph)QSSGSSATHPISVPGAR_	0.58163	0.709			0.748
P81122	649	Y	Insulin receptor substrate 2	Irs2	70.121	_SSSSNLGADDGY(ph)MPMTPGAALR_	4.6038	1.312			1.078
P81122	671	Y	Insulin receptor substrate 2	Irs2	81.526	_SDDY(ph)MPMSPTSVSAPK_	3.1163	1.056			0.822
P81122	675	S	Insulin receptor substrate 2	Irs2	31.917	_SDDYM(ox)PM(ox)S(ph)PTSVSAPK_	3.5001	0.8			0.888
P82347	7	S	Delta-sarcoglycan	Sgcd	110.08	_PQEQYS(ph)HHR_	-1.4943
P83093	28	S	Stromal interaction molecule 2	Stim2	67.285	_RAS(ph)GSAGAAASPSAAAAGER_	-0.88183	0.991			4.282
P83093	661	S	Stromal interaction molecule 2	Stim2	74.173	_S(ph)MIFSPASR_	-1.1531	0.666			1.249
P83093	678	S	Stromal interaction molecule 2	Stim2	85.087	_S(ph)CSM(ox)HQLSSGIPVPHPR_	-3.8547	0.783			0.369
P83093	680	S	Stromal interaction molecule 2	Stim2	89.47	_SCS(ph)MHQLSSGIPVPHPR_	-2.2277	0.752			0.583
P83093	697	S	Stromal interaction molecule 2	Stim2	84.169	_HTS(ph)CSSAGNDSKPVQEASNVSR_	0.021951	0.391			0.303
P83093	719	S	Stromal interaction molecule 2	Stim2	66.777	_VSS(ph)IPHDLCHNGEK_	3.0989	1.319			1.191
P83741	165	S	Serine/threonine-protein kinase WNK1	Wnk1	103.88	_DRPVS(ph)QPSLVGSK_	0.086745	0.733	0.88154	0.831499	0.265	0.73019	0.362919
P83741	172	S	Serine/threonine-protein kinase WNK1	Wnk1	155.87	_DRPVSQPSLVGS(ph)KEEPPPSR_	0.78908	0.704	0.88154	0.798602	0.254	0.73019	0.347855
P83741	2006	S	Serine/threonine-protein kinase WNK1	Wnk1	65.035	_EKPELAEPSHLNGPS(ph)SDLEAAFLSR_	-0.21119	1.039	0.88154	1.17862	1.138	0.73019	1.5585
P83741	2007	S	Serine/threonine-protein kinase WNK1	Wnk1	143.01	_EKPELAEPSHLNGPSS(ph)DLEAAFLSR_	0.44024	0.906	0.88154	1.02775	1.006	0.73019	1.37772
P83741	2022	S	Serine/threonine-protein kinase WNK1	Wnk1	93.949	_GTEDGS(ph)GS(ph)PHS(ph)PPHLCSK_	0.28395	0.883	0.88154	1.00166	0.637	0.73019	0.872376
P83741	2024	S	Serine/threonine-protein kinase WNK1	Wnk1	97.395	_GTEDGS(ph)GS(ph)PHS(ph)PPHLCSK_	0.28395	0.709	0.88154	0.804274	0.667	0.73019	0.913461
P83741	2027	S	Serine/threonine-protein kinase WNK1	Wnk1	214.79	_GTEDGS(ph)GS(ph)PHS(ph)PPHLCSK_	0.28395	0.727	0.88154	0.824693	0.632	0.73019	0.865528
P84099	189	S	60S ribosomal protein L19	Rpl19	128.76	_TLS(ph)KEEETKK_	-0.028163	0.863	1.1439	0.754437	1.087	1.3063	0.832121
P84104	5	S	Serine/arginine-rich splicing factor 3	Srsf3	91.307	_(ac)MHRDS(ph)CPLDCK_	-1.3041	1.196	0.85368	1.40099	0.812	0.77503	1.0477
P84244	42	Y	Histone H3.3	H3f3a	121.5	_Y(ph)RPGTVALR_	0.32813	1.521	1.1955	1.27227	3.267	2.3406	1.3958
P84244	58	S	Histone H3.3	H3f3a	128.61	_S(ph)TELLIR_	0.21571	1.139	1.1955	0.952739	2.345	2.3406	1.00188
P84244	59	T	Histone H3.3	H3f3a	43.083	_S(ph)TELLIR_	-1.0765	1.314	1.1955	1.09912	0.934	2.3406	0.399043
P97287	144	T	Induced myeloid leukemia cell differentiation protein Mcl-1 homolog	Mcl1	109.69	_SSGADGSLPST(ph)PPPPEEEEDDLYR_	-2.2765	1.016	0.96179	1.05636	0.615	0.66169	0.929438
P97305	344	S	Nuclear factor of activated T-cells, cytoplasmic 3	Nfatc3	76.586	_KTS(ph)EDQAAILPGK_	0.085735	1.784			1.064
P97305	416	S	Nuclear factor of activated T-cells, cytoplasmic 3	Nfatc3	80.813	_TSS(ph)LPPLDWPLPTHFGQCELK_	-1.0821	1.28			1.262
P97310	5	S	DNA replication licensing factor MCM2	Mcm2	104.21	_(ac)AESS(ph)ESLSASSPAR_	3.9693	0.82	0.99187	0.826721	1.265	0.98443	1.28501
P97310	11	S	DNA replication licensing factor MCM2	Mcm2	159.81	_(ac)AESSESLSAS(ph)SPAR_	0.097057		0.99187			0.98443
P97310	12	S	DNA replication licensing factor MCM2	Mcm2	194.05	_(ac)AESSESLSASS(ph)PAR_	-0.27518	0.998	0.99187	1.00618	0.943	0.98443	0.957915
P97310	21	S	DNA replication licensing factor MCM2	Mcm2	105.14	_RIS(ph)DPLTSS(ph)PGR_	0.16582	0.954	0.99187	0.96182	1.253	0.98443	1.27282
P97310	25	T	DNA replication licensing factor MCM2	Mcm2	60.55	_ISDPLT(ph)S(ph)SPGR_	-1.1177	1.018	0.99187	1.02634	0.386	0.98443	0.392105
P97310	26	S	DNA replication licensing factor MCM2	Mcm2	115.63	_ISDPLTS(ph)S(ph)PGR_	-0.37416	0.845	0.99187	0.851926	0.498	0.98443	0.505876
P97310	27	S	DNA replication licensing factor MCM2	Mcm2	162.94	_ISDPLTS(ph)S(ph)PGR_	-0.37416	0.84	0.99187	0.846885	0.749	0.98443	0.760846
P97310	40	S	DNA replication licensing factor MCM2	Mcm2	89.26	_RADALTS(ph)SPGR_	-0.5013	1.062	0.99187	1.0707	0.851	0.98443	0.86446
P97310	41	S	DNA replication licensing factor MCM2	Mcm2	108.38	_RADALTSS(ph)PGR_	0.63667	0.97	0.99187	0.977951	0.88	0.98443	0.893918
P97310	108	S	DNA replication licensing factor MCM2	Mcm2	172.92	_DYRPIPELDVYEAEGLALDDEDVEELTAS(ph)QR_	0.34137	0.897	0.99187	0.904352	0.865	0.98443	0.878681
P97310	139	S	DNA replication licensing factor MCM2	Mcm2	223.97	_GLLYDS(ph)S(ph)EEDEERPAR_	-1.2912	1.041	0.99187	1.04953	1.061	0.98443	1.07778
P97310	140	S	DNA replication licensing factor MCM2	Mcm2	202.07	_GLLYDS(ph)S(ph)EEDEERPAR_	-0.28435	1.681	0.99187	1.69478	0.434	0.98443	0.440864
P97311	699	S	DNA replication licensing factor MCM6	Mcm6	48.232	_FNGS(ph)SEDASQETVSKPSLR_	-0.34374	0.864	1.0211	0.846146	1.164	0.97015	1.19981
P97311	762	S	DNA replication licensing factor MCM6	Mcm6	66.152	_EIESEIDS(ph)EEELINKK_	-1.5364	1.197	1.0211	1.17227	1.561	0.97015	1.60903
P97315	192	S	Cysteine and glycine-rich protein 1	Csrp1	96.208	_GFGFGQGAGALVHS(ph)E_	0.53703		1.1442			0.87442
P97329	7	S	Kinesin-like protein KIF20A	Kif20a	32.87	_ILS(ph)PPAGLLS(ph)DEDVVDS(ph)PILESTAADLR_	2.3529	0.995	0.97075	1.02498	0.467	1.0887	0.428952
P97329	14	S	Kinesin-like protein KIF20A	Kif20a	32.87	_ILS(ph)PPAGLLS(ph)DEDVVDS(ph)PILESTAADLR_	2.3529	0.995	0.97075	1.02498	0.467	1.0887	0.428952
P97329	21	S	Kinesin-like protein KIF20A	Kif20a	32.87	_ILS(ph)PPAGLLS(ph)DEDVVDS(ph)PILESTAADLR_	2.3529	0.995	0.97075	1.02498	0.467	1.0887	0.428952
P97329	527	S	Kinesin-like protein KIF20A	Kif20a	54.402	_KHS(ph)PQVGPGLEK_	-1.3093	1.059	0.97075	1.09091	1.296	1.0887	1.19041
P97329	876	S	Kinesin-like protein KIF20A	Kif20a	89.805	_SRHS(ph)PLLK_	-0.71597	0.934	0.97075	0.962143	0.556	1.0887	0.510701
P97350	4	S	Plakophilin-1	Pkp1	46.475	_(ac)MNHS(ph)PLK_	-0.20594
P97351	154	S	40S ribosomal protein S3a	Rps3a	72.681	_KTS(ph)YAQHQQVR_	2.3539	2.002	1.1069	1.80865	15.34	1.1421	13.4314
P97351	237	S	40S ribosomal protein S3a	Rps3a	93.738	_LM(ox)ELHGEGGS(ph)SGK_	0.62652	1.127	1.1069	1.01816	1.042	1.1421	0.912354
P97351	238	S	40S ribosomal protein S3a	Rps3a	34.485	_LM(ox)ELHGEGGSS(ph)GK_	0.87344	1.099	1.1069	0.992863	1.02	1.1421	0.893092
P97351	263	S	40S ribosomal protein S3a	Rps3a	68.168	_ADGYEPPVQES(ph)V_	-0.0052564		1.1069			1.1421
P97360	16	S	Transcription factor ETV6	Etv6	56.817	_IS(ph)YTPPESPVASHR_	1.0118	0.631	0.95307	0.662071	0.731	1.0714	0.682285
P97360	18	T	Transcription factor ETV6	Etv6	96.379	_ISYT(ph)PPES(ph)PVASHR_	-0.021519	0.802	0.95307	0.841491	0.796	1.0714	0.742953
P97360	22	S	Transcription factor ETV6	Etv6	96.379	_ISYT(ph)PPES(ph)PVASHR_	0.92779	1.997	0.95307	2.09533	1.827	1.0714	1.70525
P97360	165	T	Transcription factor ETV6	Etv6	40.137	_T(ph)PAESVHHNPPTIELLHR_	0.32235	4.555	0.95307	4.77929	4.293	1.0714	4.00691
P97360	185	S	Transcription factor ETV6	Etv6	108.91	_PRS(ph)PITTNHR_	0.83915	0.611	0.95307	0.641086	0.738	1.0714	0.688818
P97360	194	S	Transcription factor ETV6	Etv6	60.419	_S(ph)PITTNHRPS(ph)PDPEQQRPQR_	-1.8688	0.67	0.95307	0.702991	0.916	1.0714	0.854956
P97360	205	S	Transcription factor ETV6	Etv6	96.342	_S(ph)PLDNMSR_	-0.21452	0.94	0.95307	0.986286	1.304	1.0714	1.2171
P97360	215	S	Transcription factor ETV6	Etv6	126.39	_RLS(ph)PVEK_	-0.32502	1.128	0.95307	1.18354	1.261	1.0714	1.17696
P97367	198	S	Homeobox protein Meis2	Meis2	93.637	_S(ph)DHEELSGSSTNLADHNPSSWR_	-0.83514	1.01			1.093
P97377	160	T	Cyclin-dependent kinase 2	Cdk2	148.04	_TYT(ph)HEVVTLWYR_	-1.207	1.103	1.0463	1.05419	0.996	0.82267	1.21069
P97379	141	S	Ras GTPase-activating protein-binding protein 2	G3bp2	44.167	_YEDEVFGDS(ph)EPELDEES(ph)EDEVEEEQEDR_	2.3876		0.97856			0.79284
P97379	149	S	Ras GTPase-activating protein-binding protein 2	G3bp2	44.167	_YEDEVFGDS(ph)EPELDEES(ph)EDEVEEEQEDR_	2.3876		0.97856			0.79284
P97379	225	S	Ras GTPase-activating protein-binding protein 2	G3bp2	50.005	_S(ph)ATPPPAEPASLPQEPPK_	1.7094	0.652	0.97856	0.666285	0.409	0.79284	0.515867
P97379	227	T	Ras GTPase-activating protein-binding protein 2	G3bp2	98.76	_SAT(ph)PPPAEPASLPQEPPK_	1.7953	0.679	0.97856	0.693877	0.432	0.79284	0.544877
P97386	210	T	DNA ligase 3	Lig3	99.069	_LTTTGQVT(ph)SPVK_	0.79394	1.835	0.93176	1.96939	0.995	1.1717	0.849193
P97386	211	S	DNA ligase 3	Lig3	130.72	_LTTTGQVTS(ph)PVK_	-0.43436	1.361	0.93176	1.46068	1.175	1.1717	1.00282
P97386	244	S	DNA ligase 3	Lig3	149.04	_PNNSEQAPSS(ph)PAPGTSLSASK_	-0.26526	0.713	0.93176	0.765219	0.692	1.1717	0.590595
P97386	906	S	DNA ligase 3	Lig3	86.699	_HS(ph)PMKPGEK_	0.37001	0.972	0.93176	1.04319	1.067	1.1717	0.910643
P97393	968	S	Rho GTPase-activating protein 5	Arhgap5	90.464	_ESTHQSEDVFLPS(ph)PR_	0.60302	1.283	0.81802	1.56842	0.947	0.80673	1.17387
P97393	1201	S	Rho GTPase-activating protein 5	Arhgap5	109.38	_GSEEDPLLS(ph)PVETWK_	0.8774	1.037	0.81802	1.2677	0.808	0.80673	1.00157
P97393	1217	S	Rho GTPase-activating protein 5	Arhgap5	168.3	_GGIDNPAITS(ph)DQEVDDKK_	0.067548	1.272	0.81802	1.55497	1.199	0.80673	1.48625
P97412	2099	S	Lysosomal-trafficking regulator	Lyst	73.296	_S(ph)LPAFPTYLPLIR_	1.5571	1.033			1.228
P97412	2558	S	Lysosomal-trafficking regulator	Lyst	52.769	_STANHDS(ph)ESPVHSPSAHR_	1.3052	1.193			1.306
P97432	657	S	Next to BRCA1 gene 1 protein	Nbr1	87.088	_S(ph)LTLDAAPDHNPPCR_	0.51647	1.046			0.536
P97434	270	S	Myosin phosphatase Rho-interacting protein	Mprip	41.87	_VESGYFS(ph)LEK_	1.5451	0.878	0.88202	0.995442	0.546	0.88947	0.613849
P97434	289	S	Myosin phosphatase Rho-interacting protein	Mprip	73.212	_AEEQLPPLLS(ph)PPSPSTPHS(ph)R_	0.41483	0.807	0.88202	0.914945	0.621	0.88947	0.698169
P97434	292	S	Myosin phosphatase Rho-interacting protein	Mprip	143.36	_AEEQLPPLLSPPS(ph)PSTPHSR_	0.89473	0.765	0.88202	0.867327	0.464	0.88947	0.521659
P97434	364	S	Myosin phosphatase Rho-interacting protein	Mprip	179.64	_DFASEAPTAPLSDACPLS(ph)PHR_	-0.68256	0.669	0.88202	0.758486	0.441	0.88947	0.495801
P97434	485	S	Myosin phosphatase Rho-interacting protein	Mprip	109.85	_HVLPAS(ph)APDVTSSLPEGK_	0.80135	0.654	0.88202	0.74148	0.284	0.88947	0.319291
P97434	540	T	Myosin phosphatase Rho-interacting protein	Mprip	127.32	_SKT(ph)FDWAEFR_	-0.57956	0.634	0.88202	0.718805	0.237	0.88947	0.266451
P97434	617	S	Myosin phosphatase Rho-interacting protein	Mprip	106.58	_S(ph)PGLLGTPDLK_	-0.58294	0.793	0.88202	0.899073	0.674	0.88947	0.757755
P97434	661	S	Myosin phosphatase Rho-interacting protein	Mprip	37.292	_QVPIAPLHLS(ph)LEDR_	0.086	0.545	0.88202	0.6179	0.31	0.88947	0.348522
P97434	670	S	Myosin phosphatase Rho-interacting protein	Mprip	150.34	_LS(ph)THELTSLLEK_	-1.3396	0.835	0.88202	0.946691	0.379	0.88947	0.426096
P97434	671	T	Myosin phosphatase Rho-interacting protein	Mprip	93.237	_LST(ph)HELTSLLEK_	0.49196	0.849	0.88202	0.962563	0.391	0.88947	0.439588
P97434	976	S	Myosin phosphatase Rho-interacting protein	Mprip	98.627	_AATEALGEKS(ph)PEGTTVSGYDIMK_	2.8367	1.03	0.88202	1.16777	1.258	0.88947	1.41433
P97434	992	S	Myosin phosphatase Rho-interacting protein	Mprip	88.021	_SKS(ph)NPDFLK_	-0.69093	1.09	0.88202	1.2358	0.371	0.88947	0.417102
P97440	7	S	Histone RNA hairpin-binding protein	Slbp	83.204	_PRS(ph)PPGYGSR_	-0.99696	0.783	0.73861	1.0601	0.602	0.64457	0.933956
P97440	182	S	Histone RNA hairpin-binding protein	Slbp	86.866	_S(ph)WDQQIK_	0.58917	0.875	0.73861	1.18466	0.732	0.64457	1.13564
P97445	2078	S	Voltage-dependent P/Q-type calcium channel subunit alpha-1A	Cacna1a	56.043	_SAS(ph)VLGPK_	0.30286
P97445	2252	S	Voltage-dependent P/Q-type calcium channel subunit alpha-1A	Cacna1a	108.01	_PLVSYS(ph)PAPR_	0.10759	0.244			0.125
P97445	2273	S	Voltage-dependent P/Q-type calcium channel subunit alpha-1A	Cacna1a	81.656	_M(ox)AGPAAPPGGS(ph)PR_	4.2436	0.547			0.612
P97445	2303	S	Voltage-dependent P/Q-type calcium channel subunit alpha-1A	Cacna1a	91.655	_GADYTEPDS(ph)PREPPGGAHDPAPR_	-0.10461	0.549			0.565
P97452	11	S	Ribosome biogenesis protein BOP1	Bop1	101.32	_PHMS(ph)PASLPGK_	-0.66318	0.751	1.1217	0.669519	0.839	1.4033	0.597876
P97465	290	S	Docking protein 1	Dok1	54.425	_TVPPPVPQDPLGS(ph)PPALYAEPLDSLR_	1.7142	0.742	1.1674	0.6356	0.462	0.81955	0.563724
P97467	925	S	Peptidyl-glycine alpha-amidating monooxygenase	Pam	118.31	_GSS(ph)GLNLGNFFASR_	-0.44155	0.736			0.573
P97480	197	S	Eyes absent homolog 3	Eya3	71.894	_LPSDSS(ph)ASPPLSQTTPNK_	-0.99424
P97496	309	S	SWI/SNF complex subunit SMARCC1	Smarcc1	108.01	_NEEPVRS(ph)PERR_	-0.86405	1.076	0.9212	1.16804	0.81	1.0198	0.794273
P97496	327	S	SWI/SNF complex subunit SMARCC1	Smarcc1	118.48	_KPS(ph)PS(ph)PPPPTATESR_	0.32011	0.72	0.9212	0.781589	0.707	1.0198	0.693273
P97496	329	S	SWI/SNF complex subunit SMARCC1	Smarcc1	75.064	_KPS(ph)PS(ph)PPPPTATESR_	1.4186	0.735	0.9212	0.797872	0.572	1.0198	0.560894
P97496	356	S	SWI/SNF complex subunit SMARCC1	Smarcc1	43.794	_S(ph)QKEEDEQEDLTK_	-0.6421	1.165	0.9212	1.26465	0.703	1.0198	0.689351
P97496	572	S	SWI/SNF complex subunit SMARCC1	Smarcc1	57.985	_S(ph)PQVPAAQQMLNFPEK_	-0.78595	1.232	0.9212	1.33739	0.997	1.0198	0.977643
P97496	800	S	SWI/SNF complex subunit SMARCC1	Smarcc1	102.66	_AENKVENES(ph)DEGDKIQDR_	0.070989	1.852	0.9212	2.01042	1.184	1.0198	1.16101
P97496	821	S	SWI/SNF complex subunit SMARCC1	Smarcc1	67.644	_NTEKEQDS(ph)DVSEDVKPEEK_	1.0132	0.821	0.9212	0.891229	1.462	1.0198	1.43361
P97792	332	S	Coxsackievirus and adenovirus receptor homolog	Cxadr	108.58	_APQS(ph)PTLAPAK_	0.20884	1.489	1.065	1.39812	1.758	1.2626	1.39236
P97801	5	S	Survival motor neuron protein	Smn1	186.92	_(ac)AMGS(ph)GGAGS(ph)EQEDTVLFR_	0.16547	1.376			1.142
P97801	10	S	Survival motor neuron protein	Smn1	227.08	_(ac)AMGS(ph)GGAGS(ph)EQEDTVLFR_	-0.14897	1.383			1.388
P97801	22	T	Survival motor neuron protein	Smn1	32.507	_GT(ph)GQS(ph)DDSDIWDDTALIK_	-0.16407	1.245			1.167
P97801	25	S	Survival motor neuron protein	Smn1	138.49	_GTGQS(ph)DDS(ph)DIWDDTALIK_	-2.9093	1.175			1.033
P97801	28	S	Survival motor neuron protein	Smn1	97.999	_GTGQS(ph)DDS(ph)DIWDDTALIK_	-2.9093	1.272			1.306
P97817	310	S	Cerebellar degeneration-related protein 2	Cdr2	88.945	_SSS(ph)ETALSSLAGDDIVK_	2.6746	0.715			0.656
P97820	556	S	Mitogen-activated protein kinase kinase kinase kinase 4	Map4k4	71.806	_SHS(ph)FSDPSPK_	0.69861
P97820	621	S	Mitogen-activated protein kinase kinase kinase kinase 4	Map4k4	55.746	_TTSRS(ph)PVLSR_	1.1673	1.492			1.238
P97820	629	S	Mitogen-activated protein kinase kinase kinase kinase 4	Map4k4	49.125	_RDS(ph)PLQGGGQQNSQAGQR_	-0.80164	0.844			0.546
P97825	87	S	Hematological and neurological expressed 1 protein	Hn1	150.68	_SNS(ph)SEASSGDFLDLK_	-0.015145	0.725			0.602
P97855	149	S	Ras GTPase-activating protein-binding protein 1	G3bp1	193.97	_YQDEVFGGFVTEPQEES(ph)EEEVEEPEER_	0.75116	1.089	0.95728	1.1376	0.767	0.81671	0.939134
P97855	231	S	Ras GTPase-activating protein-binding protein 1	G3bp1	79.942	_STS(ph)PAPADVAPAQEDLR_	0.13566	0.977	0.95728	1.0206	0.774	0.81671	0.947705
P97855	268	T	Ras GTPase-activating protein-binding protein 1	G3bp1	52.359	_NLPPSGAVPVTGT(ph)PPHVVK_	1.9244	0.443	0.95728	0.46277	0.194	0.81671	0.237538
P97863	295	S	Nuclear factor 1 B-type	Nfib	48.265	_TISIDENMEPSPTGDFYPSPNS(ph)PAAGSR_	1.656	1.074			0.664
P97863	328	S	Nuclear factor 1 B-type	Nfib	120.63	_KPEKPLFSSTS(ph)PQDSSPR_	-0.074693	0.834			1.026
P97863	332	S	Nuclear factor 1 B-type	Nfib	132.64	_KPEKPLFS(ph)STSPQDS(ph)SPR_	-1.3748	1.44			0.659
P97863	333	S	Nuclear factor 1 B-type	Nfib	160.12	_KPEKPLFSSTSPQDSS(ph)PR_	0.8315	0.684			0.582
P97863	569	S	Nuclear factor 1 B-type	Nfib	40.458	_TPILPANVQNYGLNIIGEPFLQAETS(ph)N_	1.067
P97864	16	S	Caspase-7	Casp7	149.95	_VDS(ph)SSEDGVDAKPDR_	0.84964	1.091	1.0258	1.06356	0.961	0.91414	1.05126
P97868	771	S	E3 ubiquitin-protein ligase RBBP6	Rbbp6	78.903	_S(ph)RS(ph)PQAFR_	1.2503	1.141	0.98838	1.15441	1.211	1.2003	1.00891
P97868	773	S	E3 ubiquitin-protein ligase RBBP6	Rbbp6	93.477	_S(ph)RS(ph)PQAFR_	1.2503	1.567	0.98838	1.58542	0.745	1.2003	0.620678
P97868	985	T	E3 ubiquitin-protein ligase RBBP6	Rbbp6	165.66	_DDAT(ph)PVRDEPMDAESITFK_	-1.247	0.881	0.98838	0.891358	1.389	1.2003	1.15721
P97868	1179	S	E3 ubiquitin-protein ligase RBBP6	Rbbp6	162.81	_VEGTEIVKPS(ph)PK_	1.1633	0.84	0.98838	0.849876	0.945	1.2003	0.787303
P97868	1278	S	E3 ubiquitin-protein ligase RBBP6	Rbbp6	84.478	_VAGSEGSSSTLVDYTSTSSTGGS(ph)PVR_	0.14245	1.118	0.98838	1.13114	0.864	1.2003	0.71982
P97868	1329	S	E3 ubiquitin-protein ligase RBBP6	Rbbp6	176.69	_WDKDDFES(ph)EEEDVK_	0.51897	1.221	0.98838	1.23535	1.536	1.2003	1.27968
P97868	1625	S	E3 ubiquitin-protein ligase RBBP6	Rbbp6	49.418	_LS(ph)SDLTR_	0.10206	1.138	0.98838	1.15138	1.519	1.2003	1.26552
P97875	148	T	Jun dimerization protein 2	Jdp2	72.499	_TDSVRT(ph)PESEGNPLLEQLDK_	0.10934	0.739			0.623
P97929	231	S	Breast cancer type 2 susceptibility protein homolog	Brca2	116.78	_SCFSNHNES(ph)PQK_	-0.36381	0.857			0.669
P97929	489	S	Breast cancer type 2 susceptibility protein homolog	Brca2	109.14	_TSQAACLSPS(ph)IR_	-2.6046	0.999			0.69
P98078	323	S	Disabled homolog 2	Dab2	140.28	_KAS(ph)LSSSSTPQSK_	-0.1796	0.738	0.81678	0.903548	1.099	1.1321	0.970762
P98078	401	S	Disabled homolog 2	Dab2	58.246	_SSPNPFVGS(ph)PPK_	1.544	0.722	0.81678	0.883959	1.04	1.1321	0.918647
P98078	727	S	Disabled homolog 2	Dab2	72.904	_S(ph)ADNSLENPFSK_	-0.74994	0.812	0.81678	0.994148	2.089	1.1321	1.84524
P98083	139	S	SHC-transforming protein 1	Shc1	83.53	_HGS(ph)FVNKPTR_	-1.2581	0.588	1.0425	0.564029	0.419	1.0142	0.413134
P98083	423	Y	SHC-transforming protein 1	Shc1	46.89	_ELFDDPSY(ph)VNIQNLDK_	-0.37536	0.294	1.0425	0.282014	0.243	1.0142	0.239598
P98154	379	S	Integral membrane protein DGCR2/IDD	Dgcr2	86.8	_IES(ph)LIGANLHHFNLGR_	-1.4772	0.896			0.716
P98192	17	S	Dihydroxyacetone phosphate acyltransferase	Gnpat	78.674	_FSVGSAS(ph)PSSVLLYAK_	0.66197	1.014	1.0938	0.927043	0.847	0.99628	0.850163
P98203	643	T	Armadillo repeat protein deleted in velo-cardio-facial syndrome homolog	Arvcf	80.555	_NFDT(ph)LDLPK_	0.42566	0.751			0.605
P99024	40	S	Tubulin beta-5 chain	Tubb5	23.868	_FWEVISDEHGIDPTGTYHGDS(ph)DLQLDR_	-0.43735	1.121	0.91732	1.22204	1.466	0.82153	1.78448
P99027	17	S	60S acidic ribosomal protein P2	Rplp2	90.556	_YVASYLLAALGGNSS(ph)PSAK_	0.74131	0.964	1.0761	0.895828	1.136	1.1009	1.03188
P99027	102	S	60S acidic ribosomal protein P2	Rplp2	137.38	_KEES(ph)EES(ph)DDDMGFGLFD_	3.296	1.099	1.0761	1.02128	1.085	1.1009	0.985557
P99027	105	S	60S acidic ribosomal protein P2	Rplp2	137.38	_KEES(ph)EES(ph)DDDMGFGLFD_	3.296	1.111	1.0761	1.03243	1.435	1.1009	1.30348
Q00322	10	S	CCAAT/enhancer-binding protein delta	Cebpd	155.56	_(ac)SAALFSLDS(ph)PVR_	2.1333	1.883			3.272
Q00322	167	S	CCAAT/enhancer-binding protein delta	Cebpd	105.14	_GS(ph)PGPSLAPGTVR_	0.29329	1.395			3.292
Q00519	1304	T	Xanthine dehydrogenase/oxidase	Xdh	84.94	_QLFQLDSPAT(ph)PEK_	1.4098	2.273	1.7704	1.28389	1.077	1.518	0.709486
Q00560	665	S	Interleukin-6 receptor subunit beta	Il6st	78.081	_SHIAQWS(ph)PHTPPR_	-0.31369	0.916	1.1024	0.830914	0.474	0.56296	0.841978
Q00560	668	T	Interleukin-6 receptor subunit beta	Il6st	71.263	_SHIAQWSPHT(ph)PPR_	0.25608	1.04	1.1024	0.943396	1.943	0.56296	3.4514
Q00612	401	Y	Glucose-6-phosphate 1-dehydrogenase X	G6pdx	69.346	_VQPNEAVY(ph)TK_	-0.39694	1.375	1.4546	0.945277	1.238	1.3547	0.913855
Q00PI9	226	S	Heterogeneous nuclear ribonucleoprotein U-like protein 2	Hnrnpul2	93.657	_SKS(ph)PPPPEEEAKDEEEDQTLVNLDTYTSDLHFQISK_	-0.32339	1.124	1.1256	0.998579	1.006	1.1669	0.862113
Q01237	871	S	3-hydroxy-3-methylglutaryl-coenzyme A reductase	Hmgcr	132.79	_S(ph)KINLQDLQGTCTK_	1.1898	1.069	1.1985	0.891948	4.527	2.1922	2.06505
Q01279	695	T	Epidermal growth factor receptor	Egfr	133.84	_ELVEPLT(ph)PSGEAPNQAHLR_	-0.25242	0.415	0.55725	0.744729	0.187	0.35378	0.528577
Q01279	1110	Y	Epidermal growth factor receptor	Egfr	113.51	_RPAGSVQNPVY(ph)HNQPLHPAPGR_	1.9734	0.466	0.55725	0.836249	0.321	0.35378	0.907344
Q01279	1197	Y	Epidermal growth factor receptor	Egfr	116.55	_GPTAENAEY(ph)LR_	0.75083	0.707	0.55725	1.26873	0.305	0.35378	0.862118
Q01320	4	S	DNA topoisomerase 2-alpha	Top2a	79.467	_(ac)MELS(ph)PLQPVNENMLMNK_	0.43163	0.709	0.85651	0.827778	0.571	1.1964	0.477265
Q01320	1211	S	DNA topoisomerase 2-alpha	Top2a	112.34	_AQMCADVLPS(ph)PR_	0.48191	0.632	0.85651	0.737878	0.626	1.1964	0.523236
Q01320	1245	T	DNA topoisomerase 2-alpha	Top2a	109.41	_SENVEGT(ph)PAEDGAEPGSLR_	0.90204	0.653	0.85651	0.762396	0.696	1.1964	0.581745
Q01320	1328	S	DNA topoisomerase 2-alpha	Top2a	106.36	_FTVDLDS(ph)DEDFS(ph)GLDEKDEDEDFLPLDATPPK_	-1.81	0.501	0.85651	0.584932	0.328	1.1964	0.274156
Q01320	1333	S	DNA topoisomerase 2-alpha	Top2a	106.36	_FTVDLDS(ph)DEDFS(ph)GLDEKDEDEDFLPLDATPPK_	-0.025489	0.76	0.85651	0.887322	0.893	1.1964	0.746406
Q01320	1350	T	DNA topoisomerase 2-alpha	Top2a	88.282	_DEDEDFLPLDAT(ph)PPK_	0.33126	0.734	0.85651	0.856966	1.02	1.1964	0.852558
Q01320	1384	S	DNA topoisomerase 2-alpha	Top2a	48.286	_DS(ph)VPASPGVPAADFPAETEQSKPSK_	-0.91591	0.776	0.85651	0.906002	0.675	1.1964	0.564193
Q01320	1388	S	DNA topoisomerase 2-alpha	Top2a	105.21	_DSVPAS(ph)PGVPAADFPAETEQSKPSK_	0.71456	0.636	0.85651	0.742548	0.744	1.1964	0.621866
Q01320	1521	S	DNA topoisomerase 2-alpha	Top2a	94.122	_YLEES(ph)DDDDDLF_	-0.81897		0.85651			1.1964
Q01341	2	S	Adenylate cyclase type 6	Adcy6	65.179	_(ac)S(ph)WFSGLLVPK_	-0.050289	0.363			0.294
Q01341	35	S	Adenylate cyclase type 6	Adcy6	34.253	_AS(ph)GFCAPR_	1.7829	0.424			0.337
Q01341	53	S	Adenylate cyclase type 6	Adcy6	56.817	_NAEPPS(ph)PTPAAHTR_	1.0426	0.649			0.519
Q01341	573	S	Adenylate cyclase type 6	Adcy6	58.996	_ANS(ph)MEGLMPR_	0.42892	0.787			0.596
Q01768	122	S	Nucleoside diphosphate kinase B	Nme2	97.083	_NIIHGSDS(ph)VESAEK_	-0.83411	1.242	1.032	1.20349	1.399	0.97838	1.42991
Q01768	125	S	Nucleoside diphosphate kinase B	Nme2	117.3	_NIIHGSDSVES(ph)AEK_	-0.78438	5.436	1.032	5.26744	2.306	0.97838	2.35696
Q02013	246	T	Aquaporin-1	Aqp1	67.579	_VWT(ph)SGQVEEYDLDADDINSR_	-2.9225	0.821	0.59225	1.38624	0.838	0.69803	1.20052
Q02013	262	S	Aquaporin-1	Aqp1	94.837	_VWTSGQVEEYDLDADDINS(ph)R_	-0.5889	0.52	0.59225	0.878008	0.587	0.69803	0.840938
Q02053	835	S	Ubiquitin-like modifier-activating enzyme 1	Uba1	99.055	_ATLPS(ph)PDKLPGFK_	-0.77166	0.883	1.0456	0.844491	0.831	1.044	0.795977
Q02248	191	S	Catenin beta-1	Ctnnb1	107.17	_S(ph)PQMVSAIVR_	0.52368	0.871	0.89037	0.978245	1.177	0.93779	1.25508
Q02257	182	S	Junction plakoglobin	Jup	93.424	_ALM(ox)GS(ph)PQLVAAVVR_	-0.56864	1.127	0.59048	1.90862	0.689	0.33839	2.03611
Q02819	85	S	Nucleobindin-1	Nucb1	131.09	_LS(ph)QELDFVSHNVR_	1.8798	1.765	0.86692	2.03594	1.151	0.42333	2.71892
Q03141	400	S	MAP/microtubule affinity-regulating kinase 3	Mark3	55.631	_VRPNSDLSNSTGQS(ph)PHHK_	-1.157	0.53			0.695
Q03141	419	S	MAP/microtubule affinity-regulating kinase 3	Mark3	43.696	_RYS(ph)DHAGPAIPSVVAYPK_	0.65741	0.536			0.503
Q03141	507	T	MAP/microtubule affinity-regulating kinase 3	Mark3	56.91	_RNT(ph)YVCSER_	-0.60293	0.539			0.913
Q03145	580	S	Ephrin type-A receptor 2	Epha2	97.734	_S(ph)EQLKPLK_	0.78451	0.546	1.0059	0.542797	0.15	1.347	0.111359
Q03145	898	S	Ephrin type-A receptor 2	Epha2	105.89	_LPS(ph)TSGSEGVPFR_	-0.42643	1.029	1.0059	1.02296	1.358	1.347	1.00817
Q03145	900	S	Ephrin type-A receptor 2	Epha2	105.89	_LPS(ph)TS(ph)GSEGVPFR_	-0.34386	1.175	1.0059	1.16811	1.692	1.347	1.25612
Q03145	902	S	Ephrin type-A receptor 2	Epha2	99.344	_LPSTSGS(ph)EGVPFR_	0.037753	1.199	1.0059	1.19197	2.21	1.347	1.64068
Q03147	170	T	Cyclin-dependent kinase 7	Cdk7	93.623	_AYT(ph)HQVVTR_	-1.2269	1.563	0.97473	1.60352	6.268	0.8859	7.07529
Q03172	148	S	Zinc finger protein 40	Hivep1	53.448	_WRS(ph)EGSDPTR_	-0.30077	0.938			0.876
Q03173	355	S	Protein enabled homolog	Enah	51.566	_PSS(ph)PVNTPSSQPPAAK_	-1.7785	1.074	1.1336	0.947424	0.905	1.0233	0.884394
Q03173	740	S	Protein enabled homolog	Enah	68.657	_S(ph)PVISRPK_	-0.13286	1.101	1.1336	0.971242	0.696	1.0233	0.680152
Q03347	14	T	Runt-related transcription factor 1	Runx1	56.339	_RFT(ph)PPSTALSPGK_	-0.44333	0.188			2.128
Q03347	21	S	Runt-related transcription factor 1	Runx1	68.978	_FTPPSTALS(ph)PGK_	-0.52101	0.698			0.65
Q03347	212	S	Runt-related transcription factor 1	Runx1	80.102	_VS(ph)PHHPAPTPNPR_	-0.67064	0.743			0.889
Q03963	31	T	Interferon-induced, double-stranded RNA-activated protein kinase	Eif2ak2	107.65	_ELST(ph)SGPPHDR_	-1.0759	1.115	1.0043	1.11023	1.056	0.81677	1.2929
Q03963	32	S	Interferon-induced, double-stranded RNA-activated protein kinase	Eif2ak2	55.724	_ELSTS(ph)GPPHDR_	0.87805	1.277	1.0043	1.27153	0.921	0.81677	1.12761
Q03963	110	S	Interferon-induced, double-stranded RNA-activated protein kinase	Eif2ak2	72.316	_KLS(ph)VNYEQCEPNSELPQR_	-0.80392	1.702	1.0043	1.69471	1.464	0.81677	1.79243
Q03963	163	S	Interferon-induced, double-stranded RNA-activated protein kinase	Eif2ak2	109.66	_LLKS(ph)PPK_	-0.21752	1.037	1.0043	1.03256	0.727	0.81677	0.890091
Q04207	176	T	Transcription factor p65	Rela	31.182	_PLLLT(ph)PVLSHPIFDNR_	0.95638	0.8	0.89099	0.897878	1.386	0.78263	1.77095
Q04690	864	T	Neurofibromin	Nf1	60.735	_SSSGLAT(ph)YSPPM(ox)GAVSER_	-2.2237	0.569	0.86492	0.657864	0.879	0.77045	1.14089
Q04690	866	S	Neurofibromin	Nf1	136.02	_SSSGLATYS(ph)PPMGAVSER_	-2.0598	0.97	0.86492	1.12149	0.71	0.77045	0.921539
Q04690	2462	S	Neurofibromin	Nf1	74.364	_S(ph)LLLTDISM(ox)ENVPM(ox)DTYPIHHGDPSYR_	1.1406	0.869	0.86492	1.00472	0.585	0.77045	0.759297
Q04690	2517	S	Neurofibromin	Nf1	45.913	_GSEGYLAATYPAVGQTS(ph)PR_	-0.19246	0.853	0.86492	0.986218	0.546	0.77045	0.708677
Q04690	2545	S	Neurofibromin	Nf1	150.69	_S(ph)FDHLISDTK_	-0.14448	0.851	0.86492	0.983906	0.82	0.77045	1.06431
Q04690	2804	S	Neurofibromin	Nf1	86.539	_ENVELS(ph)PTAGHCNSGR_	0.091066	0.654	0.86492	0.756139	1.29	0.77045	1.67435
Q04692	34	S	SWI/SNF-related matrix-associated actin-dependent regulator of chromatin subfamily A containing DEAD/H box 1	Smarcad1	111.65	_PSS(ph)PISLSAEEENAEGEGSR_	-3.1143	0.876	1.105	0.79276	0.711	1.2237	0.581025
Q04692	79	S	SWI/SNF-related matrix-associated actin-dependent regulator of chromatin subfamily A containing DEAD/H box 1	Smarcad1	108.38	_KAS(ph)LSCFQNQR_	-0.05018	1.453	1.105	1.31493	2.286	1.2237	1.8681
Q04692	124	S	SWI/SNF-related matrix-associated actin-dependent regulator of chromatin subfamily A containing DEAD/H box 1	Smarcad1	122.57	_DTVIIVS(ph)EPS(ph)EDEESHDLPSVTR_	2.7623	1.008	1.105	0.912217	0.615	1.2237	0.502574
Q04692	127	S	SWI/SNF-related matrix-associated actin-dependent regulator of chromatin subfamily A containing DEAD/H box 1	Smarcad1	122.57	_DTVIIVS(ph)EPS(ph)EDEESHDLPSVTR_	-0.13925	1.072	1.105	0.970136	0.913	1.2237	0.746098
Q04692	144	S	SWI/SNF-related matrix-associated actin-dependent regulator of chromatin subfamily A containing DEAD/H box 1	Smarcad1	118.54	_RNDS(ph)S(ph)ELEDLSELEDLK_	-2.1974	1.809	1.105	1.6371	0.857	1.2237	0.700335
Q04692	145	S	SWI/SNF-related matrix-associated actin-dependent regulator of chromatin subfamily A containing DEAD/H box 1	Smarcad1	118.54	_RNDS(ph)S(ph)ELEDLSELEDLK_	-2.1974	1.108	1.105	1.00271	1.319	1.2237	1.07788
Q04735	12	S	Cyclin-dependent kinase 16	Cdk16	47.603	_QLS(ph)MTLR_	0.89919	0.959	0.869	1.10357	0.543	0.8298	0.654375
Q04735	110	S	Cyclin-dependent kinase 16	Cdk16	126.83	_KIS(ph)TEDINKR_	0.68937	1.2	0.869	1.3809	1.074	0.8298	1.29429
Q04735	111	T	Cyclin-dependent kinase 16	Cdk16	114.72	_KIST(ph)EDINKR_	0.23352	2.264	0.869	2.60529	1.787	0.8298	2.15353
Q04735	153	S	Cyclin-dependent kinase 16	Cdk16	136.57	_RVS(ph)LSEIGFGK_	0.67422	0.816	0.869	0.93901	0.632	0.8298	0.761629
Q04736	26	S	Tyrosine-protein kinase Yes	Yes1	35.375	_YTPENLTEPVS(ph)PSASHYGVEHATVAPTSSTK_	1.4791	0.667	0.81094	0.822502	0.543	0.83256	0.652205
Q04736	192	Y	Tyrosine-protein kinase Yes	Yes1	130.27	_GAY(ph)SLSIR_	1.6769	1.117	0.81094	1.37741	1.19	0.83256	1.42933
Q04750	10	S	DNA topoisomerase 1	Top1	174	_(ac)SGDHLHNDS(ph)QIEADFR_	-0.45157	1.054	1.0084	1.04522	1.208	1.63	0.741104
Q04750	725	Y	DNA topoisomerase 1	Top1	73.248	_LNY(ph)LDPR_	-1.829		1.0084			1.63
Q04899	14	S	Cyclin-dependent kinase 18	Cdk18	76.221	_LSLS(ph)VPR_	-0.47073	0.875	0.83051	1.05357	1.25	0.85155	1.46791
Q04899	66	S	Cyclin-dependent kinase 18	Cdk18	82.85	_RFS(ph)MEDLNK_	-1.6198	1.472	0.83051	1.7724	1.393	0.85155	1.63584
Q04899	75	S	Cyclin-dependent kinase 18	Cdk18	93.839	_RLS(ph)LPMDIR_	-0.83499	0.868	0.83051	1.04514	0.894	0.85155	1.04985
Q04899	109	S	Cyclin-dependent kinase 18	Cdk18	105.14	_RAS(ph)LSDIGFGK_	-0.017905	0.495	0.83051	0.596019	0.489	0.85155	0.574247
Q04899	111	S	Cyclin-dependent kinase 18	Cdk18	42.958	_RASLS(ph)DIGFGK_	-0.34448		0.83051			0.85155
Q05186	74	S	Reticulocalbin-1	Rcn1	72.433	_TFDQLSPDES(ph)KER_	2.0044	4.138	0.8904	4.64735	9.485	1.0078	9.41159
Q05512	40	S	Serine/threonine-protein kinase MARK2	Mark2	53.998	_GRNS(ph)ATSADEQPHIGNYR_	-0.44213	2.307	0.98535	2.3413	2.566	1.0035	2.55705
Q05512	212	S	Serine/threonine-protein kinase MARK2	Mark2	67.76	_LDTFCGS(ph)PPYAAPELFQGK_	-0.36582	1.376	0.98535	1.39646	2.156	1.0035	2.14848
Q05512	453	S	Serine/threonine-protein kinase MARK2	Mark2	56.29	_VPAS(ph)PLPGLDR_	0.48754	3.342	0.98535	3.39169	0.592	1.0035	0.589935
Q05512	483	S	Serine/threonine-protein kinase MARK2	Mark2	84.169	_SRNS(ph)PLLDR_	-1.3647	1.021	0.98535	1.03618	0.617	1.0035	0.614848
Q05860	842	S	Formin-1	Fmn1	176.25	_LTISLTQLS(ph)PSK_	-0.70633	0.981	1.1591	0.846346	1.027	1.2492	0.822126
Q05909	1179	S	Receptor-type tyrosine-protein phosphatase gamma	Ptprg	59.709	_NRNS(ph)SVVPAER_	-0.04344	1			0.564
Q05910	384	T	Disintegrin and metalloproteinase domain-containing protein 8	Adam8	63.694	_IDLESFVT(ph)K_	1.8545	0.126			0.091
Q05915	24	S	GTP cyclohydrolase 1	Gch1	88.385	_ELPRPGAS(ph)PPAEK_	3.1291	2.3			3.383
Q05A36	538	S	RNA-binding E3 ubiquitin-protein ligase MEX3C	Mex3c	105.5	_LS(ph)PTFPESIEHPLAR_	-0.046849	0.558			0.174
Q05A36	540	T	RNA-binding E3 ubiquitin-protein ligase MEX3C	Mex3c	44.252	_LSPT(ph)FPESIEHPLAR_	0.81045
Q05AH6	249	S	Uncharacterized protein C11orf84 homolog	unknown	55.35	_ILDPDPDPPS(ph)PES(ph)PTETFAAPAEVR_	-1.0951	0.857			0.823
Q05AH6	252	S	Uncharacterized protein C11orf84 homolog	unknown	55.35	_ILDPDPDPPS(ph)PES(ph)PTETFAAPAEVR_	-1.0951	0.857			0.823
Q05CL8	253	S	La-related protein 7	Larp7	137.89	_TAS(ph)EGS(ph)EAETPEAPK_	-0.33143	0.942	1.1435	0.823787	0.993	1.0753	0.923463
Q05CL8	256	S	La-related protein 7	Larp7	137.89	_TAS(ph)EGS(ph)EAETPEAPK_	-0.33143	0.942	1.1435	0.823787	0.993	1.0753	0.923463
Q05CL8	294	S	La-related protein 7	Larp7	74.825	_ERCS(ph)AEDEDCLPPRPK_	-0.73657	1.352	1.1435	1.18233	1.636	1.0753	1.52144
Q05CL8	334	S	La-related protein 7	Larp7	129.98	_DLEFCS(ph)T(ph)EEEKETDR_	-1.4663	1.302	1.1435	1.13861	1.52	1.0753	1.41356
Q05CL8	335	T	La-related protein 7	Larp7	129.98	_DLEFCS(ph)T(ph)EEEKETDR_	-1.4663	1.302	1.1435	1.13861	1.52	1.0753	1.41356
Q05D44	114	S	Eukaryotic translation initiation factor 5B	Eif5b	231.93	_TSFDENDS(ph)EELEDKDSK_	-0.33941	1.09	1.0018	1.08804	1.021	0.94534	1.08003
Q05D44	137	S	Eukaryotic translation initiation factor 5B	Eif5b	158.61	_TARPNSEAPLS(ph)GSEDADDSNK_	-0.13479	0.905	1.0018	0.903374	0.92	0.94534	0.973195
Q05D44	215	S	Eukaryotic translation initiation factor 5B	Eif5b	119.27	_SVPTVDS(ph)GNEDDDSSFK_	-0.33896	0.973	1.0018	0.971252	0.913	0.94534	0.96579
Q06180	293	S	Tyrosine-protein phosphatase non-receptor type 2	Ptpn2	64.422	_ELS(ph)KEDLSPICDHSQNR_	-0.6816	1.061	1.2046	0.88079	0.921	1.0127	0.90945
Q06180	298	S	Tyrosine-protein phosphatase non-receptor type 2	Ptpn2	153.21	_EDLS(ph)PICDHSQNR_	-3.0374	1.085	1.2046	0.900714	0.931	1.0127	0.919325
Q06507	247	S	Cyclic AMP-dependent transcription factor ATF-4	Atf4	62.203	_APPDNLPS(ph)PGGSR_	-1.2139	1.238			2.593
Q06649	414	S	SH3 domain-binding protein 2	Sh3bp2	55.98	_S(ph)PPDGQSFR_	-1.5435	0.899			1.058
Q07113	2344	S	Cation-independent mannose-6-phosphate receptor	Igf2r	68.171	_SSGVSYKYS(ph)K_	-1.0326	0.789	0.57088	1.38208	0.351	0.77386	0.45357
Q07113	2401	S	Cation-independent mannose-6-phosphate receptor	Igf2r	87.772	_AEALSSLHGDDQDS(ph)EDEVLTVPEVK_	-0.38512	0.827	0.57088	1.44864	0.958	0.77386	1.23795
Q07113	2471	S	Cation-independent mannose-6-phosphate receptor	Igf2r	116.6	_LVS(ph)FHDDS(ph)DEDLLHI_	-1.3127		0.57088			0.77386
Q07113	2476	S	Cation-independent mannose-6-phosphate receptor	Igf2r	258.65	_LVS(ph)FHDDS(ph)DEDLLHI_	-1.3127		0.57088			0.77386
Q07139	9	S	Protein ECT2	Ect2	73.574	_(ac)ADDSVLPS(ph)PSEITSLADSSVFDSK_	-0.54123	1.005	0.9206	1.09168	0.815	1.2095	0.673832
Q07139	856	S	Protein ECT2	Ect2	56.514	_MALS(ph)SSHSSEGR_	-0.69645	0.629	0.9206	0.68325	0.217	1.2095	0.179413
Q07139	860	S	Protein ECT2	Ect2	88.385	_MALSSSHS(ph)SEGR_	-1.5946	0.754	0.9206	0.819031	0.295	1.2095	0.243902
Q07243	5	S	Metal regulatory transcription factor 1	Mtf1	123.08	_(ac)GEHS(ph)PDDNIIFFK_	-1.5533	0.89			0.94
Q08122	203	S	Transducin-like enhancer protein 3	Tle3	85.087	_ESSTNNSVS(ph)PSESLR_	1.6451	0.673	1.0661	0.631273	1.147	0.98488	1.16461
Q08122	217	S	Transducin-like enhancer protein 3	Tle3	92.427	_HRGS(ph)ADYSM(ox)EAK_	0.24487	1.062	1.0661	0.996154	0.992	0.98488	1.00723
Q08122	240	S	Transducin-like enhancer protein 3	Tle3	62.082	_Y(ph)DS(ph)DGDKSDDLVVDVSNEDPATPR_	0.37133	0.781	1.0661	0.732577	0.716	0.98488	0.726992
Q08122	286	S	Transducin-like enhancer protein 3	Tle3	82.885	_DAPTS(ph)PASVASSSSTPSSK_	-0.71366	0.903	1.0661	0.847012	0.859	0.98488	0.872187
Q08274	487	S	Dystrophia myotonica WD repeat-containing protein	Dmwd	78.615	_SNS(ph)LPHPAGGGK_	-1.5479	0.489			0.203
Q08274	537	S	Dystrophia myotonica WD repeat-containing protein	Dmwd	78.884	_YHS(ph)LGNISR_	1.5532	0.263			0.307
Q08369	405	S	Transcription factor GATA-4	Gata4	113.23	_LS(ph)PQGYASPVTQTSQASSK_	2.7833	1.174			1.033
Q08509	539	Y	Epidermal growth factor receptor kinase substrate 8	Eps8	61.161	_SKY(ph)DFVAR_	1.2645	1.719	1.1857	1.44978	3.937	1.8772	2.09727
Q08639	23	S	Transcription factor Dp-1	Tfdp1	151.07	_VFIDQNLS(ph)PGK_	-0.22125	0.802			0.676
Q08775	107	S	Runt-related transcription factor 2	Runx2	96.773	_RFS(ph)PPSSSLQPGK_	2.2006	0.791	0.73342	1.07851	0.966	0.9913	0.974478
Q08943	444	S	FACT complex subunit SSRP1	Ssrp1	249.4	_EGINPGYDDYADS(ph)DEDQHDAYLER_	0.87503	1.102	1.0943	1.00704	1.11	1.2809	0.866578
Q08943	657	S	FACT complex subunit SSRP1	Ssrp1	66.962	_QLS(ph)DSFK_	-0.085969	1.14	1.0943	1.04176	0.936	1.2809	0.730736
Q08943	659	S	FACT complex subunit SSRP1	Ssrp1	66.962	_QLSDS(ph)FK_	0.048507	0.787	1.0943	0.719181	0.869	1.2809	0.678429
Q09XV5	1422	S	Chromodomain-helicase-DNA-binding protein 8	Chd8	68.434	_HFSTLKDDDLVEFS(ph)DLES(ph)EDDERPR_	-0.23665	0.806	1.033	0.780252	0.636	0.98428	0.646158
Q09XV5	1426	S	Chromodomain-helicase-DNA-binding protein 8	Chd8	65.465	_HFSTLKDDDLVEFS(ph)DLES(ph)EDDERPR_	-0.23665	0.767	1.033	0.742498	1.005	0.98428	1.02105
Q09XV5	1997	S	Chromodomain-helicase-DNA-binding protein 8	Chd8	110.75	_TAS(ph)PS(ph)PLRPDAPVEK_	1.1775	0.568	1.033	0.549855	0.478	0.98428	0.485634
Q09XV5	1999	S	Chromodomain-helicase-DNA-binding protein 8	Chd8	110.75	_TAS(ph)PS(ph)PLRPDAPVEK_	1.1775	0.787	1.033	0.761859	0.354	0.98428	0.359654
Q09XV5	2040	S	Chromodomain-helicase-DNA-binding protein 8	Chd8	98.737	_LTS(ph)QDYEVR_	-0.1475	0.983	1.033	0.951597	0.92	0.98428	0.934693
Q09XV5	2213	S	Chromodomain-helicase-DNA-binding protein 8	Chd8	84.067	_SQEVTAGGILGPGNHLLDSPSLTPGEDGDS(ph)PVPTPR_	2.1312	0.664	1.033	0.642788	0.482	0.98428	0.489698
Q09XV5	2520	S	Chromodomain-helicase-DNA-binding protein 8	Chd8	59.242	_TTGYPSS(ph)PATTTSGTALR_	0.94671	0.593	1.033	0.574056	0.29	0.98428	0.294632
Q0GNC1	1168	T	Inverted formin-2	Inf2	40.43	_SSHQDATDPEALWGVHQT(ph)EADS(ph)TSEGPEDEAQR_	-1.081	0.933	0.82021	1.13751	0.673	0.74599	0.902157
Q0GNC1	1172	S	Inverted formin-2	Inf2	40.43	_SSHQDATDPEALWGVHQT(ph)EADS(ph)TSEGPEDEAQR_	-1.081	0.933	0.82021	1.13751	0.673	0.74599	0.902157
Q0GNC1	1173	T	Inverted formin-2	Inf2	40.43	_SSHQDATDPEALWGVHQT(ph)EADS(ph)TSEGPEDEAQR_	-1.081	0.933	0.82021	1.13751	0.673	0.74599	0.902157
Q0KL02	1723	S	Triple functional domain protein	Trio	101.32	_S(ph)SM(ox)EM(ox)EGIFNHK_	-0.28357	0.843	0.95226	0.885262	0.838	1.0003	0.837749
Q0KL02	1724	S	Triple functional domain protein	Trio	101.32	_S(ph)SM(ox)EM(ox)EGIFNHK_	-0.28357	0.843	0.95226	0.885262	0.838	1.0003	0.837749
Q0KL02	1779	S	Triple functional domain protein	Trio	87.476	_WLTS(ph)PVR_	0.79799	0.941	0.95226	0.988175	0.763	1.0003	0.762771
Q0KL02	2458	S	Triple functional domain protein	Trio	92.07	_TRPGAVS(ph)PLNSPLSTTFPSPFGK_	-1.1973	0.803	0.95226	0.843257	0.518	1.0003	0.517845
Q0KL02	2634	S	Triple functional domain protein	Trio	48.048	_STS(ph)WHTALR_	0.76481	0.746	0.95226	0.783399	1.1	1.0003	1.09967
Q0P678	45	S	Zinc finger CCCH domain-containing protein 18	Zc3h18	71.08	_AS(ph)DLEEEENATR_	0.74734	1.031	0.93472	1.103	1.214	0.82198	1.47692
Q0P678	80	S	Zinc finger CCCH domain-containing protein 18	Zc3h18	72.583	_SQDQDS(ph)EAHELSR_	0.50962	1.177	0.93472	1.2592	1.406	0.82198	1.7105
Q0P678	483	S	Zinc finger CCCH domain-containing protein 18	Zc3h18	125.46	_PRS(ph)PQPPSR_	0.49712	0.741	0.93472	0.792751	0.835	0.82198	1.01584
Q0P678	530	S	Zinc finger CCCH domain-containing protein 18	Zc3h18	151.92	_LGVSVS(ph)PSR_	0.41967	1.029	0.93472	1.10086	1.14	0.82198	1.3869
Q0P678	532	S	Zinc finger CCCH domain-containing protein 18	Zc3h18	73.435	_LGVSVSPS(ph)R_	0.99984	0.842	0.93472	0.900805	0.884	0.82198	1.07545
Q0P678	838	S	Zinc finger CCCH domain-containing protein 18	Zc3h18	108.96	_YEPSDKDRQS(ph)PPAK_	-0.071965	1.03	0.93472	1.10193	0.76	0.82198	0.924597
Q0P678	888	S	Zinc finger CCCH domain-containing protein 18	Zc3h18	138.42	_KRPLS(ph)PQSK_	-0.93377	1.018	0.93472	1.0891	0.919	0.82198	1.11803
Q0P678	891	S	Zinc finger CCCH domain-containing protein 18	Zc3h18	80.17	_KRPLSPQS(ph)K_	-0.55792	0.974	0.93472	1.04202	0.916	0.82198	1.11438
Q0PHV7	6	S	Dapper homolog 3	Dact3	102.97	_AFS(ph)FPVSPER_	-0.22343	0.457			0.254
Q0PHV7	165	S	Dapper homolog 3	Dact3	76.176	_S(ph)LGDASPSAPESVGAR_	-1.0013	0.526			0.45
Q0VBD2	85	T	Protein MCM10 homolog	Mcm10	136.77	_LATLFGDVEDLT(ph)DDEVATSK_	-0.3943	1.668			2.183
Q0VEE6	335	S	Zinc finger protein 800	Znf800	62.94	_PGQPLFLDS(ph)ASPK_	2.9078	0.92			1.196
Q0VEE6	337	S	Zinc finger protein 800	Znf800	84.895	_PGQPLFLDSAS(ph)PK_	-0.52064	1.244			1.117
Q0VGB7	226	S	Serine/threonine-protein phosphatase 4 regulatory subunit 2	Ppp4r2	322.88	_GHSDSSASESEVSLLS(ph)PVK_	-0.70233	0.995	0.97991	1.0154	0.793	0.91635	0.86539
Q0VGT2	385	S	Zinc finger protein GLI2	Gli2	104.83	_TEAEGLRPAS(ph)PLGLTQEQLADLK_	0.5874	0.618			0.54
Q0VGT4	701	S	Protein ZGRF1	Zgrf1	51.726	_KS(ph)PAIEVSR_	0.46896	0.911			0.713
Q0VGY8	204	S	Protein TANC1	Tanc1	113.54	_S(ph)PCETISSPSSTLESK_	-0.37775	1.203	0.97688	1.23147	1.743	1.1157	1.56225
Q0VGY8	211	S	Protein TANC1	Tanc1	102.98	_SPCETISS(ph)PSSTLESK_	-0.082591	0.796	0.97688	0.814839	0.833	1.1157	0.746616
Q0VGY8	445	S	Protein TANC1	Tanc1	51.76	_QIASSSPSLS(ph)PK_	0.32677	0.766	0.97688	0.784129	0.949	1.1157	0.850587
Q0VGY8	1461	T	Protein TANC1	Tanc1	57.238	_DHFPIEEAEEEDT(ph)S(ph)SQEESISPTPR_	-0.4408	1.374	0.97688	1.40652	1.026	1.1157	0.919602
Q0VGY8	1462	S	Protein TANC1	Tanc1	57.238	_DHFPIEEAEEEDT(ph)S(ph)SQEESISPTPR_	-0.4408	1.374	0.97688	1.40652	1.026	1.1157	0.919602
Q0VGY8	1463	S	Protein TANC1	Tanc1	57.238	_DHFPIEEAEEEDT(ph)S(ph)SQEESISPTPR_	-0.4408	1.374	0.97688	1.40652	1.026	1.1157	0.919602
Q148V7	180	S	LisH domain and HEAT repeat-containing protein KIAA1468	Kiaa1468	111.34	_AGS(ph)ISTLDSLDFAR_	-2.4989	0.916	0.94616	0.968124	0.491	1.1368	0.431914
Q148V8	835	S	Protein FAM83H	Fam83h	66.419	_SLS(ph)PQGRDS(ph)PPPEGLGTHQLPYSEPK_	-1.1478	0.823	0.66814	1.23178	0.655	0.9637	0.679672
Q148V8	841	S	Protein FAM83H	Fam83h	67.498	_SLS(ph)PQGRDS(ph)PPPEGLGTHQLPYSEPK_	-1.1478	0.513	0.66814	0.767803	0.518	0.9637	0.537512
Q148V8	871	S	Protein FAM83H	Fam83h	113.53	_KGS(ph)PTPAYPER_	0.077602	0.946	0.66814	1.41587	0.725	0.9637	0.752309
Q148V8	873	T	Protein FAM83H	Fam83h	54.09	_KGSPT(ph)PAYPER_	-0.22301	0.868	0.66814	1.29913	0.857	0.9637	0.889281
Q148V8	904	S	Protein FAM83H	Fam83h	83.633	_KGS(ph)PTQAYPER_	-1.4754	0.988	0.66814	1.47873	0.872	0.9637	0.904846
Q148V8	926	S	Protein FAM83H	Fam83h	110.56	_RGS(ph)PTTGLM(ox)EQK_	-0.60537	1.016	0.66814	1.52064	0.774	0.9637	0.803155
Q148V8	948	S	Protein FAM83H	Fam83h	108.58	_RGS(ph)PVPPVPER_	0.79612	0.814	0.66814	1.21831	0.593	0.9637	0.615337
Q149C2	409	S	TRAF3-interacting protein 1	Traf3ip1	100.43	_RQES(ph)TETLVVDR_	0.33548	0.968			0.576
Q149F1	490	T	RNA pseudouridylate synthase domain-containing protein 2	Rpusd2	71.266	_IDGIAEAAPQHLDT(ph)PEK_	-2.9947	0.798			0.761
Q14AX6	331	S	Cyclin-dependent kinase 12	Cdk12	38.776	_S(ph)S(ph)SPFLSK_	0.45719	0.807	0.72088	1.11947	0.716	0.63361	1.13003
Q14AX6	332	S	Cyclin-dependent kinase 12	Cdk12	38.776	_S(ph)S(ph)SPFLSK_	0.45719	0.807	0.72088	1.11947	0.716	0.63361	1.13003
Q14AX6	333	S	Cyclin-dependent kinase 12	Cdk12	38.776	_S(ph)S(ph)SPFLSK_	0.45719	0.807	0.72088	1.11947	0.716	0.63361	1.13003
Q14AX6	340	S	Cyclin-dependent kinase 12	Cdk12	61.444	_S(ph)LS(ph)RS(ph)PLPSR_	0.23967	0.803	0.72088	1.11392	0.82	0.63361	1.29417
Q14AX6	342	S	Cyclin-dependent kinase 12	Cdk12	61.444	_S(ph)LS(ph)RS(ph)PLPSR_	0.23967	0.803	0.72088	1.11392	0.82	0.63361	1.29417
Q14AX6	344	S	Cyclin-dependent kinase 12	Cdk12	61.444	_S(ph)LS(ph)RS(ph)PLPSR_	0.23967	0.803	0.72088	1.11392	0.82	0.63361	1.29417
Q14AX6	384	S	Cyclin-dependent kinase 12	Cdk12	93.556	_HSSIS(ph)PVR_	-0.53885	1.615	0.72088	2.24032	3.354	0.63361	5.29348
Q14AX6	421	S	Cyclin-dependent kinase 12	Cdk12	53.751	_S(ph)SPIILPK_	-0.55072	0.836	0.72088	1.15969	0.487	0.63361	0.768612
Q14AX6	422	S	Cyclin-dependent kinase 12	Cdk12	53.751	_S(ph)SPIILPK_	-0.55072	0.836	0.72088	1.15969	0.487	0.63361	0.768612
Q14AX6	677	S	Cyclin-dependent kinase 12	Cdk12	86.573	_HLLTDLPLPPELPGGDPS(ph)PPDS(ph)PEPK_	0.89824	0.884	0.72088	1.22628	0.501	0.63361	0.790707
Q14AX6	681	S	Cyclin-dependent kinase 12	Cdk12	86.573	_HLLTDLPLPPELPGGDPS(ph)PPDS(ph)PEPK_	0.89824	0.884	0.72088	1.22628	0.501	0.63361	0.790707
Q14AX6	688	T	Cyclin-dependent kinase 12	Cdk12	77.124	_AIT(ph)PPQQPYK_	-0.7052	0.729	0.72088	1.01126	0.668	0.63361	1.05428
Q14AX6	889	T	Cyclin-dependent kinase 12	Cdk12	208.01	_LYNSEESRPYT(ph)NK_	0.56324	0.893	0.72088	1.23876	5.142	0.63361	8.1154
Q14AX6	1079	S	Cyclin-dependent kinase 12	Cdk12	101.53	_NNS(ph)PAPPQPAPVK_	-0.23301	0.63	0.72088	0.873932	0.659	0.63361	1.04007
Q14AX6	1240	T	Cyclin-dependent kinase 12	Cdk12	57.802	_RT(ph)PTMPQEEAAACPPHILPPEK_	-1.6878	13.251	0.72088	18.3817	52.525	0.63361	82.898
Q14B46	541	S	Rhotekin-2	Rtkn2	31.286	_LS(ph)PPTHHLQK_	-2.1421	1.255	0.81161	1.54631	0.857	0.72767	1.17773
Q14B71	626	S	Cell division cycle-associated protein 2	Cdca2	67.76	_ADS(ph)PELDPAHHQSQVSDK_	3.0078	0.724			0.605
Q14B71	712	S	Cell division cycle-associated protein 2	Cdca2	130.02	_PLGS(ph)PQSQDLFK_	0.44395	0.989			1.133
Q14B71	758	S	Cell division cycle-associated protein 2	Cdca2	128.19	_ESECLAPQGSLQGS(ph)PVSTDSK_	-0.78529	1.357			0.913
Q14CH0	405	S	Protein FAM171B	Fam171b	89.353	_DQTTS(ph)TTHINHISSVK_	1.0385	1.254			0.823
Q1HFZ0	23	S	tRNA (cytosine(34)-C(5))-methyltransferase	Nsun2	108.77	_FQQPPQPEGEEDAS(ph)DGGRK_	-0.24816	1.181	1.1566	1.0211	1.331	1.2041	1.10539
Q1HFZ0	723	S	tRNA (cytosine(34)-C(5))-methyltransferase	Nsun2	179.44	_EGVILTNENAAS(ph)PEQPGDEDAK_	0.61565	1.216	1.1566	1.05136	1.001	1.2041	0.831326
Q2KN98	385	S	Cytospin-A	Specc1l	213.71	_KGS(ph)S(ph)GNASEVSVACLTER_	-0.57817	1.349	0.92786	1.45388	0.821	0.8215	0.999391
Q2KN98	386	S	Cytospin-A	Specc1l	131.38	_KGS(ph)S(ph)GNASEVSVACLTER_	-0.57817	1.525	0.92786	1.64357	1.407	0.8215	1.71272
Q2KN98	833	S	Cytospin-A	Specc1l	113.11	_RSS(ph)TSSEPTPTVK_	-0.24924	1.112	0.92786	1.19846	0.904	0.8215	1.10043
Q2KN98	869	S	Cytospin-A	Specc1l	88.803	_TPLS(ph)PSPMK_	-0.22927	0.492	0.92786	0.530252	0.325	0.8215	0.395618
Q2KN98	888	S	Cytospin-A	Specc1l	102.5	_HS(ph)ISGPISTSK_	-0.75247	1.239	0.92786	1.33533	1.498	0.8215	1.82349
Q2PFD7	1000	S	PH and SEC7 domain-containing protein 3	Psd3	154.42	_SHS(ph)SPSLNPDASPVTAK_	-0.022964	0.791			0.59
Q2TBA3	11	S	Mucosa-associated lymphoid tissue lymphoma translocation protein 1 homolog	Malt1	34.819	_(ac)SLWGQPLQAS(ph)PPLAVR_	-1.4597	0.792			0.978
Q2TBE6	47	S	Phosphatidylinositol 4-kinase type 2-alpha	Pi4k2a	131.94	_VAAAAGSGPS(ph)PPCS(ph)PGHDR_	-0.21431	0.975	1.0056	0.96957	0.838	1.0368	0.808256
Q2TBE6	51	S	Phosphatidylinositol 4-kinase type 2-alpha	Pi4k2a	131.94	_VAAAAGSGPS(ph)PPCS(ph)PGHDR_	-0.21431	0.823	1.0056	0.818417	0.587	1.0368	0.566165
Q2TBE6	462	S	Phosphatidylinositol 4-kinase type 2-alpha	Pi4k2a	96.489	_SAS(ph)ESYTQSFQSR_	-2.6846	0.941	1.0056	0.93576	0.919	1.0368	0.886381
Q32NY4	706	S	Metal transporter CNNM3	Cnnm3	85.837	_PSIPVEES(ph)PGR_	-0.21095	0.353	1.2139	0.290798	0.338	1.0215	0.330886
Q32P12	376	S	Uncharacterized protein C17orf53 homolog	unknown	34.387	_FPGPAGLLPHQHS(ph)GENLEEIMVSTPQTPTHGALAK_	4.6001	0.51			0.225
Q3B7Z2	188	S	Oxysterol-binding protein 1	Osbp	124.51	_MLAES(ph)DDS(ph)GDEESVSQTDK_	0.79744	1.117	1.198	0.932387	0.935	0.97622	0.957776
Q3B7Z2	191	S	Oxysterol-binding protein 1	Osbp	124.51	_MLAES(ph)DDS(ph)GDEESVSQTDK_	0.79744	1.117	1.198	0.932387	0.935	0.97622	0.957776
Q3B7Z2	238	S	Oxysterol-binding protein 1	Osbp	125.24	_SLS(ph)ELESLK_	0.49397	1.54	1.198	1.28548	2.246	0.97622	2.30071
Q3B7Z2	349	S	Oxysterol-binding protein 1	Osbp	80.583	_GDMS(ph)DEDDENEFFDAPEIITMPENLGHK_	-0.3054	1.146	1.198	0.956594	0.965	0.97622	0.988507
Q3TC46	179	S	Protein PAT1 homolog 1	Patl1	81.92	_STS(ph)PIIGSPPVR_	0.89134	0.902	1.1891	0.758557	0.833	1.1234	0.741499
Q3TC46	184	S	Protein PAT1 homolog 1	Patl1	43.946	_STS(ph)PIIGS(ph)PPVR_	-0.43278	0.553	1.1891	0.465058	0.343	1.1234	0.305323
Q3TC93	3	S	HCLS1-binding protein 3	Hs1bp3	41.399	_(ac)MQS(ph)PAVLR_	0.4072	1.141	0.97731	1.16749	0.445	0.9739	0.456926
Q3TCJ8	20	T	Coiled-coil domain-containing protein 69	Ccdc69	29.099	_VEET(ph)QTELLEALDK_	-0.2184	0.941			0.752
Q3TCJ8	22	T	Coiled-coil domain-containing protein 69	Ccdc69	29.099	_VEET(ph)QTELLEALDK_	-0.2184	0.941			0.752
Q3TDQ1	29	S	Dolichyl-diphosphooligosaccharide--protein glycosyltransferase subunit STT3B	Stt3b	90.836	_SSLNSSPWSGLMALGNS(ph)R_	-3.6645	1.481	0.93834	1.57832	0.577	1.2465	0.462896
Q3TDQ1	496	S	Dolichyl-diphosphooligosaccharide--protein glycosyltransferase subunit STT3B	Stt3b	93.381	_ENPPVEDSS(ph)DEDDKR_	-0.8048	1.033	0.93834	1.10088	1.028	1.2465	0.824709
Q3TEA8	51	T	Heterochromatin protein 1-binding protein 3	Hp1bp3	103.13	_AVNSTRET(ph)PPK_	0.065828	1.007	1.086	0.927256	1.205	1.7797	0.67708
Q3TEA8	158	S	Heterochromatin protein 1-binding protein 3	Hp1bp3	71.506	_QTPMASS(ph)PRPK_	0.053443	0.932	1.086	0.858195	1.084	1.7797	0.609091
Q3TEA8	513	S	Heterochromatin protein 1-binding protein 3	Hp1bp3	82.705	_ARPS(ph)PSVIK_	0.80566	0.97	1.086	0.893186	1.349	1.7797	0.757993
[truncated: 5,041 more rows]
